# Supplementary material for: Globally distributed Myxococcota with photosynthesis gene clusters illuminate the origin and evolution of a potentially chimeric lifestyle
Source: Nat Commun. 2023 Oct 13;14:6450. doi: 10.1038/s41467-023-42193-7 (PMC10576062; doi:10.1038/s41467-023-42193-7)
Supplement: Supplementary file 4 — Supplementary Datasets 1 - 12 [file 41467_2023_42193_MOESM4_ESM.xlsx]

## Sheet: Catalogue
Sheet name	File name
Supplementary Data 1	The metadata, taxonomy, and statistics of 32 potential phototrophic Myxococcota genomes.
Supplementary Data 2	The functional gene BLASTP results of 32 potential phototrophic Myxococcota genomes, and selection of representative genomes.
Supplementary Data 3	The concatenated set of 37 marker genes used to construct species tree.
Supplementary Data 4	The genomes used in Figure S1.
Supplementary Data 5	The genomes used in Figure S2 and S3.
Supplementary Data 6	The GTDB taxonomy of reference genomes used in Figure S7.
Supplementary Data 7	The estimated relative abundances based on reads coverages of potential phototrophic Myxococcota and other genomes from the same sample.
Supplementary Data 8	Marker proteins used in the PGC trees.
Supplementary Data 9	The annotation results of potential phototrophic Myxococcota using eggNOG 5.0 database.
Supplementary Data 10	Models used in the phylogenetic trees.
Supplementary Data 11	Nomenclature and Etymology for the taxonomy of potential phototrophic Myxococcota.
Supplementary Data 12	Word roots used for automated nomenclature.

## Sheet: Supplementary Data 1
Supplementary Data 1 The metadata, taxonomy, and statistics of 32 potential phototrophic Myxococcota genomes.
MAG_name	Accession_Number	MAG_Number	Phylum	Class	Order	Family	Genus	Species	GTDB-TK-Class	GTDB-TK-Order	GTDB-TK-Family	GTDB-TK-Genus	GTDB-TK-Species	dRep (95%ANI)	Env_medium	Habitat_source_detail	Completeness	Contamination	PGC_status	PGC_length	RuBisCO	Aerobic or facultative anaerobic phototrophy	Depth	Habitat_source	Geo_loc_name	latitude	longitude	Completeness_Model_Used	Strai_heterogeneity	GC	GCstd	Genomesize	Genomesize (Mbp)	ambiguousbases	scaffolds	contigs	Longestscaffold	Longestcontig	N50_scaffolds	N50_contigs	Meanscaffoldlength	Meancontiglength	Completeness-1	Contamination-1	Codingdensity	Translationtable	predictedgenes	Sequencing_technology	Sample_type
LLY-WYZ-15_1	GCA_031800795.1	ERR1726567_bin.15	Myxococcota	Polyangia	Polyangiales	Houyibacteriaceae	Houyibacterium	Houyibacterium oceanica	Polyangia	Polyangiales	SG8_38	GCA_2699025	GCA_2699025_sp002699025	replicate	Seawater	Marine euphotic layer	83.26	0.68	no	<10	Non	acsF	5m	Oceanic	Pacific Ocean	-16.9601	-100.633	Gradient Boost (General Model)	0	0.73494	0.0212875	7477269	7.47727	0	1974	1974	19513	19513	4462	4462	3787.88	3787.88	79.23	2.99	0.874738	11	7258	Illumina HiSeq	metagenomic assembly
LLY-WYZ-15_2	GCA_031800715.1	ERR1726576_bin.13	Myxococcota	Polyangia	Polyangiales	Houyibacteriaceae	Houyibacterium	Houyibacterium oceanica	Polyangia	Polyangiales	SG8_38	GCA_2699025	GCA_2699025_sp002699025	replicate	Seawater	Marine euphotic layer	75.19	0.88	partial	18	Non	acsF	5m	Oceanic	Pacific Ocean	17.0854	-118.891	Gradient Boost (General Model)	0	0.739171	0.0218852	6856685	6.85668	0	807	807	79099	79099	12465	12465	8496.51	8496.51	73.8	1.64	0.873188	11	5770	Illumina HiSeq	metagenomic assembly
LLY-WYZ-15_3	GCA_031800675.1	ERR1726676_bin.55	Myxococcota	Polyangia	Polyangiales	Houyibacteriaceae	Houyibacterium	Houyibacterium oceanica	Polyangia	Polyangiales	SG8_38	GCA_2699025	GCA_2699025_sp002699025	retainment	Seawater	Marine euphotic layer	94.62	1.4	complete	34	Non	acsF	5m	Oceanic	Pacific Ocean	25.5264	-88.394	Gradient Boost (General Model)	0	0.739393	0.0197244	9413717	9.41372	0	214	214	273429	273429	78702	78702	43989.3	43989.3	96.7	4.35	0.871882	11	7266	Illumina HiSeq	metagenomic assembly
LLY-WYZ-15_4	GCA_031800595.1	ERR1726864_bin.74	Myxococcota	Polyangia	Polyangiales	Houyibacteriaceae	Houyibacterium	Houyibacterium oceanica	Polyangia	Polyangiales	SG8_38	GCA_2699025	GCA_2699025_sp002699025	replicate	Seawater	Marine euphotic layer	94.62	1.78	complete	34	Non	acsF	5m	Oceanic	Pacific Ocean	14.2035	-116.626	Gradient Boost (General Model)	0	0.739988	0.0132424	9307918	9.30792	0	193	193	277780	277780	77718	77718	48227.6	48227.6	96.7	4.35	0.871686	11	7155	Illumina HiSeq	metagenomic assembly
LLY-WYZ-15_5	GCA_031800695.1	ERR868378_bin.57	Myxococcota	Polyangia	Polyangiales	Houyibacteriaceae	Houyibacterium	Houyibacterium oceanica	Polyangia	Polyangiales	SG8_38	GCA_2699025	GCA_2699025_sp002699025	replicate	Seawater	Marine euphotic layer	80.83	1.44	no	<10	Non	acsF	5m	Oceanic	Pacific Ocean	17.0854	-118.891	Gradient Boost (General Model)	0	0.731691	0.0245448	7034998	7.035	0	2145	2145	22941	22941	3658	3658	3279.72	3279.72	70.86	3.31	0.871836	11	7059	Illumina HiSeq	metagenomic assembly
LLY-WYZ-15_6	GCA_031800635.1	ERR868441_bin.7	Myxococcota	Polyangia	Polyangiales	Houyibacteriaceae	Houyibacterium	Houyibacterium oceanica	Polyangia	Polyangiales	SG8_38	GCA_2699025	GCA_2699025_sp002699025	replicate	Seawater	Marine euphotic layer	88.94	3.47	partial	12	Non	acsF	5m	Oceanic	Pacific Ocean	1.9928	-84.5766	Gradient Boost (General Model)	14.29	0.730829	0.0232891	6913586	6.91359	0	2057	2057	21604	21604	3688	3688	3361	3361	79.52	1.66	0.872333	11	6909	Illumina HiSeq	metagenomic assembly
LLY-WYZ-15_7	GCA_031800615.1	ERR868444_bin.47	Myxococcota	Polyangia	Polyangiales	Houyibacteriaceae	Houyibacterium	Houyibacterium oceanica	Polyangia	Polyangiales	SG8_38	GCA_2699025	GCA_2699025_sp002699025	replicate	Seawater	Marine euphotic layer	94.8	5.43	no	<10	Non	acsF	5m	Oceanic	Pacific Ocean	-28.1698	-107.383	Gradient Boost (General Model)	0	0.736153	0.0250882	7789884	7.78988	0	1717	1717	34952	34952	5628	5628	4536.92	4536.92	81.94	3.29	0.875747	11	7191	Illumina HiSeq	metagenomic assembly
LLY-WYZ-15_8	GCA_002683145.1	GCA_002683145.1	Myxococcota	Polyangia	Polyangiales	Houyibacteriaceae	Houyibacterium	Houyibacterium oceanica	Polyangia	Polyangiales	SG8_38	GCA_2699025	GCA_2699025_sp002699025	replicate	Seawater	Chile-Peru Current Coastal Province	71.41	1.49	partial	24	Non	acsF	5-1000m	Oceanic	Pacific Ocean	35.3671	-127.742	Gradient Boost (General Model)	0	0.739628	0.0139747	6426131	6.42613	349	558	558	47993	47992	12391	12391	11516.4	11515.7	64.51	0	0.873595	11	5299	Illumina HiSeq	metagenomic assembly
LLY-WYZ-15_9	GCA_002699025.1	GCA_002699025.1	Myxococcota	Polyangia	Polyangiales	Houyibacteriaceae	Houyibacterium	Houyibacterium oceanica	Polyangia	Polyangiales	SG8_38	GCA_2699025	GCA_2699025_sp002699025	replicate	Seawater	Marine pelagic biome	96.34	1.44	complete	26	Non	acsF	5-1000m	Oceanic	Atlantic Ocean	20.8457	63.5851	Gradient Boost (General Model)	0	0.73909	0.0153706	9253999	9.254	76	238	238	223756	223756	54855	54855	38882.3	38882	95.16	4.44	0.872405	11	7098	Illumina HiSeq	metagenomic assembly
LLY-WYZ-15_10	GCA_002720945.1	GCA_002720945.1	Myxococcota	Polyangia	Polyangiales	Houyibacteriaceae	Houyibacterium	Houyibacterium oceanica	Polyangia	Polyangiales	SG8_38	GCA_2699025	GCA_2699025_sp002699025	replicate	Seawater	Marine euphotic layer	82.72	1.79	partial	22	Non	acsF	5-1000m	Oceanic	South Pacific Ocean	-34.0614	-73.1066	Gradient Boost (General Model)	46.15	0.738174	0.0147373	7541783	7.54178	174	232	232	141874	141862	36931	36931	32507.7	32506.9	68.17	2.91	0.874123	11	5861	Illumina HiSeq	metagenomic assembly
LLY-WYZ-14_1	GCA_031800515.1	SRR10018916_bin.18	Myxococcota	Polyangia	Polyangiales	Houyibacteriaceae	Houyihalomonas	Houyihalomonas phototrophica	Polyangia	Polyangiales	SG8_38			retainment	Salt Lagoon	Salt lagoon sediment	79.28	5.11	no	<10	Non	acsF and bchE	No_data	Oceanic	Mexico: Baja California	30.213	-114.663	Gradient Boost (General Model)	0	0.717766	0.0230008	4703781	4.70378	0	1083	1083	21910	21910	5215	5215	4343.29	4343.29	81.4	3.87	0.924803	11	4400	Illumina HiSeq	metagenomic assembly
LLY-WYZ-17_1	GCA_016703535.1	GCA_016703535.1	Myxococcota	Kuafubacteria	Kuafubacteriales	Kuafubacteriaceae	Kuafubacterium	Kuafubacterium phototrophica	WYAZ01	WYAZ01	WYAZ01	JADJBV01	JADJBV01_sp016703535	retainment	Activated Sludge	Waste Water	91.51	3.26	complete	33	RuBisCO	acsF and bchE	No_data	Aquatic	Denmark: Avedore	55.6086	12.4505	Gradient Boost (General Model)	0	0.664552	0.0018122	9757120	9.75712	0	2	2	6905894	6905894	6905894	6905894	4878560	4878560	95.48	4.84	0.936449	11	7862	Oxford Nanopore PromethION	metagenomic assembly
LLY-WYZ-18_1	GCA_020430745.1	GCA_020430745.1	Myxococcota	Kuafubacteria	Kuafubacteriales	Kuafubacteriaceae	Kuafucaenimonas	Kuafucaenimonas phototrophica	WYAZ01	WYAZ01	WYAZ01			retainment	Activated Sludge	Waste Water	85.36	9.04	partial	17	RuBisCO	acsF and bchE	No_data	Aquatic	China:Shenzhen	22.4062	114.213	Gradient Boost (General Model)	0	0.712851	0.0186784	9207806	9.20781	107	1562	1567	71101	71101	10957	10949	5894.88	5876	79.98	3.51	0.937318	11	8847	Illumina HiSeq	metagenomic assembly
LLY-WYZ-16_1	GCA_031800475.1	SRR10018917_bin.96	Myxococcota	Kuafubacteria	Kuafubacteriales	Kuafubacteriaceae	Kuafuhalomonas	Kuafuhalomonas phototrophica	WYAZ01	WYAZ01	WYAZ01			retainment	Salt Lagoon	Salt lagoon sediment	95.03	1.63	complete	31	Non	acsF and bchE	No_data	Oceanic	Mexico: Baja California	30.213	-114.663	Gradient Boost (General Model)	0	0.667098	0.0207122	5303530	5.30353	0	386	386	90916	90916	20373	20373	13739.7	13739.7	94.84	3.87	0.928559	11	4650	Illumina HiSeq	metagenomic assembly
LLY-WYZ-3_1	3300025461_5	3300025461_5	Myxococcota	Myxococcia	Myxococcales	Myxococcaceae	Xihepedomonas	Xihepedomonas phototrophica	Myxococcia	Myxococcales	Myxococcaceae	RPRB01		retainment	Arctic Peat Soil	Arctic peat soil	97.5	0.41	complete	28	RuBisCO	acsF and bchE	No_data	Terrestrial	USA: Barrow Environmental Observatory site, Barrow, Alaska	71.2999	-156.61	Gradient Boost (General Model)	33.33	0.708107	0.0163621	4557893	4.55789	0	324	324	56263	56263	20746	20746	14067.6	14067.6	94.62	0.99	0.924482	11	4399	Illumina HiSeq	metagenomic assembly
LLY-WYZ-1_1	3300027902_26	3300027902_26	Myxococcota	Myxococcia	Myxococcales	Myxococcaceae	Xihelimnomonas	Xihelimnomonas phototrophica	Myxococcia	Myxococcales	Myxococcaceae	JADGRA01		retainment	Freshwater Lake	Freshwater lake sediment	74.03	1.8	no	<10	Non	acsF	No_data	Aquatic	USA: University of Notre Dame, Indiana	41.7	-86.23	Gradient Boost (General Model)	37.5	0.696586	0.0242132	3473510	3.47351	0	550	550	23551	23551	6825	6825	6315.47	6315.47	73.91	3.29	0.918799	11	3526	Illumina HiSeq	metagenomic assembly
LLY-WYZ-6_1	GCA_016793725.1	GCA_016793725.1	Myxococcota	Myxococcia	Myxococcales	Myxococcaceae	Xihecaenimonas	Xihecaenimonas phototrophica	Myxococcia	Myxococcales	Myxococcaceae	JAEUJP01	JAEUJP01_sp016793725	retainment	Activated Sludge	Waste Water	90.71	3.69	complete	31	Non	acsF and bchE	No_data	Aquatic	China: Nanjing	26.3667	119.5	Gradient Boost (General Model)	6.25	0.69602	0.015501	9754155	9.75416	0	939	939	64518	64518	12920	12920	10387.8	10387.8	93.02	4.12	0.937483	11	9264	Illumina NovaSeq	metagenomic assembly
LLY-WYZ-4_1	GCA_020247085.1	GCA_020247085.1	Myxococcota	Myxococcia	Myxococcales	Myxococcaceae	Xihemicrobium	Xihemicrobium aquatica	Myxococcia	Myxococcales	Myxococcaceae	JAEUJQ01		retainment	Freshwater Lake	Freshwater lake with Microcystis colony	100	3.92	no	<10	Non	acsF	0.5m	Aquatic	Canada:Quebec,Champlain Lake	45.0458	-73.1328	Gradient Boost (General Model)	25	0.720316	0.0284675	7356658	7.35666	0	641	641	69770	69770	17300	17300	11476.8	11476.8	93.41	1.61	0.89356	11	6526	Illumina HiSeq	metagenomic assembly
LLY-WYZ-4_2	GCA_020247105.1	GCA_020247105.1	Myxococcota	Myxococcia	Myxococcales	Myxococcaceae	Xihemicrobium	Xihemicrobium aquatica	Myxococcia	Myxococcales	Myxococcaceae	JAEUJQ01		replicate	Freshwater Lake	Freshwater lake with Microcystis colony	73.15	1.84	no	<10	Non	acsF	0.5m	Aquatic	Canada:Quebec,Champlain Lake	45.0458	-73.1328	Gradient Boost (General Model)	0	0.720383	0.0262695	5888109	5.88811	0	1080	1080	45874	45874	5925	5925	5451.95	5451.95	72.65	1.29	0.893613	11	5740	Illumina HiSeq	metagenomic assembly
LLY-WYZ-5_1	GCA_022843845.1	GCA_022843845.1	Myxococcota	Myxococcia	Myxococcales	Myxococcaceae	Xihemicrobium	Xihemicrobium phototrophica	Myxococcia	Myxococcales	Myxococcaceae	JAEUJQ01		retainment	Drinking Water Treatment	Granular activated carbon biofilter from drinking water treatment plant (DWTP)	86.13	1.18	complete	35	Non	acsF	No_data	Aquatic	USA: Ann Arbor, Michigan	42.28	-83.74	Gradient Boost (General Model)	0	0.67736	0.00878453	4950703	4.9507	110	54	56	318350	318350	154103	154103	91679.7	88403.4	82.26	1.39	0.937107	11	4292	Illumina NovaSeq	metagenomic assembly
LLY-WYZ-2_1	GCA_903827705.1	GCA_903827705.1	Myxococcota	Myxococcia	Myxococcales	Myxococcaceae	Xihelimnobacterium	Xihelimnobacterium phototrophica	Myxococcia	Myxococcales	Myxococcaceae	FEN_1143	FEN_1143_sp903911905	replicate	Freshwater Lake	Lake lentic freshwater	87.68	3.15	no	<10	Non	acsF and bchE	No_data	Aquatic	Finland	61.2422	25.0631	Gradient Boost (General Model)	25	0.69112	0.0194084	7322702	7.3227	0	1218	1218	58306	58306	8073	8073	6012.07	6012.07	88.53	2.58	0.931938	11	7525	Illumina HiSeq	metagenomic assembly
LLY-WYZ-2_2	GCA_903911905.1	GCA_903911905.1	Myxococcota	Myxococcia	Myxococcales	Myxococcaceae	Xihelimnobacterium	Xihelimnobacterium phototrophica	Myxococcia	Myxococcales	Myxococcaceae	FEN_1143	FEN_1143_sp903911905	retainment	Freshwater Lake	Lake lentic freshwater	92.15	5.02	no	<10	Non	acsF and bchE	No_data	Aquatic	Finland	61.2422	25.0631	Gradient Boost (General Model)	60	0.69077	0.0199703	7570351	7.57035	0	907	907	63670	63670	12421	12421	8346.58	8346.58	90.75	3.23	0.931544	11	7561	Illumina HiSeq	metagenomic assembly
LLY-WYZ-11_1	GCA_001464385.1	GCA_001464385.1	Myxococcota	Polyangia	Nannocystales	Nannocystaceae	Xihebacterium	Xihebacterium aquatica	Polyangia	Nannocystales	Nannocystaceae	Ga0077550	Ga0077550_sp001464385	retainment	Drinking Water Treatment	Dual media filters at the Ann Arbor, Michigan drinking water treatment plant	93.23	1.5	complete	33	Non	acsF	No_data	Aquatic	USA: Ann Arbor	42.2814	-83.7483	Gradient Boost (General Model)	0	0.721983	0.012047	10242556	10.2426	0	400	400	193843	193843	50170	50170	25606.4	25606.4	96	2.28	0.930125	11	8926	Illumina HiSeq	metagenomic assembly
LLY-WYZ-12_1	GCA_014380655.1	GCA_014380655.1	Myxococcota	Polyangia	Nannocystales	Nannocystaceae	Xihebacterium	Xihebacterium glacialis	Polyangia	Nannocystales	Nannocystaceae	Ga0077550		retainment	Glacier Surface Soil	Glacier surface soil	80.64	6.71	no	<10	RuBisCO	acsF	No_data	Terrestrial	Greenland: the Little Firn glacier in the Knuths Fjeld	81.567	-16.358	Gradient Boost (General Model)	29.63	0.694064	0.0141924	7532078	7.53208	0	1963	1963	29449	29449	4450	4450	3837.02	3837.02	64.78	8.37	0.915496	11	8231	Illumina NovaSeq	metagenomic assembly
LLY-WYZ-10_1	GCA_016709225.1	GCA_016709225.1	Myxococcota	Polyangia	Nannocystales	Nannocystaceae	Xihebacterium	Xihebacterium phototrophica	Polyangia	Nannocystales	Nannocystaceae	Ga0077550	Ga0077550_sp016709225	retainment	Activated Sludge	Waste Water	95.3	0.08	complete	33	Non	acsF	No_data	Aquatic	Denmark: Avedore	55.6086	12.4505	Gradient Boost (General Model)	0	0.711461	0.107788	9612643	9.61264	0	12	12	3673469	3673469	3458186	3458186	801054	801054	95.61	1.13	0.920139	11	8023	Oxford Nanopore PromethION	metagenomic assembly
LLY-WYZ-10_2	GCA_016712475.1	GCA_016712475.1	Myxococcota	Polyangia	Nannocystales	Nannocystaceae	Xihebacterium	Xihebacterium phototrophica	Polyangia	Nannocystales	Nannocystaceae	Ga0077550	Ga0077550_sp016709225	replicate	Activated Sludge	Waste Water	93.44	0.35	complete	33	Non	acsF	No_data	Aquatic	Denmark: Avedore	55.5524	9.7204	Gradient Boost (General Model)	0	0.711345	0.0697298	9656484	9.65648	0	20	20	2886238	2886238	1409164	1409164	482824	482824	93.71	1.15	0.91016	11	8090	Oxford Nanopore PromethION	metagenomic assembly
LLY-WYZ-10_3	GCA_016715415.1	GCA_016715415.1	Myxococcota	Polyangia	Nannocystales	Nannocystaceae	Xihebacterium	Xihebacterium phototrophica	Polyangia	Nannocystales	Nannocystaceae	Ga0077550	Ga0077550_sp016709225	replicate	Activated Sludge	Waste Water	87.08	0.03	partial	18+11	Non	acsF	No_data	Aquatic	Denmark: Avedore	55.6954	12.6127	Gradient Boost (General Model)	0	0.710226	0.0850287	9210202	9.2102	0	36	36	1773935	1773935	593723	593723	255839	255839	90.3	1.13	0.903913	11	7917	Oxford Nanopore PromethION	metagenomic assembly
LLY-WYZ-10_4	GCA_017996215.1	GCA_017996215.1	Myxococcota	Polyangia	Nannocystales	Nannocystaceae	Xihebacterium	Xihebacterium phototrophica	Polyangia	Nannocystales	Nannocystaceae	Ga0077550	Ga0077550_sp016709225	replicate	Activated Sludge	Waste Water	94.81	0.08	partial	19	Non	acsF	No_data	Aquatic	Germany: Goettingen	51.5541	9.91697	Gradient Boost (General Model)	12.5	0.712964	0.012127	9163946	9.16395	700	231	238	256961	256961	90276	83664	39670.8	38501	96.29	1.34	0.924568	11	7692	Illumina HiSeq	metagenomic assembly
LLY-WYZ-9_1	GCA_016794345.1	GCA_016794345.1	Myxococcota	Polyangia	Polyangiales	Polyangiaceae	Xihecaenibacterium	Xihecaenibacterium phototrophica	Polyangia	Polyangiales	Polyangiaceae	CAITIQ01	CAITIQ01_sp016794345	retainment	Activated Sludge	Waste Water	97.72	5.43	complete	33	Non	acsF and bchE	No_data	Aquatic	China: Nanjing	26.3667	119.5	Gradient Boost (General Model)	0	0.696883	0.0158935	9664394	9.66439	0	321	321	358479	358479	89432	89432	30107.1	30107.1	94.16	4.43	0.931519	11	8440	Illumina NovaSeq	metagenomic assembly
LLY-WYZ-7_1	GCA_018266155.1	GCA_018266155.1	Myxococcota	Polyangia	Polyangiales	Polyangiaceae	Xihemonas	Xihemonas sinensis	Polyangia	Polyangiales	Polyangiaceae			retainment	Activated Sludge	Waste Water	87.58	9.33	complete	34	Non	acsF and bchE	No_data	Aquatic	China:Shenzhen	22.4932	113.876	Gradient Boost (General Model)	6.25	0.700333	0.00819414	10865057	10.8651	6024	159	247	274258	212535	101834	82439	68333.7	43963.7	87.03	8.35	0.931414	11	9660	Illumina HiSeq	metagenomic assembly
LLY-WYZ-8_1	GCA_022842465.1	GCA_022842465.1	Myxococcota	Polyangia	Polyangiales	Polyangiaceae	Xihemonas	Xihemonas phototrophica	Polyangia	Polyangiales	Polyangiaceae			retainment	Drinking Water Treatment	Granular activated carbon biofilter from drinking water treatment plant (DWTP)	97	5.94	partial	18+14	Non	acsF	No_data	Aquatic	USA: Ann Arbor, Michigan	42.28	-83.74	Gradient Boost (General Model)	0	0.713803	0.0120001	9571116	9.57112	210	431	434	151105	151105	34356	34178	22206.8	22052.8	92.58	5.54	0.928683	11	8667	Illumina NovaSeq	metagenomic assembly
LLY-WYZ-13_1	GCA_031800425.1	SRR10018916_bin.273	Myxococcota	Polyangia	Polyangiales	Sandaracinaceae	Xihehalomonas	Xihehalomonas phototrophica	Polyangia	Polyangiales	Sandaracinaceae	MED_G138		retainment	Salt Lagoon	Salt lagoon sediment	82.42	0.12	complete	33	Non	acsF	No_data	Oceanic	Mexico: Baja California	30.213	-114.663	Gradient Boost (General Model)	0	0.737185	0.0169434	7613137	7.61314	0	542	542	71009	71009	21496	21496	14046.4	14046.4	76.34	4.32	0.912289	11	6754	Illumina HiSeq	metagenomic assembly
[truncated: 5 more columns]

## Sheet: Supplementary Data 2
Supplementary Data 2 The functional gene BLASTP results of 32 potential phototrophic Myxococcota genomes, and selection of representative genomes
MAG_name	Family	Species	Habitat	Genomesize (Mbp)	scaffolds	GC	dRep (95%ANI)	Fig2C-PGC	Fig3-Metabolism	Fig3-Reasons	Fig4-Heterologous expression	Fig5-Transcriptomic	FigS10-CGC	Completeness	Contamination	scaffolds	Longestscaffold	PGC_length	acsF	bchE	bch2	bchB	bchC	bchD	bchF	bchG	bchH	bchI	bchL	bchM	bchN	bchO	bchP	bchX	bchY	bchZ	crtB	crtC	crtD	crtE	crtF	lhaA	aerR	ppsR	pufA	pufB	pufC	pufL	pufM
LLY-WYZ-15_1	Houyibacteriaceae	Houyibacterium oceanica	Seawater	7.47727	1974	0.73494	replicate	Not selected	Not selected	Similar metabolic pathways	Not selected	Not selected	Not selected	83.26	0.68	1974	19513	<10	1	0	1	1	1	1	0	0	1	1	1	1	0	1	1	1	1	1	0	1	1	1	1	1	1	1	1	1	0	1	1
LLY-WYZ-15_2	Houyibacteriaceae	Houyibacterium oceanica	Seawater	6.85668	807	0.739171	replicate	Not selected	Not selected	Similar metabolic pathways	Not selected	Not selected	Not selected	75.19	0.88	807	79099	18	1	0	1	1	1	1	1	1	1	1	1	1	1	1	1	1	1	1	1	1	1	1	1	1	1	1	1	1	1	1	1
LLY-WYZ-15_3	Houyibacteriaceae	Houyibacterium oceanica	Seawater	9.41372	214	0.739393	retainment	LLY-WYZ-15_3	LLY-WYZ-15_3	LLY-WYZ-15_3	Not selected	LLY-WYZ-15_3	Not selected	94.62	1.4	214	273429	34	1	0	1	1	1	1	1	1	1	1	1	1	1	1	1	1	1	1	1	1	1	1	1	1	1	1	1	1	1	1	1
LLY-WYZ-15_4	Houyibacteriaceae	Houyibacterium oceanica	Seawater	9.30792	193	0.739988	replicate	Not selected	Not selected	Similar metabolic pathways	Not selected	Not selected	Not selected	94.62	1.78	193	277780	34	1	0	1	1	1	1	1	1	1	1	1	1	1	1	1	1	1	1	1	1	1	1	1	1	1	1	1	1	1	1	1
LLY-WYZ-15_5	Houyibacteriaceae	Houyibacterium oceanica	Seawater	7.035	2145	0.731691	replicate	Not selected	Not selected	Similar metabolic pathways	Not selected	Not selected	Not selected	80.83	1.44	2145	22941	<10	1	0	0	1	1	1	1	1	1	0	1	1	1	1	1	1	1	1	1	1	1	1	1	1	0	1	1	1	1	1	1
LLY-WYZ-15_6	Houyibacteriaceae	Houyibacterium oceanica	Seawater	6.91359	2057	0.730829	replicate	Not selected	Not selected	Similar metabolic pathways	Not selected	Not selected	Not selected	88.94	3.47	2057	21604	12	1	0	1	1	1	1	1	1	1	0	1	1	1	1	1	1	1	1	0	1	1	0	1	1	1	1	1	1	1	1	1
LLY-WYZ-15_7	Houyibacteriaceae	Houyibacterium oceanica	Seawater	7.78988	1717	0.736153	replicate	Not selected	Not selected	Similar metabolic pathways	Not selected	Not selected	Not selected	94.8	5.43	1717	34952	<10	1	0	0	1	1	1	1	1	1	0	1	1	1	1	1	1	1	1	1	0	1	1	1	1	1	1	1	1	1	1	1
LLY-WYZ-15_8	Houyibacteriaceae	Houyibacterium oceanica	Seawater	6.42613	558	0.739628	replicate	Not selected	Not selected	Similar metabolic pathways	Not selected	Not selected	Not selected	71.41	1.49	558	47993	24	1	0	1	1	1	1	1	1	1	1	1	1	1	1	1	1	1	1	0	0	1	1	1	1	1	1	1	1	1	1	1
LLY-WYZ-15_9	Houyibacteriaceae	Houyibacterium oceanica	Seawater	9.254	238	0.73909	replicate	Not selected	Not selected	Similar metabolic pathways	Not selected	Not selected	Not selected	96.34	1.44	238	223756	26	1	0	1	1	1	1	1	1	1	1	1	1	1	1	1	1	1	1	1	1	1	1	1	1	1	1	1	1	1	1	1
LLY-WYZ-15_10	Houyibacteriaceae	Houyibacterium oceanica	Seawater	7.54178	232	0.738174	replicate	Not selected	Not selected	Similar metabolic pathways	Not selected	Not selected	Not selected	82.72	1.79	232	141874	22	1	0	0	1	1	0	1	1	1	0	1	1	1	0	1	1	1	1	1	0	1	1	0	1	1	1	1	1	1	1	1
LLY-WYZ-14_1	Houyibacteriaceae	Houyihalomonas phototrophica	Salt Lagoon	4.70378	1083	0.717766	retainment	Not selected	Additional	BchE	Not selected	Not selected	Not selected	79.28	5.11	1083	21910	<10	1	1	1	1	1	1	1	1	1	1	1	1	1	1	1	1	1	1	1	1	1	1	1	1	1	1	1	1	1	1	1
LLY-WYZ-17_1	Kuafubacteriaceae	Kuafubacterium phototrophica	Activated Sludge	9.75712	2	0.664552	retainment	LLY-WYZ-17_1	LLY-WYZ-17_1	LLY-WYZ-17_1	Not selected	LLY-WYZ-17_1	LLY-WYZ-17_1	91.51	3.26	2	6905894	33	1	1	1	1	1	1	1	1	1	1	1	1	1	1	1	1	1	1	1	1	1	1	1	1	1	1	1	1	1	1	1
LLY-WYZ-18_1	Kuafubacteriaceae	Kuafucaenimonas phototrophica	Activated Sludge	9.20781	1562	0.712851	retainment	Not selected	Not selected	Similar metabolic pathways	Not selected	Not selected	Not selected	85.36	9.04	1562	71101	17	1	1	1	1	1	0	1	1	1	1	1	1	1	1	1	1	1	1	1	1	1	1	1	1	1	1	1	1	1	1	1
LLY-WYZ-16_1	Kuafubacteriaceae	Kuafuhalomonas phototrophica	Salt Lagoon	5.30353	386	0.667098	retainment	Not selected	Additional	crtAWZ, PR, cysI	LLY-WYZ-16_1	Not selected	Not selected	95.03	1.63	386	90916	31	1	1	1	1	1	1	1	1	1	1	1	1	1	1	1	1	1	1	1	1	1	1	1	1	1	1	1	1	0	1	1
LLY-WYZ-3_1	Myxococcaceae	Xihepedomonas phototrophica	Arctic Peat Soil	4.55789	324	0.708107	retainment	Not selected	LLY-WYZ-3_1	LLY-WYZ-3_1	Not selected	Not selected	Not selected	97.5	0.41	324	56263	28	1	1	1	1	1	1	1	1	1	1	1	1	1	1	1	1	1	1	1	1	1	1	1	1	1	1	1	1	1	1	1
LLY-WYZ-1_1	Myxococcaceae	Xihelimnomonas phototrophica	Freshwater Lake	3.47351	550	0.696586	retainment	Not selected	Not selected	Similar metabolic pathways	Not selected	Not selected	Not selected	74.03	1.8	550	23551	<10	1	0	0	0	1	1	1	1	0	1	0	1	1	1	1	1	0	0	1	1	1	1	1	1	1	1	0	0	0	0	0
LLY-WYZ-6_1	Myxococcaceae	Xihecaenimonas phototrophica	Activated Sludge	9.75416	939	0.69602	retainment	Not selected	Additional	cysNC, cysD, sir, K00370	Not selected	Not selected	Not selected	90.71	3.69	939	64518	31	1	1	1	1	1	1	1	1	1	1	1	1	1	0	1	1	1	1	1	1	1	1	1	1	1	1	1	0	1	1	1
LLY-WYZ-4_1	Myxococcaceae	Xihemicrobium aquatica	Freshwater Lake	7.35666	641	0.720316	retainment	Not selected	Additional	crtYUR	Not selected	Not selected	Not selected	100	3.92	641	69770	<10	1	0	1	1	1	1	1	1	1	1	1	1	1	1	1	0	1	1	1	1	1	1	1	0	1	1	0	0	1	1	1
LLY-WYZ-4_2	Myxococcaceae	Xihemicrobium aquatica	Freshwater Lake	5.88811	1080	0.720383	replicate	Not selected	Not selected	Similar metabolic pathways	Not selected	Not selected	Not selected	73.15	1.84	1080	45874	<10	1	0	1	1	0	1	1	1	1	1	1	1	1	0	1	1	1	1	1	1	1	1	0	1	1	1	0	0	0	1	0
LLY-WYZ-5_1	Myxococcaceae	Xihemicrobium phototrophica	Drinking Water Treatment	4.9507	54	0.67736	retainment	LLY-WYZ-5_1	Not selected	Similar metabolic pathways	Not selected	LLY-WYZ-5_1	Not selected	86.13	1.18	54	318350	35	1	0	1	1	1	1	1	1	1	1	1	1	1	1	1	1	1	1	0	1	1	1	1	1	1	1	1	1	1	1	1
LLY-WYZ-2_1	Myxococcaceae	Xihelimnobacterium phototrophica	Freshwater Lake	7.3227	1218	0.69112	replicate	Not selected	Not selected	Similar metabolic pathways	Not selected	Not selected	Not selected	87.68	3.15	1218	58306	<10	1	1	1	1	1	1	1	1	1	1	1	1	1	0	1	1	1	1	1	1	1	1	1	1	1	1	1	1	1	1	1
LLY-WYZ-2_2	Myxococcaceae	Xihelimnobacterium phototrophica	Freshwater Lake	7.57035	907	0.69077	retainment	Not selected	Not selected	Similar metabolic pathways	Not selected	Not selected	Not selected	92.15	5.02	907	63670	<10	1	1	1	1	1	1	1	1	1	1	1	1	1	0	1	1	1	1	1	1	1	1	1	1	1	1	1	1	1	1	1
LLY-WYZ-11_1	Nannocystaceae	Xihebacterium aquatica	Drinking Water Treatment	10.2426	400	0.721983	retainment	Not selected	Additional	crtR	Not selected	Not selected	Not selected	93.23	1.5	400	193843	33	1	0	1	1	1	1	1	1	1	1	1	1	1	1	1	1	1	1	1	1	1	1	1	1	1	1	1	1	1	1	1
LLY-WYZ-12_1	Nannocystaceae	Xihebacterium glacialis	Glacier Surface Soil	7.53208	1963	0.694064	retainment	Not selected	LLY-WYZ-12_1	LLY-WYZ-12_1	Not selected	Not selected	Not selected	80.64	6.71	1963	29449	<10	1	0	1	1	1	1	1	1	1	1	1	1	1	1	1	1	1	1	1	1	1	1	1	1	1	1	1	1	1	1	1
LLY-WYZ-10_1	Nannocystaceae	Xihebacterium phototrophica	Activated Sludge	9.61264	12	0.711461	retainment	LLY-WYZ-10_1	Not selected	Similar metabolic pathways	LLY-WYZ-10_1	LLY-WYZ-10_1	LLY-WYZ-10_1	95.3	0.08	12	3673469	33	1	0	1	1	1	1	1	1	1	1	1	1	1	1	1	1	1	1	1	1	1	1	1	1	1	1	1	1	1	1	1
LLY-WYZ-10_2	Nannocystaceae	Xihebacterium phototrophica	Activated Sludge	9.65648	20	0.711345	replicate	Not selected	Not selected	Similar metabolic pathways	Not selected	Not selected	Not selected	93.44	0.35	20	2886238	33	1	0	1	1	1	1	1	1	1	1	1	1	1	1	1	1	1	1	1	1	1	1	1	1	1	1	1	1	1	1	1
LLY-WYZ-10_3	Nannocystaceae	Xihebacterium phototrophica	Activated Sludge	9.2102	36	0.710226	replicate	Not selected	Not selected	Similar metabolic pathways	Not selected	Not selected	Not selected	87.08	0.03	36	1773935	18+11	1	0	1	1	1	0	1	1	1	1	1	1	1	1	1	0	0	1	1	1	1	1	1	1	1	1	1	1	1	1	1
LLY-WYZ-10_4	Nannocystaceae	Xihebacterium phototrophica	Activated Sludge	9.16395	231	0.712964	replicate	Not selected	Not selected	Similar metabolic pathways	Not selected	Not selected	Not selected	94.81	0.08	231	256961	19	1	0	1	1	1	1	1	1	1	1	1	1	1	1	1	1	1	1	1	1	1	1	1	1	1	1	1	1	1	1	1
LLY-WYZ-9_1	Polyangiaceae	Xihecaenibacterium phototrophica	Activated Sludge	9.66439	321	0.696883	retainment	LLY-WYZ-9_1	LLY-WYZ-9_1	LLY-WYZ-9_1	Not selected	LLY-WYZ-9_1	LLY-WYZ-9_1	97.72	5.43	321	358479	33	1	1	1	1	1	1	1	1	1	1	1	1	1	1	1	1	1	1	1	1	1	1	1	1	1	1	1	1	1	1	1
LLY-WYZ-7_1	Polyangiaceae	Xihemonas sinensis	Activated Sludge	10.8651	159	0.700333	retainment	Not selected	Additional	napAB, nrfAH, cruA	Not selected	Not selected	Not selected	87.58	9.33	159	274258	34	1	1	1	1	1	1	1	1	1	1	1	1	1	1	1	1	1	1	1	1	1	1	1	1	1	1	1	1	1	1	1
LLY-WYZ-8_1	Polyangiaceae	Xihemonas phototrophica	Drinking Water Treatment	9.57112	431	0.713803	retainment	Not selected	Additional	crtZ	Not selected	Not selected	Not selected	97	5.94	431	151105	18+14	1	0	1	1	1	1	1	1	1	1	1	1	1	1	1	1	1	1	1	1	1	1	1	1	1	1	1	1	1	1	1
LLY-WYZ-13_1	Sandaracinaceae	Xihehalomonas phototrophica	Salt Lagoon	7.61314	542	0.737185	retainment	LLY-WYZ-13_1	LLY-WYZ-13_1	LLY-WYZ-13_1	Not selected	LLY-WYZ-13_1	Not selected	82.42	0.12	542	71009	33	1	0	1	1	1	1	1	1	1	1	1	1	1	1	1	1	1	1	0	1	1	1	1	1	1	1	1	1	1	1	1
[truncated: 23 more columns]

## Sheet: Supplementary Data 3
Supplementary Data 3 The concatenated set of 37 marker genes used to construct species tree.
COGs	Protein name	Marker ID
COG0016	Phenylalanyl-tRNA synthetase alpha subunit	PMPROK00087
COG0048	Ribosomal protein S12	PMPROK00094
COG0049	Ribosomal protein S7	PMPROK00054
COG0051	Ribosomal protein S10	PMPROK00093
COG0052	Ribosomal protein S2	PMPROK00028
COG0072	Phenylalanyl-tRNA synthetase beta subunit	PMPROK00086
COG0080	Ribosomal protein L11	PMPROK00029
COG0081	Ribosomal protein L1	PMPROK00022
COG0087	Ribosomal protein L3	PMPROK00075
COG0088	Ribosomal protein L4	PMPROK00034
COG0090	Ribosomal protein L2	PMPROK00048
COG0091	Ribosomal protein L22	PMPROK00024
COG0092	Ribosomal protein S3	PMPROK00015
COG0093	Ribosomal protein L14	PMPROK00003
COG0094	Ribosomal protein L5	PMPROK00053
COG0096	Ribosomal protein S8	PMPROK00074
COG0097	Ribosomal protein L6P/L9E	PMPROK00020
COG0098	Ribosomal protein S5	PMPROK00019
COG0099	Ribosomal protein S13	PMPROK00081
COG0100	Ribosomal protein S11	PMPROK00068
COG0103	Ribosomal protein S9	PMPROK00051
COG0127	Xanthosine triphosphate pyrophosphatase	PMPROK00123
COG0149	Triosephosphate isomerase	PMPROK00097
COG0164	Ribonuclease HII	PMPROK00126
COG0184	Ribosomal protein S15P/S13E	PMPROK00050
COG0185	Ribosomal protein S19	PMPROK00025
COG0186	Ribosomal protein S17	PMPROK00041
COG0197	Ribosomal protein L16/L10E	PMPROK00071
COG0198	Ribosomal protein L24	PMPROK00067
COG0200	Ribosomal protein L15	PMPROK00092
COG0244	Ribosomal protein L10	PMPROK00069
COG0256	Ribosomal protein L18	PMPROK00052
COG0343	Queuine/archaeosine tRNA-ribosyltransferase	PMPROK00106
COG0504	CTP synthase (UTP-ammonia lyase)	PMPROK00047
COG0532	Translation initiation factor 2 (IF-2; GTPase)	PMPROK00064
COG0533	Metal-dependent proteases with possible chaperone activity	PMPROK00014
COG0541	Signal recognition particle GTPase	PMPROK00031

## Sheet: Supplementary Data 4
Supplementary Data 4 The genomes used in Figure S1.
MAG_name	Class_Genome	GTDB-TK-Phylum	GTDB-TK-Class	GTDB-TK-Order	GTDB-TK-Family	Completeness2	Contamination2	Completeness1	Contamination1
GCA_012798435.1	B64_G9-GCA_012798435.1	Myxococcota	B64_G9	B64_G9	B64_G9	97.46	1.6	89.98	0.99
GCA_016935365.1	B64_G9-GCA_016935365.1	Myxococcota	B64_G9	B64_G9	B64_G9	90.34	2.84	85.58	5.56
GCA_003260125.1	Bradymonadia-GCA_003260125.1	Myxococcota	Bradymonadia	Bradymonadales	Bradymonadaceae	99.91	0.25	90.32	4
GCA_004362595.1	Bradymonadia-GCA_004362595.1	Myxococcota	Bradymonadia	Bradymonadales	Bradymonadaceae	99.79	0.34	89.01	2.73
GCA_007993755.1	Bradymonadia-GCA_007993755.1	Myxococcota	Bradymonadia	Bradymonadales	Bradymonadaceae	97.25	2.49	92.74	3.87
GCA_007997005.1	Bradymonadia-GCA_007997005.1	Myxococcota	Bradymonadia	Bradymonadales	Bradymonadaceae	99.48	0.89	88.39	3.89
GCA_016931535.1	Bradymonadia-GCA_016931535.1	Myxococcota	Bradymonadia	JAFGEP01	JAFGEP01	96.18	2.61	81.29	5.48
GCA_007693585.1	Bradymonadia-GCA_007693585.1	Myxococcota	Bradymonadia	REDH01	REDH01	97.2	0.47	93.23	1.94
GCA_017555665.1	Bradymonadia-GCA_017555665.1	Myxococcota	Bradymonadia	UBA4248	UBA4248	99.55	3.8	74.52	1.94
GCA_903847385.1	Bradymonadia-GCA_903847385.1	Myxococcota	Bradymonadia	UBA7976	UBA1532	93.19	1.11	92.12	4.03
GCA_013152945.1	JAADFL01-GCA_013152945.1	Myxococcota	JAADFL01	JAADFL01	JAADFL01	94.32	0.59	92.9	4.19
GCA_016192705.1	JACPTQ01-GCA_016192705.1	Myxococcota	JACPTQ01	JACPTQ01	JACPTQ01	97.3	0.78	93.55	1.31
GCA_016218805.1	JACRCW01-GCA_016218805.1	Myxococcota	JACRCW01	JACRCW01	JACRCW01	91.67	1.33	79.25	1.97
GCA_016934455.1	JAFGSX01-GCA_016934455.1	Myxococcota	JAFGSX01	JAFGSX01	JAFGSX01	82.27	4.74	82.96	3.87
GCA_000013385.1	Myxococcia-GCA_000013385.1	Myxococcota	Myxococcia	Myxococcales	Anaeromyxobacteraceae	100	0.77	99.35	0
LLY-WYZ-3_1	Myxococcia-LLY-WYZ-3_1	Myxococcota	Myxococcia	Myxococcales	Myxococcaceae	97.5	0.41	94.62	0.99
LLY-WYZ-1_1	Myxococcia-LLY-WYZ-1_1	Myxococcota	Myxococcia	Myxococcales	Myxococcaceae	74.03	1.8	73.91	3.29
GCA_000012685.1	Myxococcia-GCA_000012685.1	Myxococcota	Myxococcia	Myxococcales	Myxococcaceae	100	0.59	99.35	1.3
GCA_000255295.1	Myxococcia-GCA_000255295.1	Myxococcota	Myxococcia	Myxococcales	Myxococcaceae	100	0.55	99.35	0.8
GCA_000737315.1	Myxococcia-GCA_000737315.1	Myxococcota	Myxococcia	Myxococcales	Myxococcaceae	100	3.42	100	3.25
LLY-WYZ-6_1	Myxococcia-LLY-WYZ-6_1	Myxococcota	Myxococcia	Myxococcales	Myxococcaceae	90.71	3.69	93.02	4.12
LLY-WYZ-4_1	Myxococcia-LLY-WYZ-4_1	Myxococcota	Myxococcia	Myxococcales	Myxococcaceae	100	3.92	93.41	1.61
LLY-WYZ-5_1	Myxococcia-LLY-WYZ-5_1	Myxococcota	Myxococcia	Myxococcales	Myxococcaceae	86.13	1.18	82.26	1.39
GCA_900109545.1	Myxococcia-GCA_900109545.1	Myxococcota	Myxococcia	Myxococcales	Myxococcaceae	100	0.2	99.35	4.55
LLY-WYZ-2_2	Myxococcia-LLY-WYZ-2_2	Myxococcota	Myxococcia	Myxococcales	Myxococcaceae	92.15	5.02	90.75	3.23
GCA_001263175.1	Myxococcia-GCA_001263175.1	Myxococcota	Myxococcia	Myxococcales	Vulgatibacteraceae	100	1.07	92.26	3.87
GCA_007130885.1	Myxococcia-GCA_007130885.1	Myxococcota	Myxococcia	SLRQ01	SLRQ01	97.38	2.95	94.84	4.52
GCA_012797735.1	Polyangia-GCA_012797735.1	Myxococcota	Polyangia	DRWM01	JAAZOP01	95.26	1.59	83.55	3.71
GCA_016711215.1	Polyangia-GCA_016711215.1	Myxococcota	Polyangia	GCA_2747355	GCA_2747355	95.83	0.91	93.74	1.96
GCA_000024805.1	Polyangia-GCA_000024805.1	Myxococcota	Polyangia	Haliangiales	Haliangiaceae	100	0.44	98.39	2.93
GCA_000170895.1	Polyangia-GCA_000170895.1	Myxococcota	Polyangia	Nannocystales	Nannocystaceae	92.68	0.24	95.16	3.71
LLY-WYZ-11_1	Polyangia-LLY-WYZ-11_1	Myxococcota	Polyangia	Nannocystales	Nannocystaceae	93.23	1.5	96	2.28
GCA_002343915.1	Polyangia-GCA_002343915.1	Myxococcota	Polyangia	Nannocystales	Nannocystaceae	89.53	2.84	95.81	4.29
GCA_002994615.1	Polyangia-GCA_002994615.1	Myxococcota	Polyangia	Nannocystales	Nannocystaceae	94.68	1.59	97.1	4.7
LLY-WYZ-12_1	Polyangia-LLY-WYZ-12_1	Myxococcota	Polyangia	Nannocystales	Nannocystaceae	80.64	6.71	64.78	8.37
LLY-WYZ-10_1	Polyangia-LLY-WYZ-10_1	Myxococcota	Polyangia	Nannocystales	Nannocystaceae	95.3	0.08	95.61	1.13
GCA_000067165.1	Polyangia-GCA_000067165.1	Myxococcota	Polyangia	Polyangiales	Polyangiaceae	99.23	5.24	94.19	7.12
GCA_001931505.1	Polyangia-GCA_001931505.1	Myxococcota	Polyangia	Polyangiales	Polyangiaceae	97.08	0.02	81.08	0
LLY-WYZ-9_1	Polyangia-LLY-WYZ-9_1	Myxococcota	Polyangia	Polyangiales	Polyangiaceae	97.72	5.43	94.16	4.43
LLY-WYZ-7_1	Polyangia-LLY-WYZ-7_1	Myxococcota	Polyangia	Polyangiales	Polyangiaceae	87.15	9.56	87.03	8.35
LLY-WYZ-8_1	Polyangia-LLY-WYZ-8_1	Myxococcota	Polyangia	Polyangiales	Polyangiaceae	97	5.94	92.58	5.54
GCA_000737325.2	Polyangia-GCA_000737325.2	Myxococcota	Polyangia	Polyangiales	Sandaracinaceae	100	1.49	96.56	4.19
LLY-WYZ-13_1	Polyangia-LLY-WYZ-13_1	Myxococcota	Polyangia	Polyangiales	Sandaracinaceae	82.42	0.12	76.34	4.32
LLY-WYZ-15_3	Polyangia-LLY-WYZ-15_3	Myxococcota	Polyangia	Polyangiales	SG8_38	94.62	1.4	96.7	4.35
LLY-WYZ-14_1	Polyangia-LLY-WYZ-14_1	Myxococcota	Polyangia	Polyangiales	SG8_38	79.28	5.11	81.4	3.87
GCA_016218965.1	SpSt_1050-GCA_016218965.1	Myxococcota	SpSt_1050	SpSt_1050	JACRCP01	95.31	0.23	89.14	3.46
GCA_011373705.1	SpSt_1050-GCA_011373705.1	Myxococcota	SpSt_1050	SpSt_1050	SpSt_1050	86.68	3.61	75.19	0
GCA_003598065.1	SURF_8-GCA_003598065.1	Myxococcota	SURF_8	SURF_8	SURF_8	94.52	5.17	87.96	6.24
GCA_002696345.1	UBA4151-GCA_002696345.1	Myxococcota	UBA4151	UBA4151	UBA4151	93.2	0.96	86.45	3.73
GCA_002731275.1	UBA6777-GCA_002731275.1	Myxococcota	UBA6777	UBA6777	UBA6777	96.13	5.33	96.97	7.81
GCA_006226375.1	UBA6777-GCA_006226375.1	Myxococcota	UBA6777	UBA6777	UBA6777	87.34	5.16	85.35	5.94
GCA_002721815.1	UBA727-GCA_002721815.1	Myxococcota	UBA727	UBA727	GCA_2721815	100	2.08	91.29	2.12
GCA_016000045.1	UBA727-GCA_016000045.1	Myxococcota	UBA727	UBA727	JABDBI01	100	0.88	78.06	0
GCA_016874845.1	UBA727-GCA_016874845.1	Myxococcota	UBA727	UBA727	VGSZ01	95.36	0.61	91.36	0.97
GCA_903895725.1	UBA9042-GCA_903895725.1	Myxococcota	UBA9042	CAIXZC01	CAITUV01	95.73	4.27	84.95	2.42
GCA_017994695.1	UBA9042-GCA_017994695.1	Myxococcota	UBA9042	DTJE01	DTJE01	97.58	0.54	85.62	0.65
GCA_011526585.1	UBA9042-GCA_011526585.1	Myxococcota	UBA9042	PHBI01	PHBI01	95.25	6.32	92.58	4.31
GCA_903842345.1	UBA9042-GCA_903842345.1	Myxococcota	UBA9042	UBA9042	UBA9042	95.52	0.14	90.73	0.67
GCA_011526105.1	Kuafubacteria-GCA_011526105.1	Myxococcota	WYAZ01	WYAZ01	WYAZ01	97.87	2.75	93.87	5.48
LLY-WYZ-17_1	Kuafubacteria-LLY-WYZ-17_1	Myxococcota	WYAZ01	WYAZ01	WYAZ01	91.51	3.26	95.48	4.84
GCA_016713425.1	Kuafubacteria-GCA_016713425.1	Myxococcota	WYAZ01	WYAZ01	WYAZ01	94.91	2.08	93.39	3.89
LLY-WYZ-18_1	Kuafubacteria-LLY-WYZ-18_1	Myxococcota	WYAZ01	WYAZ01	WYAZ01	85.36	9.04	79.98	3.51
LLY-WYZ-16_1	Kuafubacteria-LLY-WYZ-16_1	Myxococcota	WYAZ01	WYAZ01	WYAZ01	95.03	1.63	94.84	3.87
GCA_016283195.1	XYA12_FULL_58_9-GCA_016283195.1	Myxococcota	XYA12_FULL_58_9	JAEEML01	JAEEML01	99.9	3.76	77.53	1.94
GCA_018668695.1	XYA12_FULL_58_9-GCA_018668695.1	Myxococcota	XYA12_FULL_58_9	XYA12_FULL_58_9	JABJBS01	99.3	2.7	93.49	7.74
GCA_016931625.1	XYA12_FULL_58_9-GCA_016931625.1	Myxococcota	XYA12_FULL_58_9	XYA12_FULL_58_9	JAFGEK01	96.12	0.66	94.19	0.65
GCA_001657295.1	Alphaproteobacteria-GCA_001657295.1	Proteobacteria	Alphaproteobacteria	Caulobacterales	Maricaulaceae	99.07	0.06	97.14	0.56
GCA_007694015.1	Alphaproteobacteria-GCA_007694015.1	Proteobacteria	Alphaproteobacteria	Geminicoccales	Geminicoccaceae	93.33	1.15	92.09	2.94
GCF_016583645.1	Alphaproteobacteria-GCF_016583645.1	Proteobacteria	Alphaproteobacteria	Kiloniellales	Rhodovibrionaceae	97.86	4.33	100	6.3
GCA_018242145.1	Alphaproteobacteria-GCA_018242145.1	Proteobacteria	Alphaproteobacteria	Micropepsales	Micropepsaceae	86.1	0.71	90.23	2.57
GCF_007474605.1	Alphaproteobacteria-GCF_007474605.1	Proteobacteria	Alphaproteobacteria	Rhizobiales	Im1	100	0.49	99.35	1.3
GCF_900108475.1	Alphaproteobacteria-GCF_900108475.1	Proteobacteria	Alphaproteobacteria	Rhodospirillales	Magnetospirillaceae	100	0.46	99.5	0.5
GCF_013607875.1	Alphaproteobacteria-GCF_013607875.1	Proteobacteria	Alphaproteobacteria	Sphingomonadales	Sphingomonadaceae	99.99	0	99.66	0.34
GCA_001464765.1	Gammaproteobacteria-GCA_001464765.1	Proteobacteria	Gammaproteobacteria	Burkholderiales	Ga0077523	95.27	1.12	98.18	1.49
GCF_000379525.1	Gammaproteobacteria-GCF_000379525.1	Proteobacteria	Gammaproteobacteria	Chromatiales	Chromatiaceae	100	1.63	99.58	1.67
GCF_000633935.1	Gammaproteobacteria-GCF_000633935.1	Proteobacteria	Gammaproteobacteria	Ectothiorhodospirales	Ectothiorhodospiraceae	99.99	0.33	99.94	0.52
GCF_003602005.1	Gammaproteobacteria-GCF_003602005.1	Proteobacteria	Gammaproteobacteria	Nevskiales	Salinisphaeraceae	99.94	0.09	98.73	1.69
GCA_903921135.1	Gammaproteobacteria-GCA_903921135.1	Proteobacteria	Gammaproteobacteria	Pseudomonadales	UBA5518	97.13	5.51	93.41	4.59
GCA_903884235.1	Gammaproteobacteria-GCA_903884235.1	Proteobacteria	Gammaproteobacteria	Steroidobacterales	Steroidobacteraceae	95.14	0.19	95.11	3.24
GCA_018819105.1	Gammaproteobacteria-GCA_018819105.1	Proteobacteria	Gammaproteobacteria	Xanthomonadales	Wenzhouxiangellaceae	98.41	0.14	98.19	0.79

## Sheet: Supplementary Data 5
Supplementary Data 5 The genomes used in Figure S2 and S3.
NCBI Taxonomy of cultured genomes
Accession_Number	NCBI_Taxonomy	StrainName	Reference	PredationType
GCA_003260125.1	Lujinxingia litoralis	B210	Guo, L. Y., Li, C. M., Wang, S., Mu, D. S. & Du, Z. J. Lujinxingia litoralis gen. nov., sp. nov. and Lujinxingia sediminis sp. nov., two new representatives in the order Bradymonadales. Int J Syst Evol Microbiol 69, 2767-2774, doi:10.1099/ijsem.0.003556 (2019).	Predator
GCA_003367535.1	Bradymonadaceae bacterium	TMQ3	Mu, D. S. et al. Bradymonabacteria, a novel bacterial predator group with versatile survival strategies in saline environments. Microbiome 8, 126, doi:10.1186/s40168-020-00902-0 (2020).	Predator
GCA_004005565.1	Lujinxingia sediminis	SEH01	Guo, L. Y., Li, C. M., Wang, S., Mu, D. S. & Du, Z. J. Lujinxingia litoralis gen. nov., sp. nov. and Lujinxingia sediminis sp. nov., two new representatives in the order Bradymonadales. Int J Syst Evol Microbiol 69, 2767-2774, doi:10.1099/ijsem.0.003556 (2019).	Predator
GCA_004362595.1	Bradymonas sediminis	FA350	Wang, Z. J., Liu, Q. Q., Zhao, L. H., Du, Z. J. & Chen, G. J. Bradymonas sediminis gen. nov., sp. nov., isolated from coastal sediment, and description of Bradymonadaceae fam. nov. and Bradymonadales ord. nov. Int J Syst Evol Microbiol 65, 1542-1549, doi:10.1099/ijs.0.000135 (2015).	Predator
GCA_006517175.1	Persicimonas caeni	YN101	Wang, S., Mu, D. & Du, Z. J. Persicimonas caeni gen. nov., sp. nov., the Representative of a Novel Wide-Ranging Predatory Taxon in Bradymonadales. Frontiers in microbiology 11, 698, doi:10.3389/fmicb.2020.00698 (2020).	Predator
GCA_007993755.1	Microvenator marinus	V1718	Wang, S., Chen, G. J. & Du, Z. J. Microvenator marinus gen. nov., sp. nov., isolated from marine sediment, and description of Microvenatoraceae fam. nov. and Lujinxingiaceae fam. nov. Int J Syst Evol Microbiol 72, doi:10.1099/ijsem.0.005380 (2022).	Predator
GCA_007994975.1	Bradymonadales bacterium	TMQ1	Mu, D. S. et al. Bradymonabacteria, a novel bacterial predator group with versatile survival strategies in saline environments. Microbiome 8, 126, doi:10.1186/s40168-020-00902-0 (2020).	Predator
GCA_007997005.1	Lujinxingia vulgaris	TMQ2	Wang, S., Mu, D.-S., Li, G.-Y. & Du, Z.-J. Description of Lujinxingia vulgaris sp. nov., isolated from coastal sediment via prey-traps. Antonie van Leeuwenhoek 114, 1805-1818, doi:10.1007/s10482-021-01640-5 (2021).	Predator
GCA_007997015.1	Lujinxingia vulgaris	TMQ4	Wang, S., Mu, D.-S., Li, G.-Y. & Du, Z.-J. Description of Lujinxingia vulgaris sp. nov., isolated from coastal sediment via prey-traps. Antonie van Leeuwenhoek 114, 1805-1818, doi:10.1007/s10482-021-01640-5 (2021).	Predator
GCA_000012685.1	Myxococcus xanthus	DK 1622	Goldman, B. S. et al. Evolution of sensory complexity recorded in a myxobacterial genome. Proc Natl Acad Sci U S A 103, 15200-15205, doi:10.1073/pnas.0607335103 (2006). Rosenberg, E., DeLong, E. F., Lory, S., Stackebrandt, E. & Thompson, F. The Prokaryotes: Deltaproteobacteria and Epsilonproteobacteria. (Springer, 2014).	Predator
GCA_000024805.1	Haliangium ochraceum	DSM 14365	Fudou, R., Jojima, Y., Iizuka, T. & Yamanaka, S. Haliangium ochraceum gen. nov., sp. nov. and Haliangium tepidum sp. nov.: novel moderately halophilic myxobacteria isolated from coastal saline environments. J Gen Appl Microbiol 48, 109-116, Rosenberg, E., DeLong, E. F., Lory, S., Stackebrandt, E. & Thompson, F. The Prokaryotes: Deltaproteobacteria and Epsilonproteobacteria. (Springer, 2014). doi:…	Predator
GCA_000165485.1	Stigmatella aurantiaca	DW4/3-1	Reichenbach, H. & Dworkin, M. Studies on Stigmatella aurantiaca (Myxobacterales). Journal of General Microbiology 58, 3-14, doi:10.1099/00221287-58-1-3 (1969). Petters, S. et al. The soil microbial food web revisited: Predatory myxobacteria as keystone taxa? The ISME journal 15, 2665-2675, doi:10.1038/s41396-021-00958-2 (2021).	Predator
GCA_000170895.1	Plesiocystis pacifica	SIR-1	Iizuka, T. et al. Plesiocystis pacifica gen. nov., sp. nov., a marine myxobacterium that contains dihydrogenated menaquinone, isolated from the Pacific coasts of Japan. Int J Syst Evol Microbiol 53, 189-195, doi:10.1099/ijs.0.02418-0 (2003).	Predator
GCA_000255295.1	Corallococcus coralloides	DSM 2259	Livingstone, P. G., Morphew, R. M. & Whitworth, D. E. Genome Sequencing and Pan-Genome Analysis of 23 Corallococcus spp. Strains Reveal Unexpected Diversity, With Particular Plasticity of Predatory Gene Sets. Frontiers in microbiology 9, 3187, doi:10.3389/fmicb.2018.03187 (2018). Rosenberg, E., DeLong, E. F., Lory, S., Stackebrandt, E. & Thompson, F. The Prokaryotes: Deltaproteobacteria and Epsil…	Predator
GCA_000737315.1	Hyalangium minutum	DSM 14724	Sharma, G., Khatri, I. & Subramanian, S. Comparative Genomics of Myxobacterial Chemosensory Systems. J Bacteriol 200, doi:10.1128/JB.00620-17 (2018). Reichenbach H. Hyalangium gen. nov[J]. Bergey's Manual of Systematics of Archaea and Bacteria, 2015: 1-4. Rosenberg, E., DeLong, E. F., Lory, S., Stackebrandt, E. & Thompson, F. The Prokaryotes: Deltaproteobacteria and Epsilonproteobacteria. (Spring…	Predator
GCA_000737325.2	Sandaracinus amylolyticus	DSM 53668	Mohr, K. I., Garcia, R. O., Gerth, K., Irschik, H. & Muller, R. Sandaracinus amylolyticus gen. nov., sp. nov., a starch-degrading soil myxobacterium, and description of Sandaracinaceae fam. nov. Int J Syst Evol Microbiol 62, 1191-1198, doi:10.1099/ijs.0.033696-0 (2012).	Predator
GCA_001931535.1	Minicystis rosea	DSM 24000	Garcia, R., Gemperlein, K. & Muller, R. Minicystis rosea gen. nov., sp. nov., a polyunsaturated fatty acid-rich and steroid-producing soil myxobacterium. Int J Syst Evol Microbiol 64, 3733-3742, doi:10.1099/ijs.0.068270-0 (2014).	Predator
GCA_002343915.1	Nannocystis exedens	DSM 71	Reichenbach, H. Nannocystis exedens gen. nov., spec. nov., a new myxobacterium of the family Sorangiaceae. Arch Mikrobiol 70, 119-138, doi:10.1007/BF00412203 (1970). Treuner-Lange, A., Bruckskotten, M., Rupp, O., Goesmann, A. & Sogaard-Andersen, L. Draft Genome Sequence of the Fruiting Myxobacterium Nannocystis exedens DSM 71. Genome Announc 5, doi:10.1128/genomeA.01227-17 (2017). Taylor, Willie …	Predator
GCA_002994615.1	Enhygromyxa salina	SWB005	Iizuka, T. et al. Enhygromyxa salina gen. nov., sp. nov., a slightly halophilic myxobacterium isolated from the coastal areas of Japan. Syst Appl Microbiol 26, 189-196, doi:10.1078/072320203322346038 (2003).	Predator
GCA_900109545.1	Stigmatella aurantiaca	DSM 17044	Reichenbach, H. & Dworkin, M. Studies on Stigmatella aurantiaca (Myxobacterales). Journal of General Microbiology 58, 3-14, doi:10.1099/00221287-58-1-3 (1969). Petters, S. et al. The soil microbial food web revisited: Predatory myxobacteria as keystone taxa? The ISME journal 15, 2665-2675, doi:10.1038/s41396-021-00958-2 (2021).	Predator
GCA_000067165.1	Sorangium cellulosum B	So ce 56	Gerth, K., Bedorf, N., Hofle, G., Irschik, H. & Reichenbach, H. Epothilons A and B: antifungal and cytotoxic compounds from Sorangium cellulosum (Myxobacteria). Production, physico-chemical and biological properties. J Antibiot (Tokyo) 49, 560-563, doi:10.7164/antibiotics.49.560 (1996).	Cellulose-degrader
GCA_000013385.1	Anaeromyxobacter dehalogenans	2CP-C	Thomas, S. H. et al. The mosaic genome of Anaeromyxobacter dehalogenans strain 2CP-C suggests an aerobic common ancestor to the delta-proteobacteria. PLoS One 3, e2103, doi:10.1371/journal.pone.0002103 (2008).	Non predator
GCA_001263175.1	Vulgatibacter incomptus	DSM 27710	Yamamoto, E., Muramatsu, H. & Nagai, K. Vulgatibacter incomptus gen. nov., sp. nov. and Labilithrix luteola gen. nov., sp. nov., two myxobacteria isolated from soil in Yakushima Island, and the description of Vulgatibacteraceae fam. nov., Labilitrichaceae fam. nov. and Anaeromyxobacteraceae fam. nov. Int J Syst Evol Microbiol 64, 3360-3368, doi:10.1099/ijs.0.063198-0 (2014).	Non predator
GCA_001263205.1	Labilithrix luteola	DSM 27648	Yamamoto, E., Muramatsu, H. & Nagai, K. Vulgatibacter incomptus gen. nov., sp. nov. and Labilithrix luteola gen. nov., sp. nov., two myxobacteria isolated from soil in Yakushima Island, and the description of Vulgatibacteraceae fam. nov., Labilitrichaceae fam. nov. and Anaeromyxobacteraceae fam. nov. Int J Syst Evol Microbiol 64, 3360-3368, doi:10.1099/ijs.0.063198-0 (2014).	Non predator
GCA_001931505.1	Pajaroellobacter abortibovis	BTF92-0548A/99-0131	Welly, B. T. et al. Genome Report: Identification and Validation of Antigenic Proteins from Pajaroellobacter abortibovis Using De Novo Genome Sequence Assembly and Reverse Vaccinology. G3 (Bethesda) 7, 321-331, doi:10.1534/g3.116.036673 (2017).	Non predator
GTDB Taxonomy of cultured and uncultured reference genomes
Accession_Number	PredationType	GTDB-TK-Phylum	GTDB-TK-Class	GTDB-TK-Order	GTDB-TK-Family	GTDB-TK-Genus	GTDB-TK-Species	Completeness2	Contamination2	Completeness1	Contamination1
GCA_000067165.1	Cellulose-degrader	p__Myxococcota	Polyangia	Polyangiales	Polyangiaceae	Sorangium	Sorangium_cellulosum_B	99.23	5.24	94.19	7.12
GCA_000013385.1	Non	p__Myxococcota	Myxococcia	Myxococcales	Anaeromyxobacteraceae	Anaeromyxobacter	Anaeromyxobacter_dehalogenans_B	100	0.77	99.35	0
GCA_001263175.1	Non	p__Myxococcota	Myxococcia	Myxococcales	Vulgatibacteraceae	Vulgatibacter	Vulgatibacter_incomptus	100	1.07	92.26	3.87
GCA_001263205.1	Non	p__Myxococcota	Polyangia	Polyangiales	Polyangiaceae	Labilithrix	Labilithrix_luteola	99.18	11.53	96.13	7.44
GCA_001931505.1	Non	p__Myxococcota	Polyangia	Polyangiales	Polyangiaceae	Pajaroellobacter	Pajaroellobacter_abortibovis	97.08	0.02	81.08	0
GCA_000012685.1	Predator	p__Myxococcota	Myxococcia	Myxococcales	Myxococcaceae	Myxococcus	Myxococcus_xanthus	100	0.59	99.35	1.3
GCA_000024805.1	Predator	p__Myxococcota	Polyangia	Haliangiales	Haliangiaceae	Haliangium	Haliangium_ochraceum	100	0.44	98.39	2.93
GCA_000165485.1	Predator	p__Myxococcota	Myxococcia	Myxococcales	Myxococcaceae	Stigmatella	Stigmatella_aurantiaca_A	100	0.6	100	3.08
GCA_000170895.1	Predator	p__Myxococcota	Polyangia	Nannocystales	Nannocystaceae	Plesiocystis	Plesiocystis_pacifica	92.68	0.24	95.16	3.71
GCA_000255295.1	Predator	p__Myxococcota	Myxococcia	Myxococcales	Myxococcaceae	Corallococcus	Corallococcus_coralloides	100	0.55	99.35	0.8
GCA_000737315.1	Predator	p__Myxococcota	Myxococcia	Myxococcales	Myxococcaceae	Hyalangium	Hyalangium_minutum	100	3.42	100	3.25
GCA_000737325.2	Predator	p__Myxococcota	Polyangia	Polyangiales	Sandaracinaceae	Sandaracinus	Sandaracinus_amylolyticus	100	1.49	96.56	4.19
GCA_001931535.1	Predator	p__Myxococcota	Polyangia	Polyangiales	Polyangiaceae	Minicystis	Minicystis_rosea	99.89	14.87	94.84	5.24
GCA_002343915.1	Predator	p__Myxococcota	Polyangia	Nannocystales	Nannocystaceae	Nannocystis	Nannocystis_exedens	89.53	2.84	95.81	4.29
GCA_002994615.1	Predator	p__Myxococcota	Polyangia	Nannocystales	Nannocystaceae	Enhygromyxa	Enhygromyxa_salina_A	94.68	1.59	97.1	4.7
GCA_003260125.1	Predator	p__Myxococcota	Bradymonadia	Bradymonadales	Bradymonadaceae	Lujinxingia	Lujinxingia_litoralis	99.91	0.25	90.32	4
GCA_003367535.1	Predator	p__Myxococcota	Bradymonadia	Bradymonadales	Bradymonadaceae	Lujinxingia	Lujinxingia_sediminis	98.98	0.39	88.71	3.35
GCA_004005565.1	Predator	p__Myxococcota	Bradymonadia	Bradymonadales	Bradymonadaceae	Lujinxingia	Lujinxingia_sediminis	96.75	0.08	89.35	3.35
GCA_004362595.1	Predator	p__Myxococcota	Bradymonadia	Bradymonadales	Bradymonadaceae	Bradymonas	Bradymonas_sediminis	99.79	0.34	89.01	2.73
GCA_006517175.1	Predator	p__Myxococcota	Bradymonadia	Bradymonadales	Bradymonadaceae	Persicimonas	Persicimonas_caeni	99.99	3.7	96.13	4.65
GCA_007993755.1	Predator	p__Myxococcota	Bradymonadia	Bradymonadales	Bradymonadaceae	V1718	V1718_sp007993755	97.25	2.49	92.74	3.87
GCA_007994975.1	Predator	p__Myxococcota	Bradymonadia	Bradymonadales	Bradymonadaceae	Lujinxingia	Lujinxingia_sediminis	98.89	0.34	88.71	3.35
GCA_007997005.1	Predator	p__Myxococcota	Bradymonadia	Bradymonadales	Bradymonadaceae	Lujinxingia	Lujinxingia_sp007997005	99.48	0.89	88.39	3.89
GCA_007997015.1	Predator	p__Myxococcota	Bradymonadia	Bradymonadales	Bradymonadaceae	Lujinxingia	Lujinxingia_sp007997015	99.49	0.68	88.71	4.24
GCA_900109545.1	Predator	p__Myxococcota	Myxococcia	Myxococcales	Myxococcaceae	Stigmatella	Stigmatella_aurantiaca	100	0.2	99.35	4.55
GCA_001768075.1	Unknown	p__Myxococcota	Myxococcia	Myxococcales	Anaeromyxobacteraceae	R267	R267_sp001768075	92.13	1.02	92.3	1.29
GCA_001798605.1	Unknown	p__Myxococcota	XYA12_FULL_58_9	XYA12_FULL_58_9	XYA12_FULL_58_9	XYA12_FULL_58_9	XYA12_FULL_58_9_sp001798605	94.26	1.92	87.8	5.7
GCA_002070115.1	Unknown	p__Myxococcota	Polyangia	Polyangiales	Polyangiaceae	MWCO01	MWCO01_sp002070115	96.2	4.37	89.87	6.12
GCA_002320815.1	Unknown	p__Myxococcota	Polyangia	Polyangiales	SG8_38	UBA1660	UBA1660_sp002320815	99.59	3.23	96.06	2.39
GCA_002408385.1	Unknown	p__Myxococcota	Myxococcia	Myxococcales	UBA5297	UBA10939	UBA10939_sp002408385	95.38	0.91	84.28	0.67
GCA_002696345.1	Unknown	p__Myxococcota	UBA4151	UBA4151	UBA4151	UBA4151	UBA4151_sp002696345	93.2	0.96	86.45	3.73
GCA_002721815.1	Unknown	p__Myxococcota	UBA727	UBA727	GCA_2721815	GCA_2721815	GCA_2721815_sp002721815	100	2.08	91.29	2.12
GCA_002728755.1	Unknown	p__Myxococcota	UBA9042	UBA3505	UBA3505	UBA3505	UBA3505_sp002728755	93.04	4.55	84.35	3.23
GCA_002731275.1	Unknown	p__Myxococcota	UBA6777	UBA6777	UBA6777	UBA6777	UBA6777_sp002731275	96.13	5.33	96.97	7.81
GCA_002789955.1	Unknown	p__Myxococcota	Bradymonadia	UBA4248	UBA4248	UM_FILTER_63_12	UM_FILTER_63_12_sp002789955	94.91	2.15	83.87	4.89
GCA_002863065.1	Unknown	p__Myxococcota	UBA9042	GCA_2863065	GCA_2863065	GCA_2863065	GCA_2863065_sp002863065	91.33	3.24	91.32	4.24
GCA_003139415.1	Unknown	p__Myxococcota	Polyangia	Polyangiales	Polyangiaceae	Palsa_1150	Palsa_1150_sp003139415	91.35	1.56	84.75	1.51
GCA_003142855.1	Unknown	p__Myxococcota	Polyangia	Palsa_1104_A	Fen_1088	Fen_1137	Fen_1137_sp003142855	94.56	7.27	90.65	2.6
GCA_003151595.1	Unknown	p__Myxococcota	Polyangia	Polyangiales	Polyangiaceae	PALSA_1152	PALSA_1152_sp003151595	81.25	6.35	71.21	1.75
GCA_003153055.1	Unknown	p__Myxococcota	Myxococcia	Myxococcales	Myxococcaceae	FEN_1143	FEN_1143_sp003153055	82.54	9.17	92.91	5.7
GCA_003153195.1	Unknown	p__Myxococcota	Polyangia	Palsa_1104	Palsa_1104	PALSA_1153	PALSA_1153_sp003153195	70.62	3.09	72.04	3.55
GCA_003154095.1	Unknown	p__Myxococcota	Polyangia	Polyangiales	Polyangiaceae	FEN_1139	FEN_1139_sp003154095	84.82	2.73	87.3	2.1
GCA_003170275.1	Unknown	p__Myxococcota	Polyangia	Palsa_1104	Palsa_1104	PALSA_1104	PALSA_1104_sp003170275	97.63	6.49	95.95	6.45
GCA_003242475.1	Unknown	p__Myxococcota	Myxococcia	Myxococcales	Vulgatibacteraceae	ZC4RG40	ZC4RG40_sp003242475	95.53	1.98	88.39	1.35
GCA_003559575.1	Unknown	p__Myxococcota	UBA9042	PWKZ01	PWKZ01	PWKZ01	PWKZ01_sp003559575	92.38	1.72	88.09	3.23
GCA_003598065.1	Unknown	p__Myxococcota	SURF_8	SURF_8	SURF_8	SURF_8	SURF_8_sp003598065	94.52	5.17	87.96	6.24
GCA_003647065.1	Unknown	p__Myxococcota	Polyangia	Polyangiales	SG8_38	B10_G4	B10_G4_sp003647065	86.43	1.95	80.63	2.76
GCA_003696105.1	Unknown	p__Myxococcota	Polyangia	Haliangiales	J016	J016	J016_sp003696105	97.79	0.3	95.81	3.39
GCA_003696955.1	Unknown	p__Myxococcota	Polyangia	Nannocystales	Nannocystaceae	J032	J032_sp003696955	95.76	0.28	93.87	1.94
GCA_003818285.1	Unknown	p__Myxococcota	Myxococcia	Myxococcales	Myxococcaceae	RPRB01	RPRB01_sp003818285	100	3.62	97.92	2.26
GCA_004193285.1	Unknown	p__Myxococcota	Polyangia	Polyangiales	Polyangiaceae	PMG_095	PMG_095_sp004193285	98	7.56	92.69	4.54
GCA_004213565.1	Unknown	p__Myxococcota	Polyangia	Polyangiales	Sandaracinaceae	MED_G138	MED_G138_sp004213565	84.82	0.91	78.3	4.85
GCA_004283055.1	Unknown	p__Myxococcota	Polyangia	Polyangiales	SG8_38	SG8_38	SG8_38_sp004283055	100	1.49	93.98	2.26
GCA_004297725.1	Unknown	p__Myxococcota	Polyangia	Polyangiales	Ga0077539	SCUS01	SCUS01_sp004297725	94.53	4.72	96.45	3.93
GCA_005776585.1	Unknown	p__Myxococcota	UBA9042	GCA_2863065	GCA_2863065	SXOX01	SXOX01_sp005776585	83.9	2.76	81.2	4.52
GCA_005777185.1	Unknown	p__Myxococcota	Polyangia	Polyangiales	Polyangiaceae	SXNL01	SXNL01_sp005777185	80.97	1.45	81.9	3.06
GCA_005801425.1	Unknown	p__Myxococcota	XYA12_FULL_58_9	XYA12_FULL_58_9	SYDY01	SYDY01	SYDY01_sp005801425	99.99	1.84	90.65	0.65
GCA_005804885.1	Unknown	p__Myxococcota	Bradymonadia	Bradymonadales	GCA_2716585	SYOX01	SYOX01_sp005804885	84.68	6.9	81.06	4.86
GCA_005879535.1	Unknown	p__Myxococcota	Myxococcia	Myxococcales	40CM_4_68_19	40CM_4_68_19	40CM_4_68_19_sp005879535	96.27	0.75	98.06	3.87
GCA_006226375.1	Unknown	p__Myxococcota	UBA6777	UBA6777	UBA6777	M3003	M3003_sp006226375	87.34	5.16	85.35	5.94
GCA_006226565.1	Unknown	p__Myxococcota	UBA9042	PHBI01	PHBI01	PHBI01	PHBI01_sp006226565	94.92	4.26	91.02	4
GCA_006508105.1	Unknown	p__Myxococcota	Polyangia	Nannocystales	Nannocystaceae	FL481	FL481_sp006508105	93.84	5.93	94.19	3.55
GCA_007120035.1	Unknown	p__Myxococcota	Bradymonadia	Bradymonadales	Bradymonadaceae	SKON01	SKON01_sp007120035	93.52	0.84	90.12	2.15
GCA_007120615.1	Unknown	p__Myxococcota	Bradymonadia	Bradymonadales	Bradymonadaceae	SKNI01	SKNI01_sp007120615	88.1	2.46	73.91	3.23
GCA_007128675.1	Unknown	p__Myxococcota	Myxococcia	SLRQ01	SLRQ01	SKWY01	SKWY01_sp007128675	88.3	1.28	81.22	1.77
GCA_007130885.1	Unknown	p__Myxococcota	Myxococcia	SLRQ01	SLRQ01	SLRQ01	SLRQ01_sp007130885	97.38	2.95	94.84	4.52
GCA_007131285.1	Unknown	p__Myxococcota	Polyangia	Polyangiales	SLQV01	SLQV01	SLQV01_sp007131285	90.22	1.12	88.44	1.45
GCA_007131745.1	Unknown	p__Myxococcota	Polyangia	HGW_17	SLPX01	SLPX01	SLPX01_sp007131745	91.42	9.13	86.65	4.22
GCA_007133195.1	Unknown	p__Myxococcota	Polyangia	Haliangiales	Haliangiaceae	SLNH01	SLNH01_sp007133195	98.29	4.26	94.95	2.93
GCA_007135085.1	Unknown	p__Myxococcota	Bradymonadia	Bradymonadales	Bradymonadaceae	SLJM01	SLJM01_sp007135085	91.93	1.1	87.02	3.23
GCA_007693585.1	Unknown	p__Myxococcota	Bradymonadia	REDH01	REDH01	REDH01	REDH01_sp007693585	97.2	0.47	93.23	1.94
GCA_009692535.1	Unknown	p__Myxococcota	Polyangia	Haliangiales	SHYZ01	SHYZ01	SHYZ01_sp009692535	79.45	2.21	81.99	1.94
GCA_009692555.1	Unknown	p__Myxococcota	Polyangia	Palsa_1104	Palsa_1104	SHYY01	SHYY01_sp009692555	80.12	1.43	71.93	0
GCA_009782175.1	Unknown	p__Myxococcota	Myxococcia	Myxococcales	Myxococcaceae	WRKR01	WRKR01_sp009782175	100	0.21	94.52	0.16
GCA_011373705.1	Unknown	p__Myxococcota	SpSt_1050	SpSt_1050	SpSt_1050	SpSt_1050	SpSt_1050_sp011373705	86.68	3.61	75.19	0
GCA_011389165.1	Unknown	p__Myxococcota	UBA9042	DTJE01	DTJE01	DTJE01	DTJE01_sp011389165	89.16	0.78	76.25	2.26
GCA_011389755.1	Unknown	p__Myxococcota	Polyangia	JAAYKL01	JAAYKL01	JAABTR01	JAABTR01_sp011389755	71.55	1.07	76.97	1.94
GCA_011526095.1	Unknown	p__Myxococcota	Polyangia	Haliangiales	Haliangiaceae	WYBA01	WYBA01_sp011526095	90.64	3.89	95.75	2.16
GCA_011526105.1	Unknown	p__Myxococcota	WYAZ01	WYAZ01	WYAZ01	WYAZ01	WYAZ01_sp011526105	97.87	2.75	93.87	5.48
GCA_011526585.1	Unknown	p__Myxococcota	UBA9042	PHBI01	PHBI01	WYBB01	WYBB01_sp011526585	95.25	6.32	92.58	4.31
GCA_012514535.1	Unknown	p__Myxococcota	Polyangia	Polyangiales	Polyangiaceae	NIC37A_2	NIC37A_2_sp012514535	99.44	2.37	91.86	5.56
GCA_012522445.1	Unknown	p__Myxococcota	Polyangia	JAAYKL01	JAAYKL01	JAAYKL01	JAAYKL01_sp012522445	89.25	1.76	91.5	3.87
GCA_012744445.1	Unknown	p__Myxococcota	Polyangia	Polyangiales	SG8_38	JAAYBZ01	JAAYBZ01_sp012744445	94.27	2.28	94.52	2.34
GCA_012797735.1	Unknown	p__Myxococcota	Polyangia	DRWM01	JAAZOP01	JAAZOP01	JAAZOP01_sp012797735	95.26	1.59	83.55	3.71
GCA_012798435.1	Unknown	p__Myxococcota	B64_G9	B64_G9	B64_G9	JAAZNF01	JAAZNF01_sp012798435	97.46	1.6	89.98	0.99
GCA_012840965.1	Unknown	p__Myxococcota	UBA9042	DTJE01	DTJE01	DUVQ01	DUVQ01_sp012840965	95.29	1.06	84.33	1.45
GCA_013151775.1	Unknown	p__Myxococcota	Polyangia	Polyangiales	SG8_38	JAADHO01	JAADHO01_sp013151775	95.31	0.24	92.2	3.55
GCA_013151875.1	Unknown	p__Myxococcota	UBA9042	DTJE01	DTJE01	JADDHL01	JADDHL01_sp013151875	79.99	0.03	72.67	1.29
GCA_013152945.1	Unknown	p__Myxococcota	JAADFL01	JAADFL01	JAADFL01	JAADFL01	JAADFL01_sp013152945	94.32	0.59	92.9	4.19
GCA_013214025.1	Unknown	p__Myxococcota	Polyangia	Polyangiales	Polyangiaceae	JABSRN01	JABSRN01_sp013214025	97.19	0.83	90.32	1.94
GCA_013297655.1	Unknown	p__Myxococcota	Polyangia	Polyangiales	Polyangiaceae	JAAFHV01	JAAFHV01_sp013297655	97.57	4.38	89.25	4.26
GCA_013298325.1	Unknown	p__Myxococcota	Polyangia	Polyangiales	Polyangiaceae	JAAFHJ01	JAAFHJ01_sp013298325	90.58	1.19	74.52	2.1
GCA_013360285.1	Unknown	p__Myxococcota	UBA9042	JABWCM01	JABWCM01	JABWCM01	JABWCM01_sp013360285	94.52	2.01	88.36	3.89
GCA_014238595.1	Unknown	p__Myxococcota	Polyangia	Haliangiales	J016	JABAAV01	JABAAV01_sp014238595	97.68	3.84	82.56	2.71
GCA_014240065.1	Unknown	p__Myxococcota	Polyangia	Nannocystales	Nannocystaceae	JAAZXR01	JAAZXR01_sp014240065	99.3	1.27	93.19	1.57
GCA_014879945.1	Unknown	p__Myxococcota	Myxococcia	Myxococcales	Myxococcaceae	JAEUJQ01	JAEUJQ01_sp014879945	98.67	1.08	97.1	1.94
GCA_015493765.1	Unknown	p__Myxococcota	UBA9042	DTJE01	S145_11	S145_11	S145_11_sp015493765	95.66	2.81	85.71	1.29
GCA_016000045.1	Unknown	p__Myxococcota	UBA727	UBA727	JABDBI01	AER2_1	AER2_1_sp016000045	100	0.88	78.06	0
GCA_016177705.1	Unknown	p__Myxococcota	UBA727	UBA727	VGSZ01	JACOUT01	JACOUT01_sp016177705	93.6	0.42	92.9	6.47
GCA_016182965.1	Unknown	p__Myxococcota	Polyangia	Polyangiales	JADJMO01	JADJMO01	JADJMO01_sp016182965	89.41	4.8	92.69	6.61
GCA_016190375.1	Unknown	p__Myxococcota	Polyangia	JACPQR01	JACPQR01	JACPQR01	JACPQR01_sp016190375	88.55	1.04	86.33	4.52
GCA_016191815.1	Unknown	p__Myxococcota	Myxococcia	Myxococcales	Myxococcaceae	JACPVI01	JACPVI01_sp016191815	98.8	2.3	91.61	3.55
GCA_016192705.1	Unknown	p__Myxococcota	JACPTQ01	JACPTQ01	JACPTQ01	JACPTQ01	JACPTQ01_sp016192705	97.3	0.78	93.55	1.31
GCA_016209145.1	Unknown	p__Myxococcota	Polyangia	Polyangiales	Polyangiaceae	JACQWT01	JACQWT01_sp016209145	91.74	7.5	85.19	3.06
GCA_016210055.1	Unknown	p__Myxococcota	Polyangia	Haliangiales	SHYZ01	JACQUZ01	JACQUZ01_sp016210055	97.77	5.48	93.87	2.9
GCA_016212965.1	Unknown	p__Myxococcota	Polyangia	Polyangiales	Polyangiaceae	JACRDA01	JACRDA01_sp016212965	86.21	0.65	85.22	3.71
GCA_016214955.1	Unknown	p__Myxococcota	Myxococcia	Myxococcales	Anaeromyxobacteraceae	JACRMN01	JACRMN01_sp016214955	94.65	0.82	99.35	0
GCA_016218725.1	Unknown	p__Myxococcota	Polyangia	Polyangiales	Ga0077539	JACRDB01	JACRDB01_sp016218725	93.8	0.06	87.74	3.25
GCA_016218785.1	Unknown	p__Myxococcota	Polyangia	JACRCY01	JACRCY01	JACRCY01	JACRCY01_sp016218785	76.75	0.73	75.28	3.06
GCA_016218805.1	Unknown	p__Myxococcota	JACRCW01	JACRCW01	JACRCW01	JACRCW01	JACRCW01_sp016218805	91.67	1.33	79.25	1.97
GCA_016218825.1	Unknown	p__Myxococcota	XYA12_FULL_58_9	XYA12_FULL_58_9	XYA12_FULL_58_9	JACRCV01	JACRCV01_sp016218825	98.18	1.64	90.43	4.52
GCA_016218915.1	Unknown	p__Myxococcota	Polyangia	Polyangiales	Polyangiaceae	JACRCQ01	JACRCQ01_sp016218915	92.63	3.8	82.45	2.6
GCA_016218965.1	Unknown	p__Myxococcota	SpSt_1050	SpSt_1050	JACRCP01	JACRCP01	JACRCP01_sp016218965	95.31	0.23	89.14	3.46
GCA_016283195.1	Unknown	p__Myxococcota	XYA12_FULL_58_9	JAEEML01	JAEEML01	JAEEML01	JAEEML01_sp016283195	99.9	3.76	77.53	1.94
GCA_016699535.1	Unknown	p__Myxococcota	Polyangia	Polyangiales	GCA_016699535	GCA_016699535	GCA_016699535_sp016699535	96.37	1.86	91.72	1.29
GCA_016703425.1	Unknown	p__Myxococcota	Polyangia	Polyangiales	Polyangiaceae	JADJCA01	JADJCA01_sp016703425	97.67	3.27	90.48	3.25
GCA_016706225.1	Unknown	p__Myxococcota	Polyangia	Polyangiales	Polyangiaceae	JADJKB01	JADJKB01_sp016706225	97.06	2.74	94.62	3.87
GCA_016706685.1	Unknown	p__Myxococcota	Polyangia	Polyangiales	SG8_38	JADJJE01	JADJJE01_sp016706685	96.05	2.89	95.27	2.76
GCA_016711215.1	Unknown	p__Myxococcota	Polyangia	GCA_2747355	GCA_2747355	JADJTL01	JADJTL01_sp016711215	95.83	0.91	93.74	1.96
GCA_016712315.1	Unknown	p__Myxococcota	Polyangia	Nannocystales	Nannocystaceae	JADJRG01	JADJRG01_sp016712315	94.78	0.39	94.52	3.23
GCA_016712345.1	Unknown	p__Myxococcota	Polyangia	Polyangiales	Polyangiaceae	JADJRH01	JADJRH01_sp016712345	94.39	0.77	93.87	2.79
GCA_016712745.1	Unknown	p__Myxococcota	Polyangia	Polyangiales	JADJQN01	JADJQN01	JADJQN01_sp016712745	95.16	0.44	92.83	3.23
GCA_016713425.1	Unknown	p__Myxococcota	WYAZ01	WYAZ01	WYAZ01	JADJPE01	JADJPE01_sp016713425	94.91	2.08	93.39	3.89
GCA_016714225.1	Unknown	p__Myxococcota	Myxococcia	Myxococcales	Myxococcaceae	JAEUJP01	JAEUJP01_sp016714225	93.46	2.34	92.87	3.62
GCA_016716835.1	Unknown	p__Myxococcota	Polyangia	Haliangiales	Haliangiaceae	JADJUW01	JADJUW01_sp016716835	96.08	2.28	95.91	1.61
GCA_016718565.1	Unknown	p__Myxococcota	Myxococcia	Myxococcales	Anaeromyxobacteraceae	JADKCZ01	JADKCZ01_sp016718565	99.98	1.67	98.71	0.32
GCA_016763395.1	Unknown	p__Myxococcota	Polyangia	Haliangiales	Haliangiaceae	NORP324	NORP324_sp016763395	82.46	2.71	82.33	3.89
GCA_016764955.1	Unknown	p__Myxococcota	UBA727	UBA727	JABDBI01	NORP243	NORP243_sp016764955	84.01	3.32	69.68	0.9
GCA_016792845.1	Unknown	p__Myxococcota	Polyangia	Polyangiales	Ga0077539	JAEUKH01	JAEUKH01_sp016792845	91.03	0.99	94.52	1.29
GCA_016793325.1	Unknown	p__Myxococcota	Polyangia	Polyangiales	Ga0077539	Ga0077539	Ga0077539_sp016793325	93.04	0.69	95.16	2.87
GCA_016794365.1	Unknown	p__Myxococcota	Polyangia	Palsa_1104	JAEUJZ01	JAGNNG01	JAGNNG01_sp016794365	94.16	1.14	90.32	4.52
GCA_016794465.1	Unknown	p__Myxococcota	Polyangia	Palsa_1104	JAEUJZ01	JAGNNG01	JAGNNG01_sp016794465	92.26	2.89	89.68	4.56
GCA_016794505.1	Unknown	p__Myxococcota	Polyangia	Palsa_1104	JAEUJZ01	JAEUJZ01	JAEUJZ01_sp016794505	93.88	1.42	93.23	6.45
GCA_016794545.1	Unknown	p__Myxococcota	Polyangia	Haliangiales	Haliangiaceae	JABFXX01	JABFXX01_sp016794545	96.7	3.15	91.68	1.45
GCA_016874845.1	Unknown	p__Myxococcota	UBA727	UBA727	VGSZ01	VGSZ01	VGSZ01_sp016874845	95.36	0.61	91.36	0.97
GCA_016875405.1	Unknown	p__Myxococcota	Polyangia	Polyangiales	Polyangiaceae	SYFR01	SYFR01_sp016875405	99.1	2.23	92.26	1.29
GCA_016875475.1	Unknown	p__Myxococcota	UBA9042	DTJE01	DTJE01	VGRB01	VGRB01_sp016875475	89.4	3.31	86.59	3.57
GCA_016875515.1	Unknown	p__Myxococcota	Myxococcia	Myxococcales	Myxococcaceae	VGRA01	VGRA01_sp016875515	87.42	3.63	80.53	1.31
GCA_016926755.1	Unknown	p__Myxococcota	Myxococcia	Myxococcales	Myxococcaceae	Hyalangium	Hyalangium_sp016926755	100	4.18	96.75	5.52
GCA_016929495.1	Unknown	p__Myxococcota	Polyangia	Polyangiales	Polyangiaceae	JAFGIS01	JAFGIS01_sp016929495	92.69	6.79	90.22	3.71
GCA_016929805.1	Unknown	p__Myxococcota	Polyangia	Polyangiales	JAFGIB01	JAFGIB01	JAFGIB01_sp016929805	89.28	1.55	90.7	1.94
GCA_016931535.1	Unknown	p__Myxococcota	Bradymonadia	JAFGEP01	JAFGEP01	JAFGEP01	JAFGEP01_sp016931535	96.18	2.61	81.29	5.48
GCA_016931625.1	Unknown	p__Myxococcota	XYA12_FULL_58_9	XYA12_FULL_58_9	JAFGEK01	JAFGEK01	JAFGEK01_sp016931625	96.12	0.66	94.19	0.65
GCA_016933275.1	Unknown	p__Myxococcota	Polyangia	Polyangiales	Polyangiaceae	JAFGBI01	JAFGBI01_sp016933275	92.19	3.72	92.69	1.15
GCA_016934455.1	Unknown	p__Myxococcota	JAFGSX01	JAFGSX01	JAFGSX01	JAFGSX01	JAFGSX01_sp016934455	82.27	4.74	82.96	3.87
GCA_016935365.1	Unknown	p__Myxococcota	B64_G9	B64_G9	B64_G9	JAFGRB01	JAFGRB01_sp016935365	90.34	2.84	85.58	5.56
GCA_016935665.1	Unknown	p__Myxococcota	Polyangia	JAAYKL01	JAAYKL01	JAFGXQ01	JAFGXQ01_sp016935665	96.32	3.37	94.84	3.87
GCA_016935975.1	Unknown	p__Myxococcota	Polyangia	Palsa_1104_A	Fen_1088	Fen_1118	Fen_1118_sp016935975	94.52	3.46	92.04	2.6
GCA_016937935.1	Unknown	p__Myxococcota	Polyangia	JAAYKL01	JAAYKL01	JAFGVO01	JAFGVO01_sp016937935	97.07	4.68	91.24	3.26
GCA_017303575.1	Unknown	p__Myxococcota	Polyangia	Polyangiales	Sandaracinaceae	JAFLCL01	JAFLCL01_sp017303575	92.87	1.41	91.77	3.55
GCA_017421975.1	Unknown	p__Myxococcota	Bradymonadia	UBA4248	UBA4248	RGIG464	RGIG464_sp017421975	93.18	4.9	72.22	2.58
GCA_017500825.1	Unknown	p__Myxococcota	Myxococcia	Myxococcales	UBA5297	UBA1203	UBA1203_sp017500825	89	0.18	74.96	0
GCA_017555665.1	Unknown	p__Myxococcota	Bradymonadia	UBA4248	UBA4248	UBA4248	UBA4248_sp017555665	99.55	3.8	74.52	1.94
GCA_017644045.1	Unknown	p__Myxococcota	Polyangia	Polyangiales	SG8_38	UBA1660	UBA1660_sp017644045	97.78	1.25	96.77	3.06
GCA_017881055.1	Unknown	p__Myxococcota	Polyangia	Polyangiales	JAFGIB01	JADGRF01	JADGRF01_sp017881055	94.34	4.43	92.15	5.16
GCA_017881245.1	Unknown	p__Myxococcota	Polyangia	Palsa_1104_A	Fen_1088	FEN_1088	FEN_1088_sp017881245	93.85	5.27	94.21	5.62
GCA_017881265.1	Unknown	p__Myxococcota	Myxococcia	Myxococcales	Myxococcaceae	JADGRA01	JADGRA01_sp017881265	95.4	0.33	93.14	0.65
GCA_017881315.1	Unknown	p__Myxococcota	Polyangia	Palsa_1104_A	Fen_1088	JADGRB01	JADGRB01_sp017881315	91.53	2.99	92.9	3.39
GCA_017994695.1	Unknown	p__Myxococcota	UBA9042	DTJE01	DTJE01	JAGOKF01	JAGOKF01_sp017994695	97.58	0.54	85.62	0.65
GCA_017997155.1	Unknown	p__Myxococcota	UBA9042	DTJE01	DTJE01	JAGOFO01	JAGOFO01_sp017997155	85.83	1.87	75.59	2.26
GCA_018057825.1	Unknown	p__Myxococcota	Polyangia	Haliangiales	Haliangiaceae	UBA2376	UBA2376_sp018057825	99.45	0.7	97.74	2.14
GCA_018266075.1	Unknown	p__Myxococcota	Myxococcia	Myxococcales	SZAS_1	SZAS_1	SZAS_1_sp018266075	96.23	0.63	97.42	0.67
GCA_018668695.1	Unknown	p__Myxococcota	XYA12_FULL_58_9	XYA12_FULL_58_9	JABJBS01	JABJBS01	JABJBS01_sp018668695	99.3	2.7	93.49	7.74
GCA_018780435.1	Unknown	p__Myxococcota	UBA9042	GCA_2863065	GCA_2863065	SXOO01	SXOO01_sp018780435	94.38	5.32	93.42	6.34
GCA_018813065.1	Unknown	p__Myxococcota	Bradymonadia	UBA7976	UBA1532	JAHJCH01	JAHJCH01_sp018813065	89.74	0.69	82.07	3.87
GCA_018817795.1	Unknown	p__Myxococcota	Polyangia	HGW_17	HGW_17	HGW_17	HGW_17_sp018817795	88.51	2.2	72.26	1.13
GCA_018821305.1	Unknown	p__Myxococcota	Polyangia	HGW_17	HGW_17	JAHJMN01	JAHJMN01_sp018821305	97.59	1.98	85.81	1.77
GCA_018821745.1	Unknown	p__Myxococcota	Polyangia	HGW_17	HGW_17	SZUA_580	SZUA_580_sp018821745	77.41	3.87	76.75	2.5
GCA_902826865.1	Unknown	p__Myxococcota	Polyangia	Nannocystales	Nannocystaceae	Ga0077550	Ga0077550_sp902826865	91.09	1.99	92.1	2.93
GCA_903840165.1	Unknown	p__Myxococcota	UBA9042	UBA9042	UBA9042	CAIMEY01	CAIMEY01_sp903840165	92.14	0.2	86.86	0.65
GCA_903842345.1	Unknown	p__Myxococcota	UBA9042	UBA9042	UBA9042	CAIYBN01	CAIYBN01_sp903842345	95.52	0.14	90.73	0.67
GCA_903847385.1	Unknown	p__Myxococcota	Bradymonadia	UBA7976	UBA1532	CAINDO01	CAINDO01_sp903847385	93.19	1.11	92.12	4.03
GCA_903855945.1	Unknown	p__Myxococcota	Myxococcia	Myxococcales	Anaeromyxobacteraceae	CAIOAK01	CAIOAK01_sp903855945	99.7	0.21	98.06	0.65
GCA_903870415.1	Unknown	p__Myxococcota	Polyangia	Polyangiales	Polyangiaceae	CAIQDA01	CAIQDA01_sp903870415	98.79	1.01	91.18	2.37
GCA_903874275.1	Unknown	p__Myxococcota	Myxococcia	Myxococcales	Anaeromyxobacteraceae	CAIOAK01	CAIOAK01_sp903874275	98.99	1.69	97.42	2.15
GCA_903893335.1	Unknown	p__Myxococcota	Polyangia	Polyangiales	Polyangiaceae	CAITLX01	CAITLX01_sp903893335	97.73	1.83	88.39	1.34
GCA_903894755.1	Unknown	p__Myxococcota	Polyangia	Polyangiales	Polyangiaceae	CAITRH01	CAITRH01_sp903894755	97.2	0.94	92.1	1.52
GCA_903895725.1	Unknown	p__Myxococcota	UBA9042	CAIXZC01	CAITUV01	CAITUV01	CAITUV01_sp903895725	95.73	4.27	84.95	2.42
GCA_903904005.1	Unknown	p__Myxococcota	Myxococcia	Myxococcales	Anaeromyxobacteraceae	CAIOAK01	CAIOAK01_sp903904005	99.01	0.55	99.14	1.29
GCA_903905455.1	Unknown	p__Myxococcota	Myxococcia	Myxococcales	Myxococcaceae	Archangium_A	Archangium_A_sp903905455	98.3	1.35	96.45	1.29
GCA_903906315.1	Unknown	p__Myxococcota	Polyangia	Polyangiales	Polyangiaceae	CAIVJW01	CAIVJW01_sp903906315	98.47	1.49	94.84	2.6
GCA_903911145.1	Unknown	p__Myxococcota	Myxococcia	Myxococcales	40CM_4_68_19	CAIWCD01	CAIWCD01_sp903911145	97.99	0.24	95.91	0.32
GCA_903923815.1	Unknown	p__Myxococcota	UBA9042	CAIXZC01	CAIXZC01	CAIXZC01	CAIXZC01_sp903923815	96.22	7.42	72.29	3.58
GCA_903936705.1	Unknown	p__Myxococcota	UBA9042	DTJE01	DTJE01	CAIZWN01	CAIZWN01_sp903936705	96.57	1.17	90.78	1.64
GCF_000601485.1	Unknown	p__Myxococcota	Polyangia	Polyangiales	Polyangiaceae	Chondromyces	Chondromyces_apiculatus	96.98	2.05	92.26	5.83
GCF_002305875.1	Unknown	p__Myxococcota	Myxococcia	Myxococcales	Myxococcaceae	Cystobacter	Cystobacter_fuscus_A	100	1.8	99.03	4.97
GCF_005144585.1	Unknown	p__Myxococcota	Polyangia	Polyangiales	Polyangiaceae	Polyangium	Polyangium_fumosum	100	4.26	95.48	4.74
GCF_013340205.1	Unknown	p__Myxococcota	Myxococcia	Myxococcales	Anaeromyxobacteraceae	R267	R267_sp013340205	100	0.14	99.35	0.81
GCF_016887565.1	Unknown	p__Myxococcota	Myxococcia	Myxococcales	Myxococcaceae	Archangium	Archangium_violaceum_B	100	3.14	100	5.94
GCF_016904885.1	Unknown	p__Myxococcota	Myxococcia	Myxococcales	Myxococcaceae	Melittangium	Melittangium_primigenium	96.68	0.54	99.35	4.86

## Sheet: Supplementary Data 6
Supplementary Data 6 The GTDB taxonomy of reference genomes used in Figure S7.
Accession_Number	GTDB-TK-Phylum	GTDB-TK-Class	GTDB-TK-Order	GTDB-TK-Family	GTDB-TK-Genus	GTDB-TK-Species
GCA_001918155.1	Myxococcota	Myxococcia	Myxococcales	40CM-4-68-19	40CM-4-68-19	40CM-4-68-19 sp001918155
GCA_005879095.1	Myxococcota	Myxococcia	Myxococcales	40CM-4-68-19	40CM-4-68-19	40CM-4-68-19 sp005879095
GCA_005879315.1	Myxococcota	Myxococcia	Myxococcales	40CM-4-68-19	40CM-4-68-19	40CM-4-68-19 sp005879315
GCA_005879505.1	Myxococcota	Myxococcia	Myxococcales	40CM-4-68-19	40CM-4-68-19	40CM-4-68-19 sp005879505
GCA_005879535.1	Myxococcota	Myxococcia	Myxococcales	40CM-4-68-19	40CM-4-68-19	40CM-4-68-19 sp005879535
GCA_005879805.1	Myxococcota	Myxococcia	Myxococcales	40CM-4-68-19	40CM-4-68-19	40CM-4-68-19 sp005879805
GCA_005888115.1	Myxococcota	Myxococcia	Myxococcales	40CM-4-68-19	40CM-4-68-19	40CM-4-68-19 sp005888115
GCA_903911145.1	Myxococcota	Myxococcia	Myxococcales	40CM-4-68-19	CAIWCD01	CAIWCD01 sp903911145
GCA_001768075.1	Myxococcota	Myxococcia	Myxococcales	Anaeromyxobacteraceae	R267	R267 sp001768075
GCA_016214955.1	Myxococcota	Myxococcia	Myxococcales	Anaeromyxobacteraceae	JACRMN01	JACRMN01 sp016214955
GCA_016718565.1	Myxococcota	Myxococcia	Myxococcales	Anaeromyxobacteraceae	JADKCZ01	JADKCZ01 sp016718565
GCA_903855945.1	Myxococcota	Myxococcia	Myxococcales	Anaeromyxobacteraceae	CAIOAK01	CAIOAK01 sp903855945
GCA_903874275.1	Myxococcota	Myxococcia	Myxococcales	Anaeromyxobacteraceae	CAIOAK01	CAIOAK01 sp903874275
GCA_903904005.1	Myxococcota	Myxococcia	Myxococcales	Anaeromyxobacteraceae	CAIOAK01	CAIOAK01 sp903904005
GCF_000013385.1	Myxococcota	Myxococcia	Myxococcales	Anaeromyxobacteraceae	Anaeromyxobacter	Anaeromyxobacter dehalogenans_B
GCF_000017505.1	Myxococcota	Myxococcia	Myxococcales	Anaeromyxobacteraceae	Anaeromyxobacter	Anaeromyxobacter sp000017505
GCF_000022145.1	Myxococcota	Myxococcia	Myxococcales	Anaeromyxobacteraceae	Anaeromyxobacter	Anaeromyxobacter dehalogenans
GCF_000964525.1	Myxococcota	Myxococcia	Myxococcales	Anaeromyxobacteraceae	Anaeromyxobacter	Anaeromyxobacter sp000964525
GCF_013340205.1	Myxococcota	Myxococcia	Myxococcales	Anaeromyxobacteraceae	R267	R267 sp013340205
GCA_003647095.1	Myxococcota	B64-G9	B64-G9	B64-G9	B64-G9	B64-G9 sp003647095
GCA_011368045.1	Myxococcota	B64-G9	B64-G9	B64-G9	JAAZNF01	JAAZNF01 sp011368045
GCA_012798435.1	Myxococcota	B64-G9	B64-G9	B64-G9	JAAZNF01	JAAZNF01 sp012798435
GCA_016935365.1	Myxococcota	B64-G9	B64-G9	B64-G9	JAFGRB01	JAFGRB01 sp016935365
GCA_007119175.1	Myxococcota	Bradymonadia	Bradymonadales	Bradymonadaceae	SLJM01	SLJM01 sp007119175
GCA_007119595.1	Myxococcota	Bradymonadia	Bradymonadales	Bradymonadaceae	SLJM01	SLJM01 sp007119595
GCA_007120035.1	Myxococcota	Bradymonadia	Bradymonadales	Bradymonadaceae	SKON01	SKON01 sp007120035
GCA_007120615.1	Myxococcota	Bradymonadia	Bradymonadales	Bradymonadaceae	SKNI01	SKNI01 sp007120615
GCA_007120915.1	Myxococcota	Bradymonadia	Bradymonadales	Bradymonadaceae	SLJM01	SLJM01 sp007120915
GCA_007131755.1	Myxococcota	Bradymonadia	Bradymonadales	Bradymonadaceae	SLJM01	SLJM01 sp007131755
GCA_007135085.1	Myxococcota	Bradymonadia	Bradymonadales	Bradymonadaceae	SLJM01	SLJM01 sp007135085
GCA_007993755.1	Myxococcota	Bradymonadia	Bradymonadales	Bradymonadaceae	V1718	V1718 sp007993755
GCA_007997005.1	Myxococcota	Bradymonadia	Bradymonadales	Bradymonadaceae	Lujinxingia	Lujinxingia sp007997005
GCA_007997015.1	Myxococcota	Bradymonadia	Bradymonadales	Bradymonadaceae	Lujinxingia	Lujinxingia sp007997015
GCA_013697635.1	Myxococcota	Bradymonadia	Bradymonadales	Bradymonadaceae	JACCWM01	JACCWM01 sp013697635
GCF_003258315.1	Myxococcota	Bradymonadia	Bradymonadales	Bradymonadaceae	Bradymonas	Bradymonas sediminis
GCF_003260125.1	Myxococcota	Bradymonadia	Bradymonadales	Bradymonadaceae	Lujinxingia	Lujinxingia litoralis
GCF_004005565.1	Myxococcota	Bradymonadia	Bradymonadales	Bradymonadaceae	Lujinxingia	Lujinxingia sediminis
GCF_006517175.1	Myxococcota	Bradymonadia	Bradymonadales	Bradymonadaceae	Persicimonas	Persicimonas caeni
GCA_016875215.1	Myxococcota	UBA9042	CAIXZC01	CAITUV01	CAITUV01	CAITUV01 sp016875215
GCA_903895725.1	Myxococcota	UBA9042	CAIXZC01	CAITUV01	CAITUV01	CAITUV01 sp903895725
GCA_903923815.1	Myxococcota	UBA9042	CAIXZC01	CAIXZC01	CAIXZC01	CAIXZC01 sp903923815
GCA_011373655.1	Myxococcota	Polyangia	DRWM01	DRWM01	DRWM01	DRWM01 sp011373655
GCA_011389165.1	Myxococcota	UBA9042	DTJE01	DTJE01	DTJE01	DTJE01 sp011389165
GCA_012840965.1	Myxococcota	UBA9042	DTJE01	DTJE01	DUVQ01	DUVQ01 sp012840965
GCA_013151875.1	Myxococcota	UBA9042	DTJE01	DTJE01	JADDHL01	JADDHL01 sp013151875
GCA_016784945.1	Myxococcota	UBA9042	DTJE01	DTJE01	JADDHL01	JADDHL01 sp016784945
GCA_016875475.1	Myxococcota	UBA9042	DTJE01	DTJE01	VGRB01	VGRB01 sp016875475
GCA_017994695.1	Myxococcota	UBA9042	DTJE01	DTJE01	JAGOKF01	JAGOKF01 sp017994695
GCA_017997155.1	Myxococcota	UBA9042	DTJE01	DTJE01	JAGOFO01	JAGOFO01 sp017997155
GCA_903847405.1	Myxococcota	UBA9042	DTJE01	DTJE01	CAIZWN01	CAIZWN01 sp903847405
GCA_903857665.1	Myxococcota	UBA9042	DTJE01	DTJE01	CAIZWN01	CAIZWN01 sp903857665
GCA_903936705.1	Myxococcota	UBA9042	DTJE01	DTJE01	CAIZWN01	CAIZWN01 sp903936705
GCA_003136095.1	Myxococcota	Polyangia	Palsa-1104_A	Fen-1088	Fen-1118	Fen-1118 sp003136095
GCA_003142855.1	Myxococcota	Polyangia	Palsa-1104_A	Fen-1088	Fen-1137	Fen-1137 sp003142855
GCA_003153015.1	Myxococcota	Polyangia	Palsa-1104_A	Fen-1088	Fen-1137	Fen-1137 sp003153015
GCA_003153875.1	Myxococcota	Polyangia	Palsa-1104_A	Fen-1088	Fen-1137	Fen-1137 sp003153875
GCA_003155465.1	Myxococcota	Polyangia	Palsa-1104_A	Fen-1088	Fen-1137	Fen-1137 sp003155465
GCA_003157315.1	Myxococcota	Polyangia	Palsa-1104_A	Fen-1088	Fen-1137	Fen-1137 sp003157315
GCA_003157775.1	Myxococcota	Polyangia	Palsa-1104_A	Fen-1088	Fen-1137	Fen-1137 sp003157775
GCA_003158395.1	Myxococcota	Polyangia	Palsa-1104_A	Fen-1088	Fen-1137	Fen-1137 sp003158395
GCA_003158455.1	Myxococcota	Polyangia	Palsa-1104_A	Fen-1088	Fen-1137	Fen-1137 sp003158455
GCA_003158735.1	Myxococcota	Polyangia	Palsa-1104_A	Fen-1088	Fen-1137	Fen-1137 sp003158735
GCA_003159055.1	Myxococcota	Polyangia	Palsa-1104_A	Fen-1088	Fen-1118	Fen-1118 sp003159055
GCA_003161835.1	Myxococcota	Polyangia	Palsa-1104_A	Fen-1088	FEN-1088	FEN-1088 sp003161835
GCA_003170035.1	Myxococcota	Polyangia	Palsa-1104_A	Fen-1088	Fen-1137	Fen-1137 sp003170035
GCA_016935975.1	Myxococcota	Polyangia	Palsa-1104_A	Fen-1088	Fen-1118	Fen-1118 sp016935975
GCA_017881245.1	Myxococcota	Polyangia	Palsa-1104_A	Fen-1088	FEN-1088	FEN-1088 sp017881245
GCA_017881285.1	Myxococcota	Polyangia	Palsa-1104_A	Fen-1088	Fen-1118	Fen-1118 sp017881285
GCA_017881315.1	Myxococcota	Polyangia	Palsa-1104_A	Fen-1088	JADGRB01	JADGRB01 sp017881315
GCA_001465015.1	Myxococcota	Polyangia	Polyangiales	Ga0077539	Ga0077539	Ga0077539 sp001465015
GCA_004297725.1	Myxococcota	Polyangia	Polyangiales	Ga0077539	SCUS01	SCUS01 sp004297725
GCA_013298625.1	Myxococcota	Polyangia	Polyangiales	Ga0077539	Ga0077539	Ga0077539 sp013298625
GCA_016218725.1	Myxococcota	Polyangia	Polyangiales	Ga0077539	JACRDB01	JACRDB01 sp016218725
GCA_016704445.1	Myxococcota	Polyangia	Polyangiales	Ga0077539	SCUS01	SCUS01 sp016704445
GCA_016792845.1	Myxococcota	Polyangia	Polyangiales	Ga0077539	JAEUKH01	JAEUKH01 sp016792845
GCA_016793325.1	Myxococcota	Polyangia	Polyangiales	Ga0077539	Ga0077539	Ga0077539 sp016793325
GCA_903845045.1	Myxococcota	Polyangia	Polyangiales	Ga0077539	SCUS01	SCUS01 sp903845045
GCA_016699535.1	Myxococcota	Polyangia	Polyangiales	GCA-016699535	GCA-016699535	GCA-016699535 sp016699535
GCA_002716585.1	Myxococcota	Bradymonadia	Bradymonadales	GCA-2716585	GCA-2716585	GCA-2716585 sp002716585
GCA_005804885.1	Myxococcota	Bradymonadia	Bradymonadales	GCA-2716585	SYOX01	SYOX01 sp005804885
GCA_002721815.1	Myxococcota	UBA727	UBA727	GCA-2721815	GCA-2721815	GCA-2721815 sp002721815
GCA_002747355.1	Myxococcota	Polyangia	GCA-2747355	GCA-2747355	GCA-2747355	GCA-2747355 sp002747355
GCA_016702545.1	Myxococcota	Polyangia	GCA-2747355	GCA-2747355	JADJTL01	JADJTL01 sp016702545
GCA_016711215.1	Myxococcota	Polyangia	GCA-2747355	GCA-2747355	JADJTL01	JADJTL01 sp016711215
GCA_002863065.1	Myxococcota	UBA9042	GCA-2863065	GCA-2863065	GCA-2863065	GCA-2863065 sp002863065
GCA_005776585.1	Myxococcota	UBA9042	GCA-2863065	GCA-2863065	SXOX01	SXOX01 sp005776585
GCA_005776725.1	Myxococcota	UBA9042	GCA-2863065	GCA-2863065	SXOO01	SXOO01 sp005776725
GCA_018780435.1	Myxococcota	UBA9042	GCA-2863065	GCA-2863065	SXOO01	SXOO01 sp018780435
GCA_002344285.1	Myxococcota	Polyangia	Haliangiales	Haliangiaceae	UBA2376	UBA2376 sp002344285
GCA_005779305.1	Myxococcota	Polyangia	Haliangiales	Haliangiaceae	UBA2376	UBA2376 sp005779305
GCA_007133195.1	Myxococcota	Polyangia	Haliangiales	Haliangiaceae	SLNH01	SLNH01 sp007133195
GCA_011526095.1	Myxococcota	Polyangia	Haliangiales	Haliangiaceae	WYBA01	WYBA01 sp011526095
GCA_013368795.1	Myxococcota	Polyangia	Haliangiales	Haliangiaceae	JABFXX01	JABFXX01 sp013368795
GCA_013812655.1	Myxococcota	Polyangia	Haliangiales	Haliangiaceae	JABFXX01	JABFXX01 sp013812655
GCA_013813765.1	Myxococcota	Polyangia	Haliangiales	Haliangiaceae	JABFXX01	JABFXX01 sp013813765
GCA_016706545.1	Myxococcota	Polyangia	Haliangiales	Haliangiaceae	JABFXX01	JABFXX01 sp016706545
GCA_016707895.1	Myxococcota	Polyangia	Haliangiales	Haliangiaceae	UBA2376	UBA2376 sp016707895
GCA_016716835.1	Myxococcota	Polyangia	Haliangiales	Haliangiaceae	JADJUW01	JADJUW01 sp016716835
GCA_016717005.1	Myxococcota	Polyangia	Haliangiales	Haliangiaceae	UBA2376	UBA2376 sp016717005
GCA_016720595.1	Myxococcota	Polyangia	Haliangiales	Haliangiaceae	JABFXX01	JABFXX01 sp016720595
GCA_016763395.1	Myxococcota	Polyangia	Haliangiales	Haliangiaceae	NORP324	NORP324 sp016763395
GCA_016794525.1	Myxococcota	Polyangia	Haliangiales	Haliangiaceae	UBA2376	UBA2376 sp016794525
GCA_016794545.1	Myxococcota	Polyangia	Haliangiales	Haliangiaceae	JABFXX01	JABFXX01 sp016794545
GCA_018057605.1	Myxococcota	Polyangia	Haliangiales	Haliangiaceae	JABFXX01	JABFXX01 sp018057605
GCA_018057825.1	Myxococcota	Polyangia	Haliangiales	Haliangiaceae	UBA2376	UBA2376 sp018057825
GCA_018058095.1	Myxococcota	Polyangia	Haliangiales	Haliangiaceae	JABFXX01	JABFXX01 sp018058095
GCA_018262455.1	Myxococcota	Polyangia	Haliangiales	Haliangiaceae	JABFXX01	JABFXX01 sp018262455
GCA_019237945.1	Myxococcota	Polyangia	Haliangiales	Haliangiaceae	JABFXX01	JABFXX01 sp019237945
GCA_900696455.1	Myxococcota	Polyangia	Haliangiales	Haliangiaceae	UBA2376	UBA2376 sp900696455
GCF_000024805.1	Myxococcota	Polyangia	Haliangiales	Haliangiaceae	Haliangium	Haliangium ochraceum
GCA_002841825.1	Myxococcota	Polyangia	HGW-17	HGW-17	HGW-17	HGW-17 sp002841825
GCA_002841905.1	Myxococcota	Polyangia	HGW-17	HGW-17	HGW-17	HGW-17 sp002841905
GCA_003249585.1	Myxococcota	Polyangia	HGW-17	HGW-17	SZUA-580	SZUA-580 sp003249585
GCA_016937155.1	Myxococcota	Polyangia	HGW-17	HGW-17	JAHJMN01	JAHJMN01 sp016937155
GCA_018817795.1	Myxococcota	Polyangia	HGW-17	HGW-17	HGW-17	HGW-17 sp018817795
GCA_018821305.1	Myxococcota	Polyangia	HGW-17	HGW-17	JAHJMN01	JAHJMN01 sp018821305
GCA_018821745.1	Myxococcota	Polyangia	HGW-17	HGW-17	SZUA-580	SZUA-580 sp018821745
GCA_003696105.1	Myxococcota	Polyangia	Haliangiales	J016	J016	J016 sp003696105
GCA_014238595.1	Myxococcota	Polyangia	Haliangiales	J016	JABAAV01	JABAAV01 sp014238595
GCA_013152945.1	Myxococcota	JAADFL01	JAADFL01	JAADFL01	JAADFL01	JAADFL01 sp013152945
GCA_011389755.1	Myxococcota	Polyangia	JAAYKL01	JAAYKL01	JAABTR01	JAABTR01 sp011389755
GCA_012522445.1	Myxococcota	Polyangia	JAAYKL01	JAAYKL01	JAAYKL01	JAAYKL01 sp012522445
GCA_016935665.1	Myxococcota	Polyangia	JAAYKL01	JAAYKL01	JAFGXQ01	JAFGXQ01 sp016935665
GCA_016936575.1	Myxococcota	Polyangia	JAAYKL01	JAAYKL01	JAFGXQ01	JAFGXQ01 sp016936575
GCA_016937015.1	Myxococcota	Polyangia	JAAYKL01	JAAYKL01	JAFGXQ01	JAFGXQ01 sp016937015
GCA_016937935.1	Myxococcota	Polyangia	JAAYKL01	JAAYKL01	JAFGVO01	JAFGVO01 sp016937935
GCA_011367485.1	Myxococcota	Polyangia	DRWM01	JAAZOP01	JAAZOP01	JAAZOP01 sp011367485
GCA_012797735.1	Myxococcota	Polyangia	DRWM01	JAAZOP01	JAAZOP01	JAAZOP01 sp012797735
GCA_016218765.1	Myxococcota	Polyangia	DRWM01	JAAZOP01	JAAZOP01	JAAZOP01 sp016218765
GCA_016218815.1	Myxococcota	Polyangia	DRWM01	JAAZOP01	JAAZOP01	JAAZOP01 sp016218815
GCA_016930215.1	Myxococcota	Polyangia	DRWM01	JAAZOP01	JAAZOP01	JAAZOP01 sp016930215
GCA_013288705.1	Myxococcota	UBA727	UBA727	JABDBI01	JABDBI01	JABDBI01 sp013288705
GCA_016000045.1	Myxococcota	UBA727	UBA727	JABDBI01	AER2-1	AER2-1 sp016000045
GCA_016432245.1	Myxococcota	UBA727	UBA727	JABDBI01	GCA-016432245	GCA-016432245 sp016432245
GCA_016764955.1	Myxococcota	UBA727	UBA727	JABDBI01	NORP243	NORP243 sp016764955
GCA_018668695.1	Myxococcota	XYA12-FULL-58-9	XYA12-FULL-58-9	JABJBS01	JABJBS01	JABJBS01 sp018668695
GCA_013360285.1	Myxococcota	UBA9042	JABWCM01	JABWCM01	JABWCM01	JABWCM01 sp013360285
GCA_016190375.1	Myxococcota	Polyangia	JACPQR01	JACPQR01	JACPQR01	JACPQR01 sp016190375
GCA_016192705.1	Myxococcota	JACPTQ01	JACPTQ01	JACPTQ01	JACPTQ01	JACPTQ01 sp016192705
GCA_016218965.1	Myxococcota	SpSt-1050	SpSt-1050	JACRCP01	JACRCP01	JACRCP01 sp016218965
GCA_016218805.1	Myxococcota	JACRCW01	JACRCW01	JACRCW01	JACRCW01	JACRCW01 sp016218805
GCA_016218785.1	Myxococcota	Polyangia	JACRCY01	JACRCY01	JACRCY01	JACRCY01 sp016218785
GCA_016182965.1	Myxococcota	Polyangia	Polyangiales	JADJMO01	JADJMO01	JADJMO01 sp016182965
GCA_016709545.1	Myxococcota	Polyangia	Polyangiales	JADJMO01	JADJMO01	JADJMO01 sp016709545
GCA_016712745.1	Myxococcota	Polyangia	Polyangiales	JADJQN01	JADJQN01	JADJQN01 sp016712745
GCA_016283195.1	Myxococcota	XYA12-FULL-58-9	JAEEML01	JAEEML01	JAEEML01	JAEEML01 sp016283195
GCA_016794365.1	Myxococcota	Polyangia	Palsa-1104	JAEUJZ01	JAGNNG01	JAGNNG01 sp016794365
GCA_016794465.1	Myxococcota	Polyangia	Palsa-1104	JAEUJZ01	JAGNNG01	JAGNNG01 sp016794465
GCA_016794505.1	Myxococcota	Polyangia	Palsa-1104	JAEUJZ01	JAEUJZ01	JAEUJZ01 sp016794505
GCA_017990795.1	Myxococcota	Polyangia	Palsa-1104	JAEUJZ01	JAGNNG01	JAGNNG01 sp017990795
GCA_016931625.1	Myxococcota	XYA12-FULL-58-9	XYA12-FULL-58-9	JAFGEK01	JAFGEK01	JAFGEK01 sp016931625
GCA_016931535.1	Myxococcota	Bradymonadia	JAFGEP01	JAFGEP01	JAFGEP01	JAFGEP01 sp016931535
GCA_016929805.1	Myxococcota	Polyangia	Polyangiales	JAFGIB01	JAFGIB01	JAFGIB01 sp016929805
GCA_017881055.1	Myxococcota	Polyangia	Polyangiales	JAFGIB01	JADGRF01	JADGRF01 sp017881055
GCA_017881145.1	Myxococcota	Polyangia	Polyangiales	JAFGIB01	JADGRF01	JADGRF01 sp017881145
GCA_017881185.1	Myxococcota	Polyangia	Polyangiales	JAFGIB01	JADGRF01	JADGRF01 sp017881185
GCA_016934455.1	Myxococcota	JAFGSX01	JAFGSX01	JAFGSX01	JAFGSX01	JAFGSX01 sp016934455
GCA_003153055.1	Myxococcota	Myxococcia	Myxococcales	Myxococcaceae	FEN-1143	FEN-1143 sp003153055
GCA_003243425.1	Myxococcota	Myxococcia	Myxococcales	Myxococcaceae	Archangium_A	Archangium_A gephyra_A
GCA_003818285.1	Myxococcota	Myxococcia	Myxococcales	Myxococcaceae	RPRB01	RPRB01 sp003818285
GCA_004173515.1	Myxococcota	Myxococcia	Myxococcales	Myxococcaceae	Corallococcus	Corallococcus sp004173515
GCA_009781495.1	Myxococcota	Myxococcia	Myxococcales	Myxococcaceae	WRKR01	WRKR01 sp009781495
GCA_009782175.1	Myxococcota	Myxococcia	Myxococcales	Myxococcaceae	WRKR01	WRKR01 sp009782175
GCA_009786315.1	Myxococcota	Myxococcia	Myxococcales	Myxococcaceae	WRKR01	WRKR01 sp009786315
GCA_014879945.1	Myxococcota	Myxococcia	Myxococcales	Myxococcaceae	JAEUJQ01	JAEUJQ01 sp014879945
GCA_016191815.1	Myxococcota	Myxococcia	Myxococcales	Myxococcaceae	JACPVI01	JACPVI01 sp016191815
GCA_016458225.1	Myxococcota	Myxococcia	Myxococcales	Myxococcaceae	Corallococcus	Corallococcus sp016458225
GCA_016714225.1	Myxococcota	Myxococcia	Myxococcales	Myxococcaceae	JAEUJP01	JAEUJP01 sp016714225
GCA_016792935.1	Myxococcota	Myxococcia	Myxococcales	Myxococcaceae	Archangium_A	Archangium_A sp016792935
GCA_016793095.1	Myxococcota	Myxococcia	Myxococcales	Myxococcaceae	JAEUJQ01	JAEUJQ01 sp016793095
GCA_016793525.1	Myxococcota	Myxococcia	Myxococcales	Myxococcaceae	JAEUJT01	JAEUJT01 sp016793525
GCA_016875515.1	Myxococcota	Myxococcia	Myxococcales	Myxococcaceae	VGRA01	VGRA01 sp016875515
GCA_016879935.1	Myxococcota	Myxococcia	Myxococcales	Myxococcaceae	JAEUJQ01	JAEUJQ01 sp016879935
GCA_016926755.1	Myxococcota	Myxococcia	Myxococcales	Myxococcaceae	Hyalangium	Hyalangium sp016926755
GCA_017881265.1	Myxococcota	Myxococcia	Myxococcales	Myxococcaceae	JADGRA01	JADGRA01 sp017881265
GCA_017881345.1	Myxococcota	Myxococcia	Myxococcales	Myxococcaceae	RPRB01	RPRB01 sp017881345
GCA_903905455.1	Myxococcota	Myxococcia	Myxococcales	Myxococcaceae	Archangium_A	Archangium_A sp903905455
GCF_000165485.1	Myxococcota	Myxococcia	Myxococcales	Myxococcaceae	Stigmatella	Stigmatella aurantiaca_A
GCF_000255295.1	Myxococcota	Myxococcia	Myxococcales	Myxococcaceae	Corallococcus	Corallococcus coralloides
GCF_000280925.3	Myxococcota	Myxococcia	Myxococcales	Myxococcaceae	Myxococcus	Myxococcus hansupus
GCF_000331735.1	Myxococcota	Myxococcia	Myxococcales	Myxococcaceae	Myxococcus	Myxococcus stipitatus
GCF_000335475.2	Myxococcota	Myxococcia	Myxococcales	Myxococcaceae	Cystobacter	Cystobacter fuscus
GCF_000733295.1	Myxococcota	Myxococcia	Myxococcales	Myxococcaceae	Archangium	Archangium violaceum
GCF_000737315.1	Myxococcota	Myxococcia	Myxococcales	Myxococcaceae	Hyalangium	Hyalangium minutum
GCF_001027285.1	Myxococcota	Myxococcia	Myxococcales	Myxococcaceae	Archangium	Archangium gephyra
GCF_001887355.1	Myxococcota	Myxococcia	Myxococcales	Myxococcaceae	Cystobacter	Cystobacter ferrugineus
GCF_002305855.1	Myxococcota	Myxococcia	Myxococcales	Myxococcaceae	Melittangium	Melittangium boletus
GCF_002305875.1	Myxococcota	Myxococcia	Myxococcales	Myxococcaceae	Cystobacter	Cystobacter fuscus_A
GCF_002305895.1	Myxococcota	Myxococcia	Myxococcales	Myxococcaceae	Myxococcus	Myxococcus macrosporus
GCF_003044305.1	Myxococcota	Myxococcia	Myxococcales	Myxococcaceae	Archangium	Archangium sp003044305
GCF_003600865.1	Myxococcota	Myxococcia	Myxococcales	Myxococcaceae	Corallococcus	Corallococcus sp003600865
GCF_003611585.1	Myxococcota	Myxococcia	Myxococcales	Myxococcaceae	Corallococcus	Corallococcus exercitus
GCF_003611635.1	Myxococcota	Myxococcia	Myxococcales	Myxococcaceae	Corallococcus	Corallococcus terminator
GCF_003611675.1	Myxococcota	Myxococcia	Myxococcales	Myxococcaceae	Corallococcus	Corallococcus sp003611675
GCF_003611695.1	Myxococcota	Myxococcia	Myxococcales	Myxococcaceae	Corallococcus	Corallococcus carmarthensis
GCF_003611735.1	Myxococcota	Myxococcia	Myxococcales	Myxococcaceae	Corallococcus	Corallococcus sicarius
GCF_003612115.1	Myxococcota	Myxococcia	Myxococcales	Myxococcaceae	Corallococcus	Corallococcus sp003612115
GCF_003612165.1	Myxococcota	Myxococcia	Myxococcales	Myxococcaceae	Corallococcus	Corallococcus aberystwythensis
GCF_003668875.1	Myxococcota	Myxococcia	Myxococcales	Myxococcaceae	Corallococcus	Corallococcus interemptor
GCF_006402735.1	Myxococcota	Myxococcia	Myxococcales	Myxococcaceae	Myxococcus	Myxococcus xanthus_A
GCF_009659535.1	Myxococcota	Myxococcia	Myxococcales	Myxococcaceae	Aggregicoccus	Aggregicoccus sp009659535
GCF_009909105.1	Myxococcota	Myxococcia	Myxococcales	Myxococcaceae	Corallococcus	Corallococcus exiguus
GCF_009909145.1	Myxococcota	Myxococcia	Myxococcales	Myxococcaceae	Corallococcus	Corallococcus sp009909145
GCF_010894405.1	Myxococcota	Myxococcia	Myxococcales	Myxococcaceae	Myxococcus	Myxococcus caerfyrddinensis
GCF_010894435.1	Myxococcota	Myxococcia	Myxococcales	Myxococcaceae	Myxococcus	Myxococcus trucidator
GCF_010894455.1	Myxococcota	Myxococcia	Myxococcales	Myxococcaceae	Myxococcus	Myxococcus eversor
GCF_010998615.1	Myxococcota	Myxococcia	Myxococcales	Myxococcaceae	Myxococcus	Myxococcus sp010998615
GCF_012933655.1	Myxococcota	Myxococcia	Myxococcales	Myxococcaceae	Myxococcus	Myxococcus fallax
GCF_013116825.1	Myxococcota	Myxococcia	Myxococcales	Myxococcaceae	Myxococcus	Myxococcus xanthus_B
GCF_013336725.1	Myxococcota	Myxococcia	Myxococcales	Myxococcaceae	Myxococcus	Myxococcus sp013336725
GCF_013372585.1	Myxococcota	Myxococcia	Myxococcales	Myxococcaceae	Myxococcus	Myxococcus sp013372585
GCF_014656495.1	Myxococcota	Myxococcia	Myxococcales	Myxococcaceae	Myxococcus	Myxococcus sp014656495
GCF_014930455.1	Myxococcota	Myxococcia	Myxococcales	Myxococcaceae	Corallococcus	Corallococcus sp014930455
GCF_016859125.1	Myxococcota	Myxococcia	Myxococcales	Myxococcaceae	Archangium	Archangium violaceum_A
GCF_016887565.1	Myxococcota	Myxococcia	Myxococcales	Myxococcaceae	Archangium	Archangium violaceum_B
GCF_016904885.1	Myxococcota	Myxococcia	Myxococcales	Myxococcaceae	Melittangium	Melittangium primigenium
GCF_017301635.1	Myxococcota	Myxococcia	Myxococcales	Myxococcaceae	Myxococcus	Myxococcus sp017301635
GCF_017301735.1	Myxococcota	Myxococcia	Myxococcales	Myxococcaceae	Myxococcus	Myxococcus sp017301735
GCF_017302985.1	Myxococcota	Myxococcia	Myxococcales	Myxococcaceae	Corallococcus	Corallococcus macrosporus_A
GCF_017309135.1	Myxococcota	Myxococcia	Myxococcales	Myxococcaceae	Corallococcus	Corallococcus sp017309135
GCF_900101905.1	Myxococcota	Myxococcia	Myxococcales	Myxococcaceae	Myxococcus	Myxococcus virescens
GCF_900106535.1	Myxococcota	Myxococcia	Myxococcales	Myxococcaceae	Myxococcus	Myxococcus xanthus
GCF_900109545.1	Myxococcota	Myxococcia	Myxococcales	Myxococcaceae	Stigmatella	Stigmatella aurantiaca
GCF_900111745.1	Myxococcota	Myxococcia	Myxococcales	Myxococcaceae	Stigmatella	Stigmatella erecta
GCF_900111765.1	Myxococcota	Myxococcia	Myxococcales	Myxococcaceae	Myxococcus	Myxococcus fulvus
GCA_003696955.1	Myxococcota	Polyangia	Nannocystales	Nannocystaceae	J032	J032 sp003696955
GCA_006508105.1	Myxococcota	Polyangia	Nannocystales	Nannocystaceae	FL481	FL481 sp006508105
GCA_013812955.1	Myxococcota	Polyangia	Nannocystales	Nannocystaceae	Nannocystis	Nannocystis sp013812955
GCA_014240065.1	Myxococcota	Polyangia	Nannocystales	Nannocystaceae	JAAZXR01	JAAZXR01 sp014240065
GCA_016712315.1	Myxococcota	Polyangia	Nannocystales	Nannocystaceae	JADJRG01	JADJRG01 sp016712315
GCA_016714285.1	Myxococcota	Polyangia	Nannocystales	Nannocystaceae	Nannocystis	Nannocystis sp016714285
GCA_016793465.1	Myxococcota	Polyangia	Nannocystales	Nannocystaceae	Nannocystis	Nannocystis sp016793465
GCA_902826865.1	Myxococcota	Polyangia	Nannocystales	Nannocystaceae	Ga0077550	Ga0077550 sp902826865
GCF_000170895.1	Myxococcota	Polyangia	Nannocystales	Nannocystaceae	Plesiocystis	Plesiocystis pacifica
GCF_000737335.2	Myxococcota	Polyangia	Nannocystales	Nannocystaceae	Enhygromyxa	Enhygromyxa salina_C
GCF_002343915.1	Myxococcota	Polyangia	Nannocystales	Nannocystaceae	Nannocystis	Nannocystis exedens
GCF_002994615.1	Myxococcota	Polyangia	Nannocystales	Nannocystaceae	Enhygromyxa	Enhygromyxa salina_A
GCF_002994635.1	Myxococcota	Polyangia	Nannocystales	Nannocystaceae	Enhygromyxa	Enhygromyxa salina_B
GCA_003153195.1	Myxococcota	Polyangia	Palsa-1104	Palsa-1104	PALSA-1153	PALSA-1153 sp003153195
GCA_003170275.1	Myxococcota	Polyangia	Palsa-1104	Palsa-1104	PALSA-1104	PALSA-1104 sp003170275
GCA_009692555.1	Myxococcota	Polyangia	Palsa-1104	Palsa-1104	SHYY01	SHYY01 sp009692555
GCA_002841945.1	Myxococcota	UBA9042	PHBI01	PHBI01	PHBI01	PHBI01 sp002841945
GCA_005772945.1	Myxococcota	UBA9042	PHBI01	PHBI01	SXIE01	SXIE01 sp005772945
GCA_005788935.1	Myxococcota	UBA9042	PHBI01	PHBI01	SYAK01	SYAK01 sp005788935
GCA_006226565.1	Myxococcota	UBA9042	PHBI01	PHBI01	PHBI01	PHBI01 sp006226565
GCA_011526585.1	Myxococcota	UBA9042	PHBI01	PHBI01	WYBB01	WYBB01 sp011526585
GCA_016792665.1	Myxococcota	UBA9042	PHBI01	PHBI01	WYBB01	WYBB01 sp016792665
GCA_001312805.1	Myxococcota	Polyangia	Polyangiales	Polyangiaceae	Byssovorax	Byssovorax cruenta
GCA_001899635.1	Myxococcota	Polyangia	Polyangiales	Polyangiaceae	Labilithrix	Labilithrix sp001899635
GCA_002070115.1	Myxococcota	Polyangia	Polyangiales	Polyangiaceae	MWCO01	MWCO01 sp002070115
GCA_002085155.1	Myxococcota	Polyangia	Polyangiales	Polyangiaceae	NIC37A-2	NIC37A-2 sp002085155
GCA_003139415.1	Myxococcota	Polyangia	Polyangiales	Polyangiaceae	Palsa-1150	Palsa-1150 sp003139415
GCA_003151595.1	Myxococcota	Polyangia	Polyangiales	Polyangiaceae	PALSA-1152	PALSA-1152 sp003151595
GCA_003153495.1	Myxococcota	Polyangia	Polyangiales	Polyangiaceae	Palsa-1150	Palsa-1150 sp003153495
GCA_003154095.1	Myxococcota	Polyangia	Polyangiales	Polyangiaceae	FEN-1139	FEN-1139 sp003154095
GCA_003235365.1	Myxococcota	Polyangia	Polyangiales	Polyangiaceae	SZUA-265	SZUA-265 sp003235365
GCA_004193285.1	Myxococcota	Polyangia	Polyangiales	Polyangiaceae	PMG-095	PMG-095 sp004193285
GCA_005777185.1	Myxococcota	Polyangia	Polyangiales	Polyangiaceae	SXNL01	SXNL01 sp005777185
GCA_005800325.1	Myxococcota	Polyangia	Polyangiales	Polyangiaceae	SYFR01	SYFR01 sp005800325
GCA_009692485.1	Myxococcota	Polyangia	Polyangiales	Polyangiaceae	SYFR01	SYFR01 sp009692485
GCA_009780955.1	Myxococcota	Polyangia	Polyangiales	Polyangiaceae	Labilithrix	Labilithrix sp009780955
GCA_009781005.1	Myxococcota	Polyangia	Polyangiales	Polyangiaceae	Labilithrix	Labilithrix sp009781005
GCA_012514535.1	Myxococcota	Polyangia	Polyangiales	Polyangiaceae	NIC37A-2	NIC37A-2 sp012514535
GCA_013214025.1	Myxococcota	Polyangia	Polyangiales	Polyangiaceae	JABSRN01	JABSRN01 sp013214025
GCA_013297655.1	Myxococcota	Polyangia	Polyangiales	Polyangiaceae	JAAFHV01	JAAFHV01 sp013297655
GCA_013298325.1	Myxococcota	Polyangia	Polyangiales	Polyangiaceae	JAAFHJ01	JAAFHJ01 sp013298325
GCA_013361525.1	Myxococcota	Polyangia	Polyangiales	Polyangiaceae	CAITIQ01	CAITIQ01 sp013361525
GCA_015075635.1	Myxococcota	Polyangia	Polyangiales	Polyangiaceae	JADJKB01	JADJKB01 sp015075635
GCA_016191785.1	Myxococcota	Polyangia	Polyangiales	Polyangiaceae	JADJKB01	JADJKB01 sp016191785
GCA_016209145.1	Myxococcota	Polyangia	Polyangiales	Polyangiaceae	JACQWT01	JACQWT01 sp016209145
GCA_016212965.1	Myxococcota	Polyangia	Polyangiales	Polyangiaceae	JACRDA01	JACRDA01 sp016212965
GCA_016218915.1	Myxococcota	Polyangia	Polyangiales	Polyangiaceae	JACRCQ01	JACRCQ01 sp016218915
GCA_016703425.1	Myxococcota	Polyangia	Polyangiales	Polyangiaceae	JADJCA01	JADJCA01 sp016703425
GCA_016706225.1	Myxococcota	Polyangia	Polyangiales	Polyangiaceae	JADJKB01	JADJKB01 sp016706225
GCA_016712345.1	Myxococcota	Polyangia	Polyangiales	Polyangiaceae	JADJRH01	JADJRH01 sp016712345
GCA_016712525.1	Myxococcota	Polyangia	Polyangiales	Polyangiaceae	JAAFHV01	JAAFHV01 sp016712525
GCA_016715885.1	Myxococcota	Polyangia	Polyangiales	Polyangiaceae	Polyangium	Polyangium sp016715885
GCA_016719945.1	Myxococcota	Polyangia	Polyangiales	Polyangiaceae	CAITIQ01	CAITIQ01 sp016719945
GCA_016720545.1	Myxococcota	Polyangia	Polyangiales	Polyangiaceae	JAAFHV01	JAAFHV01 sp016720545
GCA_016875405.1	Myxococcota	Polyangia	Polyangiales	Polyangiaceae	SYFR01	SYFR01 sp016875405
GCA_016929495.1	Myxococcota	Polyangia	Polyangiales	Polyangiaceae	JAFGIS01	JAFGIS01 sp016929495
GCA_016933275.1	Myxococcota	Polyangia	Polyangiales	Polyangiaceae	JAFGBI01	JAFGBI01 sp016933275
GCA_903642325.1	Myxococcota	Polyangia	Polyangiales	Polyangiaceae	PMG-095	PMG-095 sp903642325
GCA_903858055.1	Myxococcota	Polyangia	Polyangiales	Polyangiaceae	CAIQDA01	CAIQDA01 sp903858055
GCA_903870415.1	Myxococcota	Polyangia	Polyangiales	Polyangiaceae	CAIQDA01	CAIQDA01 sp903870415
GCA_903892415.1	Myxococcota	Polyangia	Polyangiales	Polyangiaceae	CAITIQ01	CAITIQ01 sp903892415
GCA_903893335.1	Myxococcota	Polyangia	Polyangiales	Polyangiaceae	CAITLX01	CAITLX01 sp903893335
GCA_903894755.1	Myxococcota	Polyangia	Polyangiales	Polyangiaceae	CAITRH01	CAITRH01 sp903894755
GCA_903906315.1	Myxococcota	Polyangia	Polyangiales	Polyangiaceae	CAIVJW01	CAIVJW01 sp903906315
GCF_000067165.1	Myxococcota	Polyangia	Polyangiales	Polyangiaceae	Sorangium	Sorangium cellulosum_B
GCF_000418325.1	Myxococcota	Polyangia	Polyangiales	Polyangiaceae	Sorangium	Sorangium cellulosum_D
GCF_000601485.1	Myxococcota	Polyangia	Polyangiales	Polyangiaceae	Chondromyces	Chondromyces apiculatus
GCF_001189295.1	Myxococcota	Polyangia	Polyangiales	Polyangiaceae	Chondromyces	Chondromyces crocatus
GCF_001263205.1	Myxococcota	Polyangia	Polyangiales	Polyangiaceae	Labilithrix	Labilithrix luteola
GCF_001931505.1	Myxococcota	Polyangia	Polyangiales	Polyangiaceae	Pajaroellobacter	Pajaroellobacter abortibovis
GCF_001931535.1	Myxococcota	Polyangia	Polyangiales	Polyangiaceae	Minicystis	Minicystis rosea
GCF_002950945.1	Myxococcota	Polyangia	Polyangiales	Polyangiaceae	Sorangium	Sorangium cellulosum_E
GCF_004135735.1	Myxococcota	Polyangia	Polyangiales	Polyangiaceae	Sorangium	Sorangium cellulosum_F
GCF_005144585.1	Myxococcota	Polyangia	Polyangiales	Polyangiaceae	Polyangium	Polyangium fumosum
GCF_005144635.1	Myxococcota	Polyangia	Polyangiales	Polyangiaceae	Polyangium	Polyangium sp005144635
GCF_009649845.1	Myxococcota	Polyangia	Polyangiales	Polyangiaceae	Polyangium	Polyangium spumosum
GCA_003559575.1	Myxococcota	UBA9042	PWKZ01	PWKZ01	PWKZ01	PWKZ01 sp003559575
GCA_007693585.1	Myxococcota	Bradymonadia	REDH01	REDH01	REDH01	REDH01 sp007693585
GCA_013205435.1	Myxococcota	Bradymonadia	REDH01	REDH01	CAIWGR01	CAIWGR01 sp013205435
GCA_018970625.1	Myxococcota	Bradymonadia	REDH01	REDH01	REEB431	REEB431 sp018970625
GCA_903873545.1	Myxococcota	Bradymonadia	REDH01	REDH01	CAIWGR01	CAIWGR01 sp903873545
GCA_903912275.1	Myxococcota	Bradymonadia	REDH01	REDH01	CAIWGR01	CAIWGR01 sp903912275
GCA_015493765.1	Myxococcota	UBA9042	DTJE01	S145-11	S145-11	S145-11 sp015493765
GCA_004213565.1	Myxococcota	Polyangia	Polyangiales	Sandaracinaceae	MED-G138	MED-G138 sp004213565
GCA_017303575.1	Myxococcota	Polyangia	Polyangiales	Sandaracinaceae	JAFLCL01	JAFLCL01 sp017303575
GCA_903828805.1	Myxococcota	Polyangia	Polyangiales	Sandaracinaceae	Sandaracinus	Sandaracinus sp903828805
GCF_000737325.1	Myxococcota	Polyangia	Polyangiales	Sandaracinaceae	Sandaracinus	Sandaracinus amylolyticus
GCA_001303415.1	Myxococcota	Polyangia	Polyangiales	SG8-38	SG8-38	SG8-38 sp001303415
GCA_002320815.1	Myxococcota	Polyangia	Polyangiales	SG8-38	UBA1660	UBA1660 sp002320815
GCA_003647035.1	Myxococcota	Polyangia	Polyangiales	SG8-38	SG8-38	SG8-38 sp003647035
GCA_003647065.1	Myxococcota	Polyangia	Polyangiales	SG8-38	B10-G4	B10-G4 sp003647065
GCA_004283055.1	Myxococcota	Polyangia	Polyangiales	SG8-38	SG8-38	SG8-38 sp004283055
GCA_009992505.1	Myxococcota	Polyangia	Polyangiales	SG8-38	JAADHO01	JAADHO01 sp009992505
GCA_012514415.1	Myxococcota	Polyangia	Polyangiales	SG8-38	JAAYBZ01	JAAYBZ01 sp012514415
GCA_012744445.1	Myxococcota	Polyangia	Polyangiales	SG8-38	JAAYBZ01	JAAYBZ01 sp012744445
GCA_013002645.1	Myxococcota	Polyangia	Polyangiales	SG8-38	SG8-38	SG8-38 sp013002645
GCA_013151775.1	Myxococcota	Polyangia	Polyangiales	SG8-38	JAADHO01	JAADHO01 sp013151775
GCA_016706685.1	Myxococcota	Polyangia	Polyangiales	SG8-38	JADJJE01	JADJJE01 sp016706685
GCA_017644045.1	Myxococcota	Polyangia	Polyangiales	SG8-38	UBA1660	UBA1660 sp017644045
GCA_009692535.1	Myxococcota	Polyangia	Haliangiales	SHYZ01	SHYZ01	SHYZ01 sp009692535
GCA_016210055.1	Myxococcota	Polyangia	Haliangiales	SHYZ01	JACQUZ01	JACQUZ01 sp016210055
GCA_007131745.1	Myxococcota	Polyangia	HGW-17	SLPX01	SLPX01	SLPX01 sp007131745
GCA_011390535.1	Myxococcota	Polyangia	HGW-17	SLPX01	SLPX01	SLPX01 sp011390535
GCA_007124745.1	Myxococcota	Polyangia	Polyangiales	SLQV01	SLQV01	SLQV01 sp007124745
GCA_007131285.1	Myxococcota	Polyangia	Polyangiales	SLQV01	SLQV01	SLQV01 sp007131285
GCA_007128675.1	Myxococcota	Myxococcia	SLRQ01	SLRQ01	SKWY01	SKWY01 sp007128675
GCA_007130885.1	Myxococcota	Myxococcia	SLRQ01	SLRQ01	SLRQ01	SLRQ01 sp007130885
GCA_011373705.1	Myxococcota	SpSt-1050	SpSt-1050	SpSt-1050	SpSt-1050	SpSt-1050 sp011373705
GCA_003598065.1	Myxococcota	SURF-8	SURF-8	SURF-8	SURF-8	SURF-8 sp003598065
GCA_005801425.1	Myxococcota	XYA12-FULL-58-9	XYA12-FULL-58-9	SYDY01	SYDY01	SYDY01 sp005801425
GCA_018266075.1	Myxococcota	Myxococcia	Myxococcales	SZAS-1	SZAS-1	SZAS-1 sp018266075
GCA_002309015.1	Myxococcota	Bradymonadia	UBA7976	UBA1532	UBA1238	UBA1238 sp002309015
GCA_002731825.1	Myxococcota	Bradymonadia	UBA7976	UBA1532	UBA1532	UBA1532 sp002731825
GCA_009692505.1	Myxococcota	Bradymonadia	UBA7976	UBA1532	SHZC01	SHZC01 sp009692505
GCA_018813065.1	Myxococcota	Bradymonadia	UBA7976	UBA1532	JAHJCH01	JAHJCH01 sp018813065
GCA_903847385.1	Myxococcota	Bradymonadia	UBA7976	UBA1532	CAINDO01	CAINDO01 sp903847385
GCA_002728755.1	Myxococcota	UBA9042	UBA3505	UBA3505	UBA3505	UBA3505 sp002728755
GCA_002696345.1	Myxococcota	UBA4151	UBA4151	UBA4151	UBA4151	UBA4151 sp002696345
GCA_002722845.1	Myxococcota	UBA4151	UBA4151	UBA4151	UBA4151	UBA4151 sp002722845
GCA_902574205.1	Myxococcota	UBA4151	UBA4151	UBA4151	CACGMS01	CACGMS01 sp902574205
GCA_002395385.1	Myxococcota	Bradymonadia	UBA4248	UBA4248	UBA4248	UBA4248 sp002395385
GCA_002789955.1	Myxococcota	Bradymonadia	UBA4248	UBA4248	UM-FILTER-63-12	UM-FILTER-63-12 sp002789955
GCA_004554395.1	Myxococcota	Bradymonadia	UBA4248	UBA4248	UBA4248	UBA4248 sp004554395
GCA_009786045.1	Myxococcota	Bradymonadia	UBA4248	UBA4248	WQTY01	WQTY01 sp009786045
GCA_017421975.1	Myxococcota	Bradymonadia	UBA4248	UBA4248	RGIG464	RGIG464 sp017421975
GCA_017441205.1	Myxococcota	Bradymonadia	UBA4248	UBA4248	UBA4248	UBA4248 sp017441205
GCA_017464085.1	Myxococcota	Bradymonadia	UBA4248	UBA4248	UBA4248	UBA4248 sp017464085
GCA_017555665.1	Myxococcota	Bradymonadia	UBA4248	UBA4248	UBA4248	UBA4248 sp017555665
GCA_017613855.1	Myxococcota	Bradymonadia	UBA4248	UBA4248	UBA4248	UBA4248 sp017613855
GCA_017629415.1	Myxococcota	Bradymonadia	UBA4248	UBA4248	UBA4248	UBA4248 sp017629415
GCA_002309695.1	Myxococcota	Myxococcia	Myxococcales	UBA5297	UBA1203	UBA1203 sp002309695
GCA_002408385.1	Myxococcota	Myxococcia	Myxococcales	UBA5297	UBA10939	UBA10939 sp002408385
GCA_017500825.1	Myxococcota	Myxococcia	Myxococcales	UBA5297	UBA1203	UBA1203 sp017500825
GCA_002731275.1	Myxococcota	UBA6777	UBA6777	UBA6777	UBA6777	UBA6777 sp002731275
GCA_006226375.1	Myxococcota	UBA6777	UBA6777	UBA6777	M3003	M3003 sp006226375
GCA_002726535.1	Myxococcota	UBA9042	UBA9042	UBA9042	UBA9042	UBA9042 sp002726535
GCA_005777155.1	Myxococcota	UBA9042	UBA9042	UBA9042	SXNM01	SXNM01 sp005777155
GCA_005792545.1	Myxococcota	UBA9042	UBA9042	UBA9042	SXRM01	SXRM01 sp005792545
GCA_009692425.1	Myxococcota	UBA9042	UBA9042	UBA9042	SHZF01	SHZF01 sp009692425
GCA_009692465.1	Myxococcota	UBA9042	UBA9042	UBA9042	SXRM01	SXRM01 sp009692465
GCA_016218865.1	Myxococcota	UBA9042	UBA9042	UBA9042	SXRM01	SXRM01 sp016218865
GCA_016875335.1	Myxococcota	UBA9042	UBA9042	UBA9042	SXRM01	SXRM01 sp016875335
GCA_903840165.1	Myxococcota	UBA9042	UBA9042	UBA9042	CAIMEY01	CAIMEY01 sp903840165
GCA_903842345.1	Myxococcota	UBA9042	UBA9042	UBA9042	CAIYBN01	CAIYBN01 sp903842345
GCA_903850505.1	Myxococcota	UBA9042	UBA9042	UBA9042	CAIYBN01	CAIYBN01 sp903850505
GCA_903869075.1	Myxococcota	UBA9042	UBA9042	UBA9042	CAIYBN01	CAIYBN01 sp903869075
GCA_903883645.1	Myxococcota	UBA9042	UBA9042	UBA9042	SXRM01	SXRM01 sp903883645
GCA_903896545.1	Myxococcota	UBA9042	UBA9042	UBA9042	CAIYBN01	CAIYBN01 sp903896545
GCA_903917305.1	Myxococcota	UBA9042	UBA9042	UBA9042	CAIXAA01	CAIXAA01 sp903917305
GCA_903919145.1	Myxococcota	UBA9042	UBA9042	UBA9042	SXRM01	SXRM01 sp903919145
GCA_903924465.1	Myxococcota	UBA9042	UBA9042	UBA9042	CAIYBN01	CAIYBN01 sp903924465
GCA_903929795.1	Myxococcota	UBA9042	UBA9042	UBA9042	CAIYBN01	CAIYBN01 sp903929795
GCA_903955385.1	Myxococcota	UBA9042	UBA9042	UBA9042	CAJBNH01	CAJBNH01 sp903955385
GCA_016177705.1	Myxococcota	UBA727	UBA727	VGSZ01	JACOUT01	JACOUT01 sp016177705
GCA_016874845.1	Myxococcota	UBA727	UBA727	VGSZ01	VGSZ01	VGSZ01 sp016874845
GCA_003242475.1	Myxococcota	Myxococcia	Myxococcales	Vulgatibacteraceae	ZC4RG40	ZC4RG40 sp003242475
GCF_001263175.1	Myxococcota	Myxococcia	Myxococcales	Vulgatibacteraceae	Vulgatibacter	Vulgatibacter incomptus
GCA_011526105.1	Myxococcota	WYAZ01	WYAZ01	WYAZ01	WYAZ01	WYAZ01 sp011526105
GCA_016713425.1	Myxococcota	WYAZ01	WYAZ01	WYAZ01	JADJPE01	JADJPE01 sp016713425
GCA_001798605.1	Myxococcota	XYA12-FULL-58-9	XYA12-FULL-58-9	XYA12-FULL-58-9	XYA12-FULL-58-9	XYA12-FULL-58-9 sp001798605
GCA_016218825.1	Myxococcota	XYA12-FULL-58-9	XYA12-FULL-58-9	XYA12-FULL-58-9	JACRCV01	JACRCV01 sp016218825

## Sheet: Supplementary Data 7
Supplementary Data 7 The estimated relative abundances based on reads coverages of potential phototrophic Myxococcota genomes and other genomes from the same sample.
Sample_1
Genome	Relative Abundance (%)	Domain	Phylum	Class	Order	Family	Genus	Species	Completeness	Contamination
LLY-WYZ-15_4	0.61899	Bacteria	Myxococcota	Polyangia	Polyangiales	Houyibacteriaceae	Houyibacterium	Houyibacterium oceanica	94.62	1.78
Sample_1_bin.62	0.510266	Bacteria	Actinobacteriota	Actinomycetia	Mycobacteriales	Mycobacteriaceae	Mycobacterium	Mycobacterium poriferae	99.98	0.52
Sample_1_bin.80	0.442815	Bacteria	Bacteroidota	Bacteroidia	Flavobacteriales	Vicingaceae	UBA852	UBA852 sp002295925	99.3	0.04
Sample_1_bin.26	0.300546	Bacteria	Actinobacteriota	Actinomycetia	Actinomycetales	Microbacteriaceae	Microbacterium	Microbacterium sp002313585	99.98	2.71
Sample_1_bin.37	0.277094	Bacteria	Myxococcota	UBA6777	UBA6777	UBA6777	UBA6777	UBA6777 sp002731275	61.57	1.74
Sample_1_bin.36	0.238438	Bacteria	Proteobacteria	Gammaproteobacteria	Enterobacterales	Alteromonadaceae	Alteromonas	Alteromonas macleodii	84.99	3.74
Sample_1_bin.51	0.203878	Archaea	Thermoplasmatota	Poseidoniia	Poseidoniales	Thalassarchaeaceae	MGIIb-O3	MGIIb-O3 sp902625325	62.86	3.71
Sample_1_bin.8	0.173742	Bacteria	Proteobacteria	Alphaproteobacteria	Puniceispirillales	Puniceispirillaceae	UBA8309	UBA8309 sp001627655	68.19	4.1
Sample_1_bin.58	0.158026	Bacteria	Proteobacteria	Alphaproteobacteria	Sphingomonadales	Sphingomonadaceae	Qipengyuania	Qipengyuania aurea	88.91	6.7
Sample_1_bin.56	0.157972	Bacteria	Verrucomicrobiota	Verrucomicrobiae	Verrucomicrobiales	Akkermansiaceae	Roseibacillus_B	Roseibacillus_B sp002686085	94.71	0.7
Sample_1_bin.6	0.142242	Bacteria	Verrucomicrobiota	Verrucomicrobiae	Verrucomicrobiales	DEV007	EC70	EC70 sp002684575	84.58	5.68
Sample_1_bin.29	0.132375	Bacteria	Proteobacteria	Alphaproteobacteria	Puniceispirillales	Puniceispirillaceae	UBA8309	UBA8309 sp002686685	84.24	3.17
Sample_1_bin.20	0.120269	Bacteria	Planctomycetota	Phycisphaerae	Phycisphaerales	SM1A02	UBA8653		76.38	0.46
Sample_1_bin.81	0.112382	Archaea	Thermoplasmatota	Poseidoniia	Poseidoniales	Thalassarchaeaceae	MGIIb-N1	MGIIb-N1 sp002505695	74.32	0.28
Sample_1_bin.64	0.0903536	Bacteria	Proteobacteria	Gammaproteobacteria	Pseudomonadales	Halieaceae	Congregibacter		88.96	7.87
Sample_1_bin.13	0.0885272	Bacteria	Proteobacteria	Alphaproteobacteria	Rhizobiales	Rhizobiaceae	Zhengella	Zhengella sp002708825	89.42	6.7
Sample_1_bin.45	0.0833999	Bacteria	Bacteroidota	Bacteroidia	Chitinophagales	UBA8649	UBA8649		68.12	1.03
Sample_1_bin.5	0.0749732	Bacteria	Myxococcota_A	UBA796	UBA796	GCA-2862545	REDI01		76	3.4
Sample_1_bin.60	0.0741814	Bacteria	Proteobacteria	Gammaproteobacteria	Pseudomonadales	Oleiphilaceae	Marinobacter	Marinobacter hydrocarbonoclasticus	63.87	0.13
Sample_1_bin.19	0.0681005	Bacteria	Bacteroidota	Bacteroidia	Flavobacteriales	UA16	UBA8752	UBA8752 sp002683735	64.6	1.14
Sample_2
Genome	Relative Abundance (%)	Domain	Phylum	Class	Order	Family	Genus	Species	Completeness	Contamination
Sample_2_bin.49	1.20971	Bacteria	Actinobacteriota	Actinomycetia	Mycobacteriales	Mycobacteriaceae	Mycobacterium	Mycobacterium poriferae	50.85	1.29
Sample_2_bin.6	0.802828	Bacteria	Spirochaetota	Leptospirae	Leptospirales	Leptonemataceae	UBA3465	UBA3465 sp002730875	93.77	2.85
Sample_2_bin.72	0.671892	Bacteria	Spirochaetota	Leptospirae	Leptospirales	Leptonemataceae	UBA3465	UBA3465 sp002729885	95.49	2.52
Sample_2_bin.47	0.668128	Bacteria	Myxococcota	UBA6777	UBA6777	UBA6777	UBA6777	UBA6777 sp002731275	53.09	1.5
Sample_2_bin.18	0.606572	Bacteria	Proteobacteria	Gammaproteobacteria	Pseudomonadales	Pseudomonadaceae	Pseudomonas_D	Pseudomonas_D aestusnigri	100	0.88
Sample_2_bin.84	0.453155	Bacteria	Cyanobacteria	Cyanobacteriia	PCC-6307	Cyanobiaceae	RCC307		78.26	1
Sample_2_bin.76	0.383095	Bacteria	Proteobacteria	Gammaproteobacteria	Burkholderiales	Burkholderiaceae	Cupriavidus	Cupriavidus pauculus	97.77	1.43
Sample_2_bin.22	0.330971	Bacteria	Cyanobacteria	Cyanobacteriia	PCC-6307	Cyanobiaceae	Synechococcus_E	Synechococcus_E sp000195975	63.87	5.67
LLY-WYZ-15_3	0.30634	Bacteria	Myxococcota	Polyangia	Polyangiales	Houyibacteriaceae	Houyibacterium	Houyibacterium oceanica	94.62	1.4
Sample_2_bin.2	0.300166	Bacteria	Planctomycetota	UBA1135	UBA1135	UBA1135	GCA-2705055	GCA-2705055 sp002705055	86.88	0.32
Sample_2_bin.29	0.297846	Bacteria	Proteobacteria	Alphaproteobacteria	Parvibaculales	Parvibaculaceae	Parvibaculum	Parvibaculum sp002480495	75.02	0.21
Sample_2_bin.53	0.241521	Bacteria	Proteobacteria	Alphaproteobacteria	Rhodobacterales	Rhodobacteraceae	Roseovarius	Roseovarius sp002720475	96.47	4.16
Sample_2_bin.59	0.238542	Bacteria	Proteobacteria	Gammaproteobacteria	Enterobacterales	Alteromonadaceae	Alteromonas	Alteromonas aggregata	95.7	0.03
Sample_2_bin.42	0.221368	Bacteria	Eremiobacterota	Xenobia	Xenobiales	JADMJV01			98.3	4.89
Sample_2_bin.67	0.203218	Bacteria	Cyanobacteria	Cyanobacteriia	PCC-6307	Cyanobiaceae	Synechococcus_E	Synechococcus_E sp002701375	65.82	1.94
Sample_2_bin.16	0.200311	Bacteria	Proteobacteria	Alphaproteobacteria	Sphingomonadales	Sphingomonadaceae	Sphingomonas	Sphingomonas pacifica	97.4	1.31
Sample_2_bin.88	0.172129	Bacteria	Proteobacteria	Alphaproteobacteria	Rhodobacterales	Rhodobacteraceae	Thioclava	Thioclava sediminum	99.81	3.85
Sample_2_bin.73	0.167682	Bacteria	Proteobacteria	Alphaproteobacteria	Sphingomonadales	Sphingomonadaceae	Sphingobium	Sphingobium sp000153545	94.8	1.04
Sample_2_bin.14	0.160538	Bacteria	Actinobacteriota	Actinomycetia	Actinomycetales	Microbacteriaceae	Microbacterium	Microbacterium sp002313585	100	2.73
Sample_2_bin.20	0.14773	Bacteria	Planctomycetota	J058	J058				90.7	6.11
Sample_2_bin.57	0.138419	Bacteria	Cyanobacteria	Cyanobacteriia	PCC-6307	Cyanobiaceae	RCC307		63.73	4.53
Sample_2_bin.8	0.132883	Bacteria	Fusobacteriota	Fusobacteriia	Bac17	UBA816	UBA816	UBA816 sp002313635	90.49	0.04
Sample_2_bin.13	0.120697	Bacteria	Verrucomicrobiota	Verrucomicrobiae	Verrucomicrobiales	DEV007	Arctic95D-9	Arctic95D-9 sp002698785	96.24	1.34
Sample_2_bin.31	0.119679	Bacteria	Poribacteria	WGA-4E	WGA-4E	UBA9662	TMED15	TMED15 sp002714785	92.4	8.54
Sample_2_bin.79	0.115599	Bacteria	Proteobacteria	Alphaproteobacteria	Sphingomonadales	Emcibacteraceae	Luteithermobacter	Luteithermobacter gelatinilyticus	97.2	0.49
Sample_2_bin.61	0.106798	Bacteria	Proteobacteria	Alphaproteobacteria	Caulobacterales	Caulobacteraceae	Caulobacter	Caulobacter sp003931565	65.63	4.3
Sample_2_bin.82	0.0947954	Bacteria	Proteobacteria	Gammaproteobacteria	Enterobacterales	Alteromonadaceae	Alteromonas	Alteromonas macleodii	87.73	0.57
Sample_2_bin.26	0.0902671	Bacteria	Planctomycetota	Phycisphaerae	Phycisphaerales	UBA1924			88.68	2.05
Sample_2_bin.7	0.0898486	Archaea	Thermoplasmatota	Poseidoniia	Poseidoniales	Thalassarchaeaceae	MGIIb-O1	MGIIb-O1 sp002502175	58.85	2.79
Sample_2_bin.10	0.0890045	Bacteria	Myxococcota_A	UBA9160	UBA9160	UBA4427	MED660		90.23	1.35
Sample_2_bin.5	0.0862896	Bacteria	Eremiobacterota	Xenobia	Xenobiales	JADMJV01			82.24	6.51
Sample_2_bin.48	0.085559	Bacteria	Planctomycetota	Planctomycetia	Pirellulales	Pirellulaceae	GCA-2701545	GCA-2701545 sp002701545	90.38	5.26
Sample_2_bin.9	0.0823618	Bacteria	Proteobacteria	Alphaproteobacteria	Sphingomonadales	Sphingomonadaceae	Sphingobium	Sphingobium yanoikuyae	59.16	2.37
Sample_2_bin.44	0.0775259	Bacteria	Proteobacteria	Alphaproteobacteria	Rhodospirillales	Casp-alpha2	UBA3470	UBA3470 sp002378125	75.11	4.32
Sample_2_bin.62	0.0730547	Bacteria	Proteobacteria	Gammaproteobacteria	Pseudomonadales	Pseudomonadaceae	Pseudomonas_E	Pseudomonas_E khazarica	67.4	3.08
Sample_2_bin.74	0.0694068	Bacteria	Proteobacteria	Alphaproteobacteria	Sphingomonadales	Sphingomonadaceae	Alteraurantiacibacter		55.57	2.45
Sample_2_bin.85	0.062449	Bacteria	Calditrichota	Calditrichia	RBG-13-44-9	J042			58.11	0.17
Sample_3
Genome	Relative Abundance (%)	Domain	Phylum	Class	Order	Family	Genus	Species	Completeness	Contamination
Sample_3_bin.32	0.278634	Bacteria	Actinobacteriota	Actinomycetia	Mycobacteriales	Mycobacteriaceae	Mycobacterium	Mycobacterium poriferae	100	1.2
Sample_3_bin.49	0.134164	Archaea	Thermoplasmatota	Poseidoniia	Poseidoniales	Thalassarchaeaceae	MGIIb-N1	MGIIb-N1 sp002505695	75.95	1.22
Sample_3_bin.54	0.133203	Archaea	Thermoplasmatota	Poseidoniia	Poseidoniales	Thalassarchaeaceae	MGIIb-N1	MGIIb-N1 sp002504845	78.15	2.07
Sample_3	0.121164	Bacteria	Verrucomicrobiota	Verrucomicrobiae	Pedosphaerales	UBA1096	UBA1096	UBA1096 sp002453165	76.71	6.31
Sample_3_bin.9	0.07219	Bacteria	Spirochaetota	Leptospirae	Leptospirales	Leptonemataceae	UBA3465	UBA3465 sp002730875	93.44	3.38
Sample_3_bin.31	0.0672701	Bacteria	Actinobacteriota	Actinomycetia	Actinomycetales	Microbacteriaceae	Microbacterium	Microbacterium sp002313585	93.91	4.03
Sample_3_bin.30	0.0666211	Bacteria	Proteobacteria	Gammaproteobacteria	Enterobacterales	Alteromonadaceae	Alteromonas	Alteromonas macleodii	90.6	4.47
Sample_3_bin.48	0.0656026	Bacteria	Myxococcota	UBA6777	UBA6777	UBA6777	UBA6777	UBA6777 sp002731275	93.18	4.96
Sample_3_bin.29	0.0650076	Bacteria	Verrucomicrobiota	Verrucomicrobiae	Verrucomicrobiales	DEV007	EC70	EC70 sp002684575	80.22	8
Sample_3_bin.52	0.0623695	Bacteria	Proteobacteria	Gammaproteobacteria	Burkholderiales	Burkholderiaceae	Variovorax	Variovorax sp900115375	83.16	3.63
LLY-WYZ-15_5	0.0619863	Bacteria	Myxococcota	Polyangia	Polyangiales	Houyibacteriaceae	Houyibacterium	Houyibacterium oceanica	80.83	1.44
Sample_3_bin.23	0.0515864	Bacteria	Proteobacteria	Alphaproteobacteria	Sphingomonadales	Emcibacteraceae	GCA-2700365	GCA-2700365 sp002700365	83.25	1.28
Sample_3_bin.40	0.051007	Bacteria	Verrucomicrobiota	Verrucomicrobiae	Verrucomicrobiales	Akkermansiaceae	Roseibacillus_B	Roseibacillus_B sp002686085	55.96	1.76
Sample_4
Genome	Relative Abundance (%)	Domain	Phylum	Class	Order	Family	Genus	Species	Completeness	Contamination
Sample_4_bin.31	0.336958	Bacteria	Verrucomicrobiota	Verrucomicrobiae	Verrucomicrobiales	DEV007	EC70	EC70 sp002684575	93.59	2.78
Sample_4_bin.45	0.274733	Bacteria	Cyanobacteria	Cyanobacteriia	PCC-6307	Cyanobiaceae	Synechococcus_C	Synechococcus_C sp002687115	84.07	6.19
Sample_4_bin.61	0.240497	Bacteria	Proteobacteria	Gammaproteobacteria	SAR86	D2472	CACNXK01		53.9	3.38
Sample_4_bin.66	0.161077	Bacteria	Verrucomicrobiota	Verrucomicrobiae	Verrucomicrobiales	Akkermansiaceae	Roseibacillus_B	Roseibacillus_B sp002686085	95.23	0.44
Sample_4_bin.28	0.151985	Bacteria	Proteobacteria	Alphaproteobacteria	Rhodobacterales	Rhodobacteraceae	MED-G52	MED-G52 sp902631295	79.32	5.25
Sample_4_bin.68	0.13107	Bacteria	Proteobacteria	Alphaproteobacteria	Puniceispirillales	Puniceispirillaceae	UBA8309	UBA8309 sp001627655	70.92	2.97
Sample_4_bin.70	0.107777	Bacteria	Proteobacteria	Gammaproteobacteria	Nevskiales	Salinisphaeraceae	GCA-2683405	GCA-2683405 sp002683405	98.98	0
Sample_4_bin.44	0.0956691	Bacteria	Bacteroidota	Bacteroidia	Cytophagales	Cyclobacteriaceae	UBA7330	UBA7330 sp002471275	98.82	1.78
Sample_4_bin.48	0.0923789	Bacteria	Proteobacteria	Alphaproteobacteria	Rhizobiales	Stappiaceae	Stappia	Stappia sp002722295	98.57	3.31
Sample_4_bin.49	0.0896209	Bacteria	Actinobacteriota	Actinomycetia	Actinomycetales	Microbacteriaceae	Microbacterium	Microbacterium sp002313585	96.03	2.21
Sample_4_bin.56	0.0890937	Bacteria	Bacteroidota	Bacteroidia	Flavobacteriales	UA16	UBA11663	UBA11663 sp002683345	88.84	6.63
Sample_4_bin.52	0.0819776	Bacteria	Proteobacteria	Alphaproteobacteria	Puniceispirillales	Puniceispirillaceae	UBA8309	UBA8309 sp002686685	82.39	1.87
LLY-WYZ-15_6	0.0717196	Bacteria	Myxococcota	Polyangia	Polyangiales	Houyibacteriaceae	Houyibacterium	Houyibacterium oceanica	88.94	3.47
Sample_4_bin.60	0.0694112	Bacteria	Fusobacteriota	Fusobacteriia	Bac17	UBA816	UBA816	UBA816 sp002313635	85.61	0.13
Sample_4_bin.55	0.0629851	Archaea	Thermoplasmatota	Poseidoniia	Poseidoniales	Poseidoniaceae	MGIIa-L3	MGIIa-L3 sp002731395	64.71	3.56
Sample_4_bin.27	0.0627264	Bacteria	Proteobacteria	Gammaproteobacteria	Enterobacterales	Alteromonadaceae	Alteromonas	Alteromonas macleodii	66.67	1.78
Sample_4_bin.53	0.0599039	Bacteria	Verrucomicrobiota	Verrucomicrobiae	Verrucomicrobiales	DEV007	Arctic95D-9	Arctic95D-9 sp002323995	84.02	0.58
Sample_4_bin.12	0.0585913	Bacteria	Proteobacteria	Alphaproteobacteria	Caulobacterales	Hyphomonadaceae	Hyphomonas	Hyphomonas sp002700305	82.45	3
Sample_4_bin.39	0.0571006	Archaea	Thermoplasmatota	Poseidoniia	Poseidoniales	Poseidoniaceae	MGIIa-L2	MGIIa-L2 sp8574u	51.53	0.13
Sample_5
Genome	Relative Abundance (%)	Domain	Phylum	Class	Order	Family	Genus	Species	Completeness	Contamination
Sample_5_bin.16	0.180225	Bacteria	Bacteroidota	Rhodothermia	Balneolales	Balneolaceae	UBA7797	UBA7797 sp002480645	99.27	0.02
Sample_5_bin.18	0.17519	Bacteria	Proteobacteria	Alphaproteobacteria	Rhodobacterales	Rhodobacteraceae	MED-G52	MED-G52 sp902631295	51.88	4.39
Sample_5_bin.3	0.153943	Bacteria	Fusobacteriota	Fusobacteriia	Bac17	UBA816	UBA816	UBA816 sp002313635	78.82	0.06
Sample_5_bin.13	0.116474	Bacteria	Actinobacteriota	Actinomycetia	Mycobacteriales	Mycobacteriaceae	Mycobacterium		64.73	0.32
Sample_5_bin.27	0.114517	Bacteria	Verrucomicrobiota	Verrucomicrobiae	Verrucomicrobiales	DEV007	EC70	EC70 sp002684575	73.99	8.13
Sample_5_bin.25	0.104871	Bacteria	SAR324	SAR324	SAR324	NAC60-12	JCVI-SCAAA005	JCVI-SCAAA005 sp003541985	55.23	0.07
Sample_5_bin.26	0.101175	Bacteria	Proteobacteria	Gammaproteobacteria	SAR86	SAR86	GCA-2707915	GCA-2707915 sp902630715	75.02	5.51
LLY-WYZ-15_1	0.0821236	Bacteria	Myxococcota	Polyangia	Polyangiales	Houyibacteriaceae	Houyibacterium	Houyibacterium oceanica	83.26	0.68
Sample_5_bin.14	0.081767	Bacteria	Proteobacteria	Gammaproteobacteria	Pseudomonadales	DSM-6294	UBA2009	UBA2009 sp002314145	92.31	0.95
Sample_5_bin.29	0.0693697	Bacteria	Planctomycetota	Phycisphaerae	Phycisphaerales	Phycisphaeraceae	UBA7800	UBA7800 sp002480565	94.53	0.38
Sample_5_bin.4	0.0668898	Bacteria	Proteobacteria	Gammaproteobacteria	Pseudomonadales	Pseudohongiellaceae	UBA9145	UBA9145 sp002719575	59.77	3.14
Sample_5_bin.1	0.0640218	Archaea	Thermoplasmatota	Poseidoniia	MGIII	CG-Epi1	CG-Epi1		58.84	0.97
Sample_5_bin.32	0.0631929	Bacteria	Proteobacteria	Gammaproteobacteria	Enterobacterales	Alteromonadaceae	Alteromonas	Alteromonas sp002335925	66.23	0.67
Sample_5_bin.2	0.0508688	Bacteria	Proteobacteria	Gammaproteobacteria	Burkholderiales	Burkholderiaceae_A	UBA7377	UBA7377 sp902625535	57.01	6
Sample_6
Genome	Relative Abundance (%)	Domain	Phylum	Class	Order	Family	Genus	Species	Completeness	Contamination
Sample_6_bin.20	0.303383	Bacteria	Actinobacteriota	Actinomycetia	Mycobacteriales	Mycobacteriaceae	Mycobacterium	Mycobacterium poriferae	100	1.88
Sample_6_bin.71	0.177565	Bacteria	Proteobacteria	Gammaproteobacteria	Enterobacterales	Alteromonadaceae	Alteromonas	Alteromonas macleodii	86.27	3.36
Sample_6_bin.41	0.156951	Bacteria	Verrucomicrobiota	Verrucomicrobiae	Pedosphaerales	UBA1096	UBA1096	UBA1096 sp002453165	79.49	5.78
Sample_6_bin.82	0.135182	Bacteria	Myxococcota	UBA6777	UBA6777	UBA6777	UBA6777	UBA6777 sp002731275	96.16	5.02
Sample_6_bin.16	0.115372	Archaea	Thermoplasmatota	Poseidoniia	Poseidoniales	Thalassarchaeaceae	MGIIb-N1	MGIIb-N1 sp002504845	54.61	3.38
Sample_6_bin.28	0.0965576	Archaea	Thermoplasmatota	Poseidoniia	Poseidoniales	Thalassarchaeaceae	MGIIb-N1	MGIIb-N1 sp002505695	81.09	0.56
LLY-WYZ-15_2	0.0878794	Bacteria	Myxococcota	Polyangia	Polyangiales	Houyibacteriaceae	Houyibacterium	Houyibacterium oceanica	75.19	0.88
Sample_6_bin.54	0.0743449	Bacteria	Actinobacteriota	Actinomycetia	Actinomycetales	Microbacteriaceae	Microbacterium	Microbacterium sp002313585	99.92	3.2
Sample_6_bin.3	0.0636833	Bacteria	Proteobacteria	Gammaproteobacteria	Burkholderiales	Burkholderiaceae	Variovorax	Variovorax sp900115375	80.55	3.87
Sample_6_bin.76	0.0629244	Bacteria	Verrucomicrobiota	Verrucomicrobiae	Verrucomicrobiales	Akkermansiaceae	Roseibacillus_B	Roseibacillus_B sp002686085	79.38	1.43
Sample_6_bin.66	0.0621503	Bacteria	Proteobacteria	Alphaproteobacteria	Sphingomonadales	Sphingomonadaceae	Qipengyuania	Qipengyuania aurea	72.96	6.11
Sample_6_bin.36	0.0596249	Bacteria	Proteobacteria	Alphaproteobacteria	Sphingomonadales	Emcibacteraceae	GCA-2700365	GCA-2700365 sp002700365	99.17	2.26
Sample_6_bin.55	0.0486591	Bacteria	Verrucomicrobiota	Verrucomicrobiae	Pedosphaerales	AAA164-E04	UBA7971		66.84	1.58
Sample_6_bin.14	0.0450981	Bacteria	Spirochaetota	Leptospirae	Leptospirales	Leptonemataceae	UBA3465	UBA3465 sp002730875	70.64	1.52
Sample_6_bin.46	0.0447364	Bacteria	Bacteroidota	Bacteroidia	Flavobacteriales	Flavobacteriaceae	Aequorivita	Aequorivita aquimaris	71.87	0.75
Sample_6_bin.48	0.0414381	Bacteria	Proteobacteria	Gammaproteobacteria	Pseudomonadales	Halieaceae	Congregibacter		57.84	1.18
Sample_7
Genome	Relative Abundance (%)	Domain	Phylum	Class	Order	Family	Genus	Species	Completeness	Contamination
Sample_7_bin.18	0.420002	Bacteria	Proteobacteria	Gammaproteobacteria	Enterobacterales	Alteromonadaceae	Alteromonas	Alteromonas sp002335925	75.81	0.27
Sample_7_bin.70	0.355063	Bacteria	Proteobacteria	Alphaproteobacteria	TMED127	TMED127	GCA-2711625	GCA-2711625 sp002711625	61.28	7.13
Sample_7_bin.60	0.222021	Bacteria	Proteobacteria	Alphaproteobacteria	Pelagibacterales	Pelagibacteraceae	HIMB114	HIMB114 sp003209195	70.01	3.7
Sample_7_bin.27	0.204039	Bacteria	Proteobacteria	Gammaproteobacteria	Enterobacterales	Alteromonadaceae	Alteromonas	Alteromonas australica	95.36	1.12
Sample_7_bin.69	0.133676	Bacteria	Verrucomicrobiota	Verrucomicrobiae	Opitutales	DSM-45221	UBA7441	UBA7441 sp002862945	87.19	6.24
Sample_7_bin.62	0.118404	Bacteria	Proteobacteria	Alphaproteobacteria	Puniceispirillales	Puniceispirillaceae	UBA8309	UBA8309 sp016780765	95.38	4.54
Sample_7_bin.71	0.105556	Bacteria	Bacteroidota	Bacteroidia	Flavobacteriales	Flavobacteriaceae	UBA3537	UBA3537 sp002725015	66.71	3.25
Sample_7_bin.65	0.0912432	Bacteria	Proteobacteria	Gammaproteobacteria	Enterobacterales	Alteromonadaceae	Alteromonas	Alteromonas macleodii	81.93	7.68
Sample_7_bin.58	0.0809867	Bacteria	Proteobacteria	Alphaproteobacteria	Thalassobaculales	Thalassobaculaceae	TMED26	TMED26 sp002694075	78.68	1.85
Sample_7_bin.49	0.0762959	Bacteria	Actinobacteriota	Actinomycetia	Actinomycetales	Microbacteriaceae	Microbacterium	Microbacterium sp002313585	99.99	1.3
Sample_7_bin.19	0.0696309	Bacteria	Proteobacteria	Gammaproteobacteria	Pseudomonadales	Porticoccaceae	TMED48	TMED48 sp002720735	83.28	9.67
LLY-WYZ-15_7	0.0543933	Bacteria	Myxococcota	Polyangia	Polyangiales	Houyibacteriaceae	Houyibacterium	Houyibacterium oceanica	94.8	5.43
Sample_7_bin.64	0.0532497	Bacteria	Proteobacteria	Alphaproteobacteria	Tistrellales	Tistrellaceae	Tistrella	Tistrella mobilis	98.53	5.55
Sample_7_bin.21	0.0527312	Bacteria	Proteobacteria	Gammaproteobacteria	Pseudomonadales	HTCC2089	UBA4421	UBA4421 sp002470275	90.34	6.16
Sample_7_bin.50	0.0521892	Bacteria	Proteobacteria	Gammaproteobacteria	Enterobacterales	Alteromonadaceae	Alteromonas	Alteromonas mediterranea	67.2	2.77
Sample_7_bin.20	0.0432196	Bacteria	Bacteroidota	Bacteroidia	Flavobacteriales	UA16	UBA11663	UBA11663 sp002863145	74.02	1.04
Sample_7_bin.53	0.0428755	Bacteria	Proteobacteria	Alphaproteobacteria	Rhodobacterales	Rhodobacteraceae	Epibacterium	Epibacterium mobile	58.77	6.02
Sample_7_bin.6	0.0400706	Bacteria	Planctomycetota	Planctomycetia	Pirellulales	Pirellulaceae	GCA-2862225	GCA-2862225 sp002862225	54.14	0.61
Sample_7_bin.48	0.0398412	Bacteria	Bacteroidota	Bacteroidia	Flavobacteriales	UA16	UBA11663	UBA11663 sp002313415	62.79	3.03
Sample_7_bin.7	0.0387891	Bacteria	Proteobacteria	Gammaproteobacteria	Pseudomonadales	Moraxellaceae	Psychrobacter	Psychrobacter sp000511655	59.07	1.3
Sample_7_bin.43	0.0369475	Bacteria	Proteobacteria	Gammaproteobacteria	Enterobacterales	Alteromonadaceae	Paraglaciecola	Paraglaciecola mesophila	61.77	2.82
Sample_8
Genome	Relative Abundance (%)	Domain	Phylum	Class	Order	Family	Genus	Species	Completeness	Contamination
Sample_8_bin.174	3.13065	Bacteria	Cyanobacteria	Cyanobacteriia	Cyanobacteriales	Coleofasciculaceae			87.12	0.38
Sample_8_bin.143	1.75588	Bacteria	Bacteroidota	Bacteroidia	Chitinophagales	Saprospiraceae	DT-110		95.67	0.37
Sample_8_bin.16	1.65343	Bacteria	Bacteroidota	Bacteroidia	Chitinophagales	Saprospiraceae	Phaeodactylibacter		89.97	0.47
Sample_8_bin.115	1.45989	Bacteria	Bacteroidota	Rhodothermia	Rhodothermales	Salinibacteraceae	Longibacter		85.48	1.42
Sample_8_bin.131	1.21042	Bacteria	Cyanobacteria	Cyanobacteriia	Cyanobacteriales	Coleofasciculaceae	Coleofasciculus		99.38	1.79
Sample_8_bin.39	1.07188	Bacteria	Bacteroidota	Rhodothermia	Rhodothermales	Salinibacteraceae	Longibacter		74.18	8.53
Sample_8_bin.113	0.732479	Bacteria	Bacteroidota	Rhodothermia	Rhodothermales	Salinibacteraceae			85.8	2.82
Sample_8_bin.13	0.647066	Bacteria	Proteobacteria	Alphaproteobacteria	Geminicoccales	Geminicoccaceae	JAAAPF01		79.02	6.46
Sample_8_bin.267	0.596963	Bacteria	Bacteroidota	Rhodothermia	Rhodothermales	Salinibacteraceae	Longibacter		87.65	3.13
Sample_8_bin.283	0.59	Archaea	Asgardarchaeota	Thorarchaeia	Thorarchaeales	Thorarchaeaceae	SHMX01	SHMX01 sp008080745	96.48	5.21
Sample_8_bin.211	0.568044	Bacteria	Proteobacteria	Gammaproteobacteria	JAABTG01	JAABTG01			100	4.34
Sample_8_bin.125	0.538969	Bacteria	Planctomycetota	Phycisphaerae	SM23-33	SM23-33	JAAAOJ01		96.65	1.65
Sample_8_bin.219	0.536758	Bacteria	Cyanobacteria	Cyanobacteriia	Elainellales	Elainellaceae	FACHB-8		89.85	1.04
Sample_8_bin.98	0.467015	Bacteria	Cyanobacteria	Cyanobacteriia					99.5	0.51
Sample_8_bin.20	0.449259	Bacteria	Proteobacteria	Gammaproteobacteria	Pseudomonadales	HTCC2089			100	5.21
Sample_8_bin.9	0.441711	Bacteria	Chlamydiota	Chlamydiia	Chlamydiales	SM23-39			97.19	0.49
Sample_8_bin.154	0.428068	Bacteria	Bacteroidota	Bacteroidia	Bacteroidales				100	1.13
Sample_8_bin.220	0.414751	Bacteria	Chloroflexota	Anaerolineae	B4-G1	DUEL01	JAFGOJ01		95.65	7.19
Sample_8_bin.180	0.392157	Bacteria	Bacteroidota	Rhodothermia	Balneolales	Balneolaceae	UBA2664		97.33	0.01
Sample_8_bin.274	0.351579	Bacteria	Desulfobacterota	Desulfobacteria	Desulfobacterales	Desulfococcaceae	JAABTD01		96.48	3.95
Sample_8_bin.89	0.318338	Bacteria	Marinisomatota	JAANXI01	JAANXI01	JAANXI01			95.9	0.84
Sample_8_bin.158	0.299785	Bacteria	Proteobacteria	Gammaproteobacteria	Xanthomonadales	Wenzhouxiangellaceae	Wenzhouxiangella		92.82	0.46
Sample_8_bin.167	0.299338	Bacteria	Zixibacteria	MSB-5A5	JAABVY01	JAABVY01	WJMC01		97.08	1.4
Sample_8_bin.230	0.282037	Bacteria	Patescibacteria	Microgenomatia	UBA1400	PJMF01			97.26	0.3
Sample_8_bin.286	0.262658	Bacteria	Spirochaetota	Spirochaetia	DSM-27196	PWMO01	JAAAOH01		96.71	2.89
Sample_8_bin.209	0.261287	Bacteria	Myxococcota	Kuafubacteria	Kuafubacteriales	Kuafubacteriaceae			94.66	3
Sample_8_bin.90	0.250969	Bacteria	Planctomycetota	Phycisphaerae	Phycisphaerales	Zrk34			91.34	0.19
Sample_8_bin.53	0.250386	Bacteria	Proteobacteria	Gammaproteobacteria	Nitrococcales	Halorhodospiraceae	Halorhodospira		99.84	0.15
Sample_8_bin.226	0.239709	Bacteria	Proteobacteria	Alphaproteobacteria	Rhodobacterales	Rhodobacteraceae	Rhodosalinus		59.82	3.61
Sample_8_bin.244	0.236484	Bacteria	Patescibacteria	Paceibacteria	UBA9983_A	UBA918	OLB19		89.27	0.96
Sample_8_bin.68	0.236014	Bacteria	Cyanobacteria	Cyanobacteriia	Phormidesmiales	Phormidesmiaceae			99.96	5.01
LLY-WYZ-13_1	0.230356	Bacteria	Myxococcota	Polyangia	Polyangiales	Sandaracinaceae	Renjinglacus	Renjinglacus phototrophica	82.42	0.12
Sample_8_bin.24	0.229367	Bacteria	Proteobacteria	Alphaproteobacteria	Kiloniellales	Rhodovibrionaceae	Rhodovibrio		67.92	2.03
Sample_8_bin.132	0.225244	Bacteria	Chloroflexota	Anaerolineae	Anaerolineales	UBA11858			94.19	2.3
Sample_8_bin.85	0.220642	Bacteria	Chloroflexota	Anaerolineae	B4-G1	DUEL01	JAFGOJ01		96.66	5.8
Sample_8_bin.3	0.212907	Bacteria	Bacteroidota	Bacteroidia	Cytophagales	Cyclobacteriaceae			98.22	4.57
Sample_8_bin.177	0.211978	Bacteria	Planctomycetota	Phycisphaerae	UBA1845	Fen-1342	JAFGRR01		92.43	4.56
Sample_8_bin.287	0.211409	Bacteria	Planctomycetota	Phycisphaerae	Phycisphaerales	Zrk34			96.84	0.21
Sample_8_bin.4	0.210696	Bacteria	Bacteroidota	Rhodothermia	Rhodothermales	Salinibacteraceae	Longibacter		76.98	1.2
Sample_8_bin.88	0.210591	Bacteria	Chloroflexota	Chloroflexia	Chloroflexales	Chloroflexaceae			98.52	1.92
Sample_8_bin.50	0.205482	Bacteria	Proteobacteria	Gammaproteobacteria	Xanthomonadales	Wenzhouxiangellaceae	GCA-2722315		93.18	0.94
Sample_8_bin.261	0.202987	Bacteria	Patescibacteria	Dojkabacteria	SC72	WJKH01	WJKH01		94.68	0.62
Sample_8_bin.75	0.200821	Bacteria	Chloroflexota	Chloroflexia	Chloroflexales	Chloroflexaceae			96.79	3.09
Sample_8_bin.79	0.200295	Bacteria	Chloroflexota	Chloroflexia	Chloroflexales	Chloroflexaceae	JAAUSY01		92.21	3.59
Sample_8_bin.228	0.19346	Bacteria	Myxococcota	Kuafubacteria	Kuafubacteriales	Kuafubacteriaceae			93.35	1.94
Sample_8_bin.166	0.185871	Bacteria	Acidobacteriota	Mor1	J045	J045	J065		99.31	2.31
Sample_8_bin.281	0.181327	Bacteria	Patescibacteria	Dojkabacteria	SC72	JAFGCJ01			95.59	3.99
Sample_8_bin.120	0.179399	Bacteria	Proteobacteria	Alphaproteobacteria	Caulobacterales	Hyphomonadaceae			99.69	2.13
Sample_8_bin.83	0.17622	Bacteria	Proteobacteria	Alphaproteobacteria	Rhodobacterales	Rhodobacteraceae	Rhodosalinus		89.64	7.65
Sample_8_bin.233	0.175819	Bacteria	Bacteroidota	Bacteroidia	Chitinophagales	S012-47			95.45	0.02
Sample_8_bin.2	0.172065	Bacteria	Proteobacteria	Gammaproteobacteria	SZUA-146	SZUA-146			97.47	2.18
Sample_8_bin.288	0.170688	Bacteria	Proteobacteria	Alphaproteobacteria	DSM-16000	Inquilinaceae			81.76	2.48
Sample_8_bin.1	0.167104	Bacteria	Patescibacteria	JAEDAM01	Absconditabacterales	X112			55.13	0
Sample_8_bin.130	0.166478	Bacteria	Spirochaetota	Spirochaetia	DSM-27196	Alkalispirochaetaceae			91.5	4.12
Sample_8_bin.26	0.166002	Bacteria	Bacteroidota	Bacteroidia	Chitinophagales	Saprospiraceae	Phaeodactylibacter	Phaeodactylibacter sp009908745	89.04	3.11
Sample_8_bin.155	0.165055	Bacteria	Chloroflexota	Chloroflexia	Chloroflexales	Chloroflexaceae			95.2	2.98
Sample_8_bin.171	0.164564	Bacteria	Planctomycetota	Phycisphaerae	SM23-33	SM23-33			90.72	2.87
Sample_8_bin.151	0.163344	Bacteria	Proteobacteria	Alphaproteobacteria	Caulobacterales	Maricaulaceae			90.96	3.16
Sample_8_bin.279	0.162567	Bacteria	Patescibacteria	CG2-30-54-11					76.06	0.77
Sample_8_bin.239	0.147197	Archaea	Nanoarchaeota	Nanoarchaeia	Woesearchaeales	UBA583	UBA583		75.91	3.23
Sample_8_bin.266	0.14397	Archaea	Nanoarchaeota	Nanoarchaeia	Pacearchaeales	GW2011-AR1	UBA73		93.48	0.54
Sample_8_bin.27	0.143773	Bacteria	Bacteroidota	Bacteroidia	Chitinophagales	Saprospiraceae			100	6.73
Sample_8_bin.275	0.142104	Bacteria	Chloroflexota	Chloroflexia	Chloroflexales	Chloroflexaceae	JAAUSY01		91.08	1.7
Sample_8_bin.139	0.139704	Bacteria	Bacteroidota	Bacteroidia	Chitinophagales	Saprospiraceae	DT-110		97.56	0.62
Sample_8_bin.142	0.138667	Bacteria	Proteobacteria	Alphaproteobacteria	Kiloniellales	Rhodovibrionaceae	Rhodovibrio		72.6	7.38
Sample_8_bin.11	0.138089	Bacteria	Planctomycetota	Phycisphaerae	UBA1845	Fen-1342	JADJWG01		86	7.11
Sample_8_bin.71	0.137362	Bacteria	Fibrobacterota	Chitinivibrionia	Chitinivibrionales	WJMI01	WJJU01		97.14	6.28
Sample_8_bin.103	0.137116	Bacteria	Chloroflexota	Anaerolineae	Promineofilales	Promineofilaceae	JACSRF01		96.94	3.14
Sample_8_bin.44	0.135855	Bacteria	Bacteroidota	Rhodothermia	Rhodothermales	Salinibacteraceae			83.56	1.98
Sample_8_bin.51	0.13546	Bacteria	Gemmatimonadota	Gemmatimonadetes	Longimicrobiales	UBA6960			75.34	3.82
Sample_8_bin.208	0.130023	Bacteria	Proteobacteria	Alphaproteobacteria	Micavibrionales	Micavibrionaceae			97.67	0.71
Sample_8_bin.12	0.124089	Bacteria	Bacteroidota	Bacteroidia	Chitinophagales	Saprospiraceae	JADJNW01		96.81	0.73
Sample_8_bin.284	0.123555	Bacteria	Spirochaetota	Spirochaetia	DSM-27196	SLST01	SLST01		91.23	6.41
Sample_8_bin.78	0.119598	Bacteria	Proteobacteria	Gammaproteobacteria	Pseudomonadales	HTCC2089			97.32	1.17
Sample_8_bin.246	0.119143	Bacteria	Proteobacteria	Gammaproteobacteria	Chromatiales	Chromatiaceae			100	7.52
Sample_8_bin.252	0.113377	Bacteria	Spirochaetota	Spirochaetia	DSM-27196				93.39	4.22
Sample_8_bin.221	0.113196	Bacteria	Verrucomicrobiota	Verrucomicrobiae	Opitutales	Puniceicoccaceae			91.95	3.03
Sample_8_bin.36	0.11201	Bacteria	Gemmatimonadota	Gemmatimonadetes	Longimicrobiales	UBA6960	IDS-52		71.48	4.8
Sample_8_bin.84	0.110325	Bacteria	Chloroflexota	Anaerolineae	B4-G1	SLSP01			88.67	8.11
Sample_8_bin.58	0.107519	Archaea	Nanoarchaeota	Nanoarchaeia	Woesearchaeales	ARS49	WJJT01		95.72	0.49
Sample_8_bin.54	0.107109	Bacteria	Gemmatimonadota	Gemmatimonadetes	Longimicrobiales	UBA6960	IDS-52		84.28	2.86
Sample_8_bin.8	0.106733	Bacteria	Patescibacteria	Paceibacteria	UBA9983_A	UBA918	OLB19		83.81	0.07
Sample_8_bin.34	0.106217	Bacteria	Deinococcota	Deinococci	Deinococcales	Trueperaceae			91	0.46
Sample_8_bin.234	0.105205	Bacteria	Bacteroidota	Bacteroidia	Chitinophagales	Saprospiraceae	Phaeodactylibacter		78.88	1.77
Sample_8_bin.188	0.102967	Bacteria	Planctomycetota	Phycisphaerae	SM23-33	SM23-33			91.37	3.8
Sample_8_bin.14	0.102521	Bacteria	Proteobacteria	Alphaproteobacteria	Caulobacterales	Maricaulaceae			68.85	0.77
Sample_8_bin.28	0.101176	Bacteria	Bacteroidota	Bacteroidia	Chitinophagales	CAIOSU01			92.62	2.25
Sample_8_bin.218	0.0996536	Bacteria	Desulfobacterota_I	Desulfovibrionia	Desulfovibrionales	Desulfovibrionaceae			88.61	2.16
Sample_8_bin.241	0.0957984	Bacteria	Bacteroidota	Rhodothermia	Balneolales	Balneolaceae	UBA2664		100	1.69
Sample_8_bin.278	0.0955678	Bacteria	Spirochaetota	Spirochaetia	DSM-27196	SLST01	SLST01		93.07	5.1
Sample_8_bin.165	0.0942812	Bacteria	Desulfobacterota	Desulfobacteria	Desulfobacterales	Desulfococcaceae			91.23	3.92
LLY-WYZ-14_1	0.0935362	Bacteria	Myxococcota	Polyangia	Polyangiales	Houyibacteriaceae	Youwenlacus	Youwenlacus phototrophica	79.28	5.11
Sample_8_bin.264	0.091826	Bacteria	Planctomycetota	Phycisphaerae	Phycisphaerales	Phycisphaeraceae			85.48	1.81
Sample_8_bin.64	0.0914566	Bacteria	Chlamydiota	Chlamydiia	Chlamydiales				93.79	0.95
Sample_8_bin.257	0.0906547	Archaea	Asgardarchaeota	Lokiarchaeia	CR-4	SOKP01			54.55	1.88
Sample_8_bin.114	0.0901136	Bacteria	Gemmatimonadota	Gemmatimonadetes	Longimicrobiales	UBA6960			74.38	5.7
Sample_8_bin.206	0.089297	Archaea	Thermoplasmatota	E2	DHVEG-1	DHVEG-1	EX4572-165		89.89	0.49
Sample_8_bin.135	0.0889503	Bacteria	Chloroflexota	Anaerolineae	Aggregatilineales	A4b	CAIRDJ01		91.53	4.89
Sample_8_bin.182	0.088675	Bacteria	Proteobacteria	Alphaproteobacteria	Rickettsiales	UBA3002			87.19	0.86
Sample_8_bin.52	0.0877104	Bacteria	Patescibacteria	Paceibacteria	UBA9983_A	UBA918	OLB19		89.31	6.1
Sample_8_bin.183	0.0875173	Bacteria	Patescibacteria	Microgenomatia	UBA1400	JAHJAY01			95.68	0.17
Sample_8_bin.216	0.0863916	Bacteria	Chloroflexota	Anaerolineae	Anaerolineales	UBA11858	B10-G9		92.52	2.19
Sample_8_bin.160	0.0839903	Bacteria	Planctomycetota	Phycisphaerae	UBA1845	Fen-1342	JADJWG01		94.22	2.93
Sample_8_bin.146	0.0832785	Bacteria	Chloroflexota	Anaerolineae	Aggregatilineales	A4b			89	2.62
Sample_8_bin.185	0.0828572	Archaea	Halobacteriota	Halobacteria	Halobacteriales	Haloarculaceae	Halomarina		82.84	4.42
Sample_8_bin.101	0.0824108	Bacteria	Patescibacteria	Paceibacteria	UBA9983_A	UBA918			51.69	2.32
Sample_8_bin.118	0.0823643	Bacteria	Chloroflexota	Anaerolineae	Aggregatilineales	A4b	GCA-2794515		93.39	7.29
Sample_8_bin.187	0.0819089	Bacteria	Proteobacteria	Gammaproteobacteria	Pseudomonadales	Alcanivoracaceae			94.96	1.27
Sample_8_bin.215	0.0818528	Bacteria	Proteobacteria	Gammaproteobacteria	Chromatiales	Chromatiaceae	Halochromatium	Halochromatium sp009908845	78.16	4.19
Sample_8_bin.224	0.0818477	Bacteria	Planctomycetota	Phycisphaerae	UBA1845	PWPN01	JACQVT01		91.1	6.95
Sample_8_bin.97	0.0799548	Bacteria	Planctomycetota	Phycisphaerae	SM23-33	SM23-33			62.7	1.81
Sample_8_bin.47	0.0784799	Archaea	Nanoarchaeota	Nanoarchaeia	Woesearchaeales	ARS49			100	1.19
Sample_8_bin.157	0.0783391	Bacteria	Proteobacteria	Alphaproteobacteria	Micavibrionales	GCA-2720935			89.25	1.91
Sample_8_bin.5	0.0782843	Bacteria	Planctomycetota	Phycisphaerae	SM23-33	SM23-33			74.3	8.47
Sample_8_bin.210	0.0782196	Bacteria	Proteobacteria	Alphaproteobacteria	UBA1247	UBA1247			97.11	3.32
Sample_8_bin.255	0.0742699	Bacteria	Myxococcota	Kuafubacteria	Kuafubacteriales	Kuafubacteriaceae			85.89	5.12
Sample_8_bin.203	0.0741547	Bacteria	Zixibacteria	MSB-5A5	GN15	2022-02-12	WJKG01		82.14	5.27
Sample_8_bin.145	0.0732816	Bacteria	Bacteroidota	Kapabacteria	Kapabacteriales	UBA2268			94.72	4.22
Sample_8_bin.127	0.0723476	Bacteria	Chloroflexota	Anaerolineae	S140-20	S140-20			81.33	9.42
Sample_8_bin.63	0.0713161	Bacteria	Patescibacteria	Dojkabacteria	SC72	JAFGCJ01			87.26	4.8
Sample_8_bin.201	0.0709535	Archaea	Nanoarchaeota	Nanoarchaeia	Pacearchaeales	GW2011-AR1	UBA73		64.67	1.3
Sample_8_bin.95	0.0705617	Bacteria	Myxococcota	Kuafubacteria	Kuafubacteriales	Kuafubacteriaceae			71.9	5.28
Sample_8_bin.179	0.0699603	Bacteria	Fibrobacterota	Chitinivibrionia	Chitinivibrionales				89.47	5.26
Sample_8_bin.100	0.0691318	Bacteria	Planctomycetota	Phycisphaerae	SM23-33	SM23-33			88.04	9.27
Sample_8_bin.140	0.0689977	Bacteria	Spirochaetota	Spirochaetia	DSM-27196				84.33	7.58
Sample_8_bin.186	0.0686046	Bacteria	Chloroflexota	Chloroflexia	Chloroflexales	Chloroflexaceae	JAAUSY01		74.12	6.87
Sample_9_bin.1	0.0685946	Bacteria	Proteobacteria	Alphaproteobacteria	Sphingomonadales	Rhodothalassiaceae	Rhodothalassium		88.5	1.57
Sample_8_bin.126	0.065826	Bacteria	Acidobacteriota						79.53	4.23
Sample_8_bin.138	0.0651688	Bacteria	Bacteroidota	Bacteroidia	Chitinophagales	Saprospiraceae			76.7	4.52
Sample_8_bin.168	0.0650649	Bacteria	Patescibacteria	Dojkabacteria	J137				52.52	7.24
Sample_8_bin.93	0.0645194	Bacteria	Chloroflexota	Anaerolineae	Aggregatilineales	UBA3940	TC-195		79.13	3.47
Sample_8_bin.67	0.0633818	Bacteria	Bacteroidota	Bacteroidia	Cytophagales	Cyclobacteriaceae			79.93	1.2
Sample_8_bin.144	0.0631875	Archaea	Asgardarchaeota	Lokiarchaeia	CR-4	WJJB01	WJJB01		82.5	2.46
Sample_8_bin.170	0.0630186	Bacteria	Chloroflexota	Anaerolineae	Aggregatilineales	JAFGMM01	JAFGMM01		75.94	3.43
Sample_8_bin.276	0.0630147	Bacteria	Spirochaetota	Spirochaetia	DSM-27196	Alkalispirochaetaceae	Alkalispirochaeta		63.44	2.57
Sample_8_bin.43	0.0626237	Bacteria	Myxococcota	Bradymonadia	Bradymonadales	Bradymonadaceae			76.75	4.84
Sample_8_bin.217	0.0594025	Bacteria	Chloroflexota	Chloroflexia	Chloroflexales	Chloroflexaceae	JAAURD01		57.07	2.91
Sample_8_bin.212	0.0591132	Bacteria	Planctomycetota	Phycisphaerae	UBA1845	DSOQ01	JAFGLZ01		71.07	8.16
Sample_8_bin.92	0.0576282	Bacteria	Bacteroidota	Bacteroidia	Chitinophagales	Saprospiraceae			57.43	0.7
Sample_8_bin.105	0.0564697	Bacteria	Chloroflexota	Anaerolineae	Aggregatilineales	J027	J027		59.45	4.66
Sample_8_bin.169	0.0562749	Bacteria	Chloroflexota	Anaerolineae	B4-G1	SLSP01			56.3	6.73
Sample_8_bin.117	0.0557992	Bacteria	Bacteroidota	Ignavibacteria	Ignavibacteriales	Ignavibacteriaceae			78.08	0.79
Sample_8_bin.176	0.0536302	Bacteria	Bacteroidota	Ignavibacteria	Ignavibacteriales	Ignavibacteriaceae	WJMR01	WJMR01 sp014727845	52.58	0.12
Sample_8_bin.121	0.052968	Archaea	Nanoarchaeota	Nanoarchaeia	WJKC01	WJKC01	WJKC01		56.18	9.45
Sample_8_bin.19	0.0522816	Bacteria	Chlamydiota	Chlamydiia	Chlamydiales	SM23-39			56.97	0.04
Sample_8_bin.86	0.0507853	Bacteria	KSB1	UBA2214	UBA2214				50.75	0.73
Sample_9
Genome	Relative Abundance (%)	Domain	Phylum	Class	Order	Family	Genus	Species	Completeness	Contamination
Sample_9_bin.121	1.82943	Archaea	Asgardarchaeota	Thorarchaeia	Thorarchaeales	Thorarchaeaceae	SHMX01	SHMX01 sp008080745	50.85	2.98
Sample_9_bin.151	1.63071	Bacteria	Desulfobacterota	Desulfobacteria	Desulfobacterales				89.67	1.74
Sample_9_bin.105	1.1686	Bacteria	Chloroflexota	Anaerolineae	B4-G1	DUEL01	JAFGOJ01		94.11	6.12
Sample_9_bin.285	1.12728	Bacteria	Zixibacteria	MSB-5A5	JAABVY01	JAABVY01	WJMC01		94.28	0.6
Sample_9_bin.206	1.01337	Bacteria	Bacteroidota	Rhodothermia	Rhodothermales	Salinibacteraceae			71.71	4.81
Sample_9_bin.239	0.751551	Bacteria	Chloroflexota	Anaerolineae	Anaerolineales	UBA11858			91.35	1
Sample_9_bin.264	0.517471	Bacteria	Patescibacteria	Dojkabacteria	SC72	JAFGCJ01			94.26	2.76
Sample_9_bin.254	0.50767	Bacteria	Bacteroidota	Rhodothermia	Rhodothermales	Salinibacteraceae			93.48	1.31
Sample_9_bin.167	0.477945	Bacteria	Proteobacteria	Gammaproteobacteria	JAABTG01	JAABTG01			97.76	2.44
Sample_9_bin.169	0.42282	Bacteria	Proteobacteria	Alphaproteobacteria	Kiloniellales	Rhodovibrionaceae	Rhodovibrio		89.85	2.94
Sample_9_bin.61	0.422512	Bacteria	Proteobacteria	Gammaproteobacteria	Nitrococcales	Halorhodospiraceae	Halorhodospira		99.78	0
Sample_9_bin.184	0.413565	Bacteria	Chloroflexota	Anaerolineae	B4-G1	DUEL01	JAFGOJ01		91.92	5.39
Sample_9_bin.130	0.375945	Bacteria	Proteobacteria	Gammaproteobacteria	Chromatiales	Chromatiaceae			100	1.31
Sample_9_bin.200	0.374771	Bacteria	Bacteroidota	Bacteroidia	Chitinophagales	Saprospiraceae	DT-110		96.64	1.5
Sample_9_bin.249	0.358015	Bacteria	Chloroflexota	Anaerolineae	B4-G1	DUEL01	JAFGOJ01		91.21	9.43
Sample_9_bin.20	0.344713	Archaea	Nanoarchaeota	Nanoarchaeia	Woesearchaeales	ARS49	WJJT01		95.84	0.56
Sample_9_bin.71	0.336936	Archaea	Nanoarchaeota	Nanoarchaeia	Pacearchaeales	GW2011-AR1	UBA73		84.74	0.64
Sample_9_bin.242	0.332357	Archaea	Nanoarchaeota	Nanoarchaeia	Woesearchaeales	ARS49			100	0.75
Sample_9_bin.67	0.322133	Bacteria	Planctomycetota	Phycisphaerae	SM23-33	SM23-33	JAAAOJ01		94.99	3.68
Sample_9_bin.87	0.32015	Bacteria	Planctomycetota	Phycisphaerae	SM23-33	SM23-33			93.29	4.88
Sample_9_bin.70	0.307486	Bacteria	Bacteroidota	Bacteroidia	Chitinophagales	Saprospiraceae	JADJNW01		96.71	1.44
Sample_9_bin.36	0.300323	Bacteria	Proteobacteria	Alphaproteobacteria	Kiloniellales	Rhodovibrionaceae	Rhodovibrio		92.59	8.91
Sample_9_bin.182	0.293664	Bacteria	Planctomycetota	Phycisphaerae	UBA1845	Fen-1342	JADJWG01		86.32	3.57
Sample_9_bin.10	0.280772	Bacteria	Patescibacteria	Microgenomatia	UBA1400	PJMF01			97.49	0.17
Sample_9_bin.244	0.262422	Bacteria	Zixibacteria	MSB-5A5	GN15	2022-02-12			61.29	0.57
Sample_9_bin.65	0.25714	Bacteria	Bacteroidota	Rhodothermia	Rhodothermales	Salinibacteraceae	JAAAOL01		86.26	3.12
Sample_9_bin.94	0.256433	Archaea	Thermoplasmatota	E2	DHVEG-1	DHVEG-1	EX4572-165		92.81	0.87
Sample_9_bin.262	0.252738	Bacteria	Planctomycetota	Phycisphaerae	SM23-33	SM23-33			92.18	1.14
Sample_9_bin.6	0.250335	Bacteria	Bacteroidota	Rhodothermia	Rhodothermales	Salinibacteraceae	JAAAPH01		82.5	5.18
Sample_9_bin.250	0.233532	Bacteria	Bacteroidota	Rhodothermia	Rhodothermales	Salinibacteraceae			71.26	1.66
Sample_9_bin.207	0.230899	Bacteria	Planctomycetota	Phycisphaerae	Phycisphaerales	Zrk34			93.89	2.34
Sample_9_bin.126	0.226376	Archaea	Halobacteriota	Halobacteria	Halobacteriales	Haloarculaceae	QS-5-70-15		87.61	8.67
Sample_9_bin.85	0.216808	Archaea	Nanoarchaeota	Nanoarchaeia	WJKC01	WJKC01	WJKC01		76.14	0.19
Sample_9_bin.91	0.212253	Archaea	Halobacteriota	Halobacteria	Halobacteriales	Haloferacaceae	Haloplanus		94.62	3.25
Sample_9_bin.40	0.211856	Bacteria	Chloroflexota	Anaerolineae	Aggregatilineales	J027	J027		86.85	5.35
Sample_9_bin.161	0.211547	Bacteria	Chloroflexota	Anaerolineae	Aggregatilineales	JAFGMM01	JAFGMM01		94.53	0.78
Sample_9_bin.170	0.210507	Bacteria	Chloroflexota	Anaerolineae	Anaerolineales	Anaerolineaceae	Brevefilum		99.39	5.11
Sample_9_bin.129	0.199518	Bacteria	Patescibacteria	Microgenomatia	UBA1400	JAHJAY01			95.4	0.21
Sample_9_bin.172	0.195653	Bacteria	Bacteroidota	Rhodothermia	Balneolales	Balneolaceae	UBA2664		98.29	0.42
Sample_9_bin.204	0.191308	Bacteria	Patescibacteria	ABY1	UBA11705				95.91	0.8
Sample_9_bin.115	0.188373	Bacteria	Acidobacteriota	Aminicenantia	Aminicenantales	Aminicenantaceae	WJMT01		94.34	5.28
Sample_9_bin.82	0.188238	Bacteria	Cyanobacteria	Cyanobacteriia	Cyanobacteriales	Coleofasciculaceae			99.75	1.23
Sample_9_bin.278	0.185569	Archaea	Asgardarchaeota	Lokiarchaeia	CR-4	SOKP01	TEKIR-8	TEKIR-8 sp008080765	98.88	9.77
Sample_9_bin.263	0.184271	Bacteria	Spirochaetota	Spirochaetia	SPDA01	B32-G16			91.08	3.5
Sample_9_bin.155	0.184088	Bacteria	Planctomycetota	Phycisphaerae	UBA1845	DSOQ01	JAFGLZ01		95.82	5.3
Sample_9_bin.157	0.181826	Bacteria	Bacteroidota	Bacteroidia	Chitinophagales	Saprospiraceae			100	2.44
Sample_9_bin.208	0.181034	Archaea	Halobacteriota	Halobacteria	Halobacteriales	Haloferacaceae	Salinigranum		93.06	3.3
Sample_9_bin.103	0.1784	Bacteria	Proteobacteria	Alphaproteobacteria	Kiloniellales	Rhodovibrionaceae			98.33	1
Sample_9_bin.162	0.177336	Bacteria	Planctomycetota	Phycisphaerae	FEN-1346	FEN-1346	BS750m-G62		70.17	4.66
Sample_9_bin.92	0.173115	Bacteria	Bacteroidota	Rhodothermia	Rhodothermales	Salinibacteraceae			99.43	0.42
Sample_9_bin.158	0.172744	Bacteria	Patescibacteria	Dojkabacteria	SC72	SC72	WOZL01		94.41	1.21
Sample_9_bin.114	0.172124	Bacteria	Bacteroidota	Bacteroidia	Chitinophagales	Saprospiraceae	Phaeodactylibacter		99.42	0.68
Sample_9_bin.240	0.168271	Archaea	Halobacteriota	Halobacteria	Halobacteriales	Haloferacaceae	A07HB70		96.43	2.01
Sample_9_bin.266	0.163307	Bacteria	Chloroflexota	Anaerolineae	Aggregatilineales	A4b	CAIRDJ01		94.19	3.7
Sample_9_bin.217	0.161346	Archaea	Halobacteriota	Halobacteria	Halobacteriales	Haloarculaceae	QS-5-70-15		86.23	6.66
Sample_9_bin.149	0.156551	Archaea	Thermoplasmatota	E2	DHVEG-1	DHVEG-1			89.27	1.29
Sample_9_bin.100	0.155854	Bacteria	Desulfobacterota_I	Desulfovibrionia	Desulfovibrionales	Desulfovibrionaceae			77.36	3.61
Sample_9_bin.45	0.154336	Archaea	Nanoarchaeota	Nanoarchaeia	WJKC01	WJKC01	WJKC01		89.82	0.08
Sample_9_bin.43	0.153728	Bacteria	Cyanobacteria	Cyanobacteriia	Cyanobacteriales	Coleofasciculaceae	Coleofasciculus		99.96	6.4
Sample_9_bin.174	0.149933	Bacteria	Planctomycetota	Phycisphaerae	Phycisphaerales	Zrk34			98.92	1.14
Sample_9_bin.173	0.149299	Bacteria	4572-55	4572-55	J002				94.33	1.28
Sample_9_bin.41	0.147764	Bacteria	UBA10199	UBA10199	DTNB01				96.02	0.98
Sample_9_bin.99	0.147425	Bacteria	Chloroflexota	Anaerolineae	B4-G1	DUEL01	JAFGOJ01		90.18	4.21
Sample_9_bin.22	0.143091	Archaea	Nanoarchaeota	Nanoarchaeia	PEZQ01	JAAOXT01			89.75	0.45
LLY-WYZ-16_1	0.140846	Bacteria	Myxococcota	Kuafubacteria	Kuafubacteriales	Kuafubacteriaceae	Kuafulacus	Kuafulacus phototrophica	95.03	1.63
Sample_9_bin.246	0.133177	Bacteria	Myxococcota	Kuafubacteria	Kuafubacteriales	Kuafubacteriaceae			72.56	0.19
Sample_9_bin.160	0.131452	Bacteria	Bacteroidota	Kapabacteria	Kapabacteriales	UBA2268			96.38	2.91
Sample_9_bin.281	0.131182	Bacteria	Patescibacteria	ABY1	CAIXNZ01				100	0.65
Sample_9_bin.76	0.130201	Bacteria	Bipolaricaulota	Bipolaricaulia	M55B111	M55B111	JAGXLP01		86.1	1.41
Sample_9_bin.104	0.129018	Bacteria	Cyanobacteria	Cyanobacteriia	Cyanobacteriales	Rubidibacteraceae	Halothece		95.13	5.68
Sample_9_bin.253	0.127421	Archaea	Thermoproteota	Bathyarchaeia	TCS64	TCS64	RBG-16-57-9		96.15	9.69
Sample_9_bin.276	0.125441	Bacteria	Bacteroidota	Rhodothermia	Rhodothermales	Salinibacteraceae	Longibacter		84.81	6.93
Sample_9_bin.260	0.124858	Bacteria	Chloroflexota	Anaerolineae	4572-78	J111			94.74	7.44
Sample_9_bin.199	0.124528	Bacteria	Patescibacteria	4484-211	4484-211	4484-211			98.98	0.12
Sample_9_bin.50	0.123278	Archaea	Halobacteriota	Halobacteria	Halobacteriales	Haloarculaceae	Halomarina		93.07	7.33
Sample_9_bin.192	0.122015	Bacteria	Zixibacteria	MSB-5A5	GN15	2022-02-12	WJKG01		95.9	1.51
Sample_9_bin.283	0.120869	Archaea	SpSt-1190	SpSt-1190	SpSt-1190	SpSt-1190			77.72	0.67
Sample_9_bin.243	0.118563	Bacteria	Chloroflexota	Anaerolineae	B4-G1	SLSP01	G713		89.7	5.66
Sample_9_bin.4	0.118083	Bacteria	Proteobacteria	Alphaproteobacteria	Kiloniellales	Rhodovibrionaceae	Limimonas		90.96	3.88
Sample_9_bin.52	0.117114	Bacteria	Proteobacteria	Alphaproteobacteria	Geminicoccales	Geminicoccaceae	JAAAPF01		58.39	6.89
Sample_9_bin.224	0.115027	Bacteria	Bacteroidota	Bacteroidia	Bacteroidales				97.65	5.04
Sample_9_bin.202	0.113543	Bacteria	Acidobacteriota	Mor1	J045	J045	J065		96.02	4.58
Sample_9_bin.221	0.113227	Bacteria	Chloroflexota	Anaerolineae	Aggregatilineales	Aggregatilineaceae	JAFGJA01		65.95	1.89
Sample_9_bin.69	0.113212	Bacteria	Chloroflexota	Anaerolineae	S140-20	S140-20			90.24	9.14
Sample_9_bin.227	0.112924	Bacteria	Proteobacteria	Gammaproteobacteria					89.3	5.5
Sample_9_bin.59	0.112686	Bacteria	Bacteroidota	Rhodothermia	Rhodothermales	Salinibacteraceae	JAAAOL01	JAAAOL01 sp009908885	54.28	1.72
Sample_9_bin.35	0.11248	Bacteria	Planctomycetota	Phycisphaerae	SM23-33	SM23-33			95.68	6.86
Sample_9_bin.191	0.11227	Archaea	Thermoplasmatota	E2	DHVEG-1	DHVEG-1	EX4572-165		79.5	3.88
Sample_9_bin.79	0.111283	Bacteria	Planctomycetota	Phycisphaerae	UBA1845	Fen-1342			75.52	1.48
Sample_9_bin.190	0.110083	Archaea	Halobacteriota	Halobacteria	Halobacteriales	Haloferacaceae	A07HB70		84.13	4.86
Sample_9_bin.28	0.109941	Bacteria	Gemmatimonadota	Gemmatimonadetes	Longimicrobiales	UBA6960			80.15	3.58
Sample_9_bin.241	0.109414	Bacteria	Proteobacteria	Gammaproteobacteria	Xanthomonadales	Wenzhouxiangellaceae	Wenzhouxiangella		92.43	3.29
Sample_9_bin.19	0.108421	Bacteria	Proteobacteria	Gammaproteobacteria	Pseudomonadales	HTCC2089			93.16	4.52
Sample_9_bin.248	0.107096	Bacteria	Chloroflexota	Chloroflexia	Chloroflexales	Chloroflexaceae	JAAUSY01		89.54	2.95
Sample_9_bin.267	0.105587	Bacteria	Chloroflexota	Chloroflexia	Chloroflexales	Chloroflexaceae			96.47	2.5
Sample_9_bin.97	0.104914	Archaea	Nanoarchaeota	Nanoarchaeia	Pacearchaeales	GW2011-AR1	WJLC01		59.82	0.16
Sample_9_bin.137	0.104863	Bacteria	KSB1	UBA2214	UBA2214	WJMF01	WJME01		97.43	5.18
Sample_9_bin.93	0.104691	Bacteria	Proteobacteria	Gammaproteobacteria	XJ16	Halofilaceae	Halofilum		72.36	0.98
Sample_9_bin.125	0.102279	Bacteria	Chloroflexota	Anaerolineae	Anaerolineales	UBA11858	B10-G9		89.41	0.93
Sample_9_bin.75	0.101754	Bacteria	Planctomycetota	Phycisphaerae	UBA1845	Fen-1342	JAFGRR01		65.06	0.34
Sample_9_bin.223	0.100785	Archaea	Nanoarchaeota	Nanoarchaeia	Woesearchaeales	WJKV01			94.78	1.4
Sample_9_bin.13	0.100652	Bacteria	Chloroflexota	Anaerolineae	Aggregatilineales	A4b	J038		95.17	5.89
Sample_9_bin.32	0.0995597	Bacteria	Patescibacteria	Gracilibacteria	UBA1369	PNNO01			97.43	0.77
Sample_9_bin.31	0.0992195	Bacteria	Planctomycetota	Phycisphaerae	FEN-1346	FEN-1346	BS750m-G62		54.36	3.96
Sample_9_bin.98	0.0988785	Bacteria	Bacteroidota	Rhodothermia	Rhodothermales	Salinibacteraceae	Longibacter		79.36	6.09
Sample_9_bin.66	0.0988331	Bacteria	Planctomycetota	Phycisphaerae	Sedimentisphaerales	SM23-30			90.96	0.38
Sample_9_bin.210	0.0975107	Archaea	Halobacteriota	Halobacteria	Halobacteriales	Haloferacaceae	Salinigranum		73.98	1.43
Sample_9_bin.26	0.0972818	Bacteria	Bacteroidota	Rhodothermia	Rhodothermales	Salinibacteraceae	JAAAPH01		75.6	1.67
Sample_9_bin.256	0.0966518	Bacteria	Chlamydiota	Chlamydiia	Chlamydiales	SM23-39			95.94	2.34
Sample_9_bin.271	0.0964025	Archaea	Nanoarchaeota	Nanoarchaeia	WJKC01				99.88	2.05
Sample_9_bin.229	0.096229	Bacteria	Chloroflexota	Anaerolineae	B4-G1	B4-G1			75.71	9.34
Sample_9_bin.132	0.0951213	Archaea	Nanoarchaeota	Nanoarchaeia	Woesearchaeales	ARS49	J152		77.43	2.22
Sample_9_bin.232	0.09501	Bacteria	Patescibacteria	Microgenomatia	UBA1400	PJMF01	WJLO01		95.96	0.09
Sample_9_bin.220	0.0948695	Bacteria	Fermentibacterota	Fermentibacteria	Fermentibacterales	Fermentibacteraceae			82.6	2.34
Sample_9_bin.110	0.094633	Bacteria	Chloroflexota	Anaerolineae	Promineofilales	Promineofilaceae	JACSRF01		92.99	6.54
Sample_9_bin.133	0.0938898	Archaea	Nanoarchaeota	Nanoarchaeia	Tiddalikarchaeales	Tiddalikarchaeaceae			85.16	1.51
Sample_9_bin.131	0.0937595	Bacteria	Planctomycetota	Phycisphaerae	SM23-33	SM23-33			87.1	2.9
Sample_9_bin.194	0.0934608	Bacteria	Cyanobacteria	Cyanobacteriia	Elainellales	Elainellaceae	FACHB-8		92.42	0.23
Sample_9_bin.140	0.0919099	Bacteria	Planctomycetota	Phycisphaerae	SM23-33	SM23-33			78.58	4.69
Sample_9_bin.237	0.0911558	Bacteria	Desulfobacterota_I	Desulfovibrionia	Desulfovibrionales	Desulfovibrionaceae			64.21	5.59
Sample_9_bin.186	0.0903569	Bacteria	Chloroflexota	Anaerolineae	Aggregatilineales	J027	J027	J027 sp010092845	95.44	4.6
Sample_9_bin.62	0.089604	Archaea	Aenigmatarchaeota	Aenigmatarchaeia	CG10238-14	CG10238-14	CG10238-14		73.41	0.42
Sample_9_bin.261	0.0872813	Bacteria	Fibrobacterota	Chitinivibrionia	Chitinivibrionales	WJMI01	WJJU01		85.37	6.2
Sample_9_bin.123	0.0865499	Archaea	Asgardarchaeota	Lokiarchaeia	CR-4	WJJB01	WJJB01		88.02	5.85
Sample_9_bin.136	0.0862888	Archaea	Halobacteriota	Halobacteria	JAHENH01				60.55	1.18
Sample_9_bin.228	0.0843541	Bacteria	Spirochaetota	Spirochaetia	DSM-27196	PWMO01	JAAAOH01		81.88	5.12
Sample_9_bin.255	0.0828576	Bacteria	Proteobacteria	Gammaproteobacteria	Xanthomonadales	Wenzhouxiangellaceae	GCA-2722315		66.52	6.64
Sample_9_bin.143	0.082448	Bacteria	Spirochaetota	Spirochaetia	SPDA01	B32-G16			78.56	6.14
Sample_9_bin.120	0.0813131	Bacteria	Marinisomatota	JAANXI01	JAANXI01	JAANXI01			78.23	5.55
Sample_9_bin.197	0.0804507	Bacteria	Cyanobacteria	Vampirovibrionia	Gastranaerophilales	UBA9579	GWF2-37-15		92.68	4.16
Sample_9_bin.257	0.0804287	Bacteria	Proteobacteria	Gammaproteobacteria	Chromatiales	Chromatiaceae			76.37	3.88
Sample_9_bin.68	0.0801318	Bacteria	Proteobacteria	Gammaproteobacteria	SZUA-146	SZUA-146			65.8	2.86
Sample_9_bin.95	0.0794515	Bacteria	Chloroflexota	Anaerolineae	Aggregatilineales	A4b	GCA-2794515		88.06	5.37
Sample_9_bin.218	0.0788969	Bacteria	Chloroflexota	Chloroflexia	Chloroflexales	Chloroflexaceae	JAAUSY01		72.22	2.69
Sample_9_bin.215	0.0774009	Bacteria	Chlamydiota	Chlamydiia	Chlamydiales	SM23-39			89.71	0.83
Sample_9_bin.144	0.0754194	Bacteria	Chloroflexota	Anaerolineae	Aggregatilineales	J027			83.22	5.21
Sample_9_bin.233	0.0733482	Bacteria	Bacteroidota	Bacteroidia	Bacteroidales				65.24	8.32
Sample_9_bin.12	0.0731141	Bacteria	Planctomycetota	Phycisphaerae	SM23-33	SM23-33			56.53	3.76
Sample_9_bin.273	0.0730424	Archaea	Micrarchaeota	Micrarchaeia	Anstonellales	Bilamarchaeaceae			76.76	0.02
Sample_9_bin.117	0.0711607	Bacteria	Chloroflexota	Anaerolineae	B4-G1	SLSP01	JAFGKB01		57.84	7.28
Sample_9_bin.127	0.0692543	Bacteria	Desulfobacterota	WTBG01	CAIYCZ01	CAIRTM01			80.63	1.61
Sample_9_bin.280	0.0685333	Bacteria	Marinisomatota	JAANXI01	JAANXI01	JAANXI01			83.52	2.03
Sample_9_bin.216	0.067942	Archaea	Nanoarchaeota	Nanoarchaeia	WJKC01	WJKC01	WJKC01		77.13	2.05
Sample_9_bin.272	0.0674793	Bacteria	Planctomycetota	SZUA-567	SZUA-567				51	3.92
Sample_9_bin.47	0.0661759	Bacteria	Desulfobacterota	Desulfobacteria	Desulfobacterales	Desulfosudaceae			81.17	1.8
Sample_9_bin.196	0.0659222	Archaea	Nanoarchaeota	Nanoarchaeia	WJKC01	WJKC01	WJKC01		73.52	0.5
Sample_9_bin.122	0.0658005	Bacteria	Desulfobacterota	Desulfobacteria	C00003060	C00003060	S7086C20		74.27	4.74
Sample_9_bin.64	0.0651849	Bacteria	Patescibacteria	Dojkabacteria					75.33	8.09
Sample_9_bin.247	0.064723	Archaea	SpSt-1190	SpSt-1190	SpSt-1190	SpSt-1190			56.26	0.07
Sample_9_bin.277	0.064454	Bacteria	Cyanobacteria	Cyanobacteriia	Phormidesmiales	Phormidesmiaceae			67.63	4.34
Sample_9_bin.185	0.0643091	Archaea	Halobacteriota	Methanosarcinia	Methanosarcinales	Methanosarcinaceae	Methanohalobium		60.81	0.45
Sample_9_bin.270	0.0636828	Bacteria	Patescibacteria	Dojkabacteria	J137	JAEUSD01			75.04	2.4
Sample_9_bin.84	0.0619525	Bacteria	Desulfobacterota	Desulfomonilia	Desulfomonilales	Desulfomonilaceae	VGSG01		69.48	3.96
Sample_9_bin.141	0.0616316	Bacteria	Chloroflexota	Chloroflexia	Chloroflexales	Chloroflexaceae	JAAUSY01		53.77	5.99
Sample_9_bin.164	0.0605463	Bacteria	Desulfobacterota	Desulfomonilia	Desulfomonilales				62.32	0
Sample_9_bin.146	0.0576478	Archaea	Altiarchaeota	Altiarchaeia	IMC4	SCGC-AAA252-I15	WJJK01		52.91	0.46
Sample_9_bin.5	0.0568311	Bacteria	Desulfobacterota	Desulfomonilia	Desulfomonilales	Desulfomonilaceae	VGSG01		51.34	3.72
Sample_9_bin.15	0.0559822	Archaea	Nanoarchaeota	Nanoarchaeia	Woesearchaeales	JAGVZT01			70.1	0.73
Sample_9_bin.138	0.0559605	Bacteria	Desulfobacterota_I	Desulfovibrionia	Desulfovibrionales	Desulfohalobiaceae			51.25	9.54
Sample_9_bin.83	0.0553739	Bacteria	Cyanobacteria	Vampirovibrionia	Gastranaerophilales	UBA9579			60.25	10
Sample_9_bin.124	0.0553067	Bacteria	Planctomycetota	Phycisphaerae	UBA1845	Fen-1342			51.77	9.29
Sample_9_bin.165	0.0543341	Bacteria	Bacteroidota	Ignavibacteria	Ignavibacteriales	Ignavibacteriaceae			54.12	0.37
Sample_9_bin.134	0.0532127	Bacteria	Patescibacteria	Paceibacteria	Paceibacterales				51.27	3.61

## Sheet: Supplementary Data 8
Supplementary Data 8 Marker proteins used in the PGC trees.
PGC genes	Group	Entry	Protein name
crtB	carotenoid synthase	K02291	15-cis-phytoene synthase [EC:2.5.1.32]
crtC	carotenoid synthase	K09844	carotenoid 1,2-hydratase [EC:4.2.1.131]
crtD	carotenoid synthase	K20611	1-hydroxy-2-isopentenylcarotenoid 3,4-desaturase [EC:1.3.99.37]
crtE	carotenoid synthase	K13789	geranylgeranyl diphosphate synthase, type II [EC:2.5.1.1 2.5.1.10 2.5.1.29]
crtF	carotenoid synthase	K09846	demethylspheroidene O-methyltransferase [EC:2.1.1.210]
pufA	reaction center proteins	K08926	light-harvesting complex 1 alpha chain
pufB	reaction center proteins	K08927	light-harvesting complex 1 beta chain
pufL	reaction center proteins	K08928	photosynthetic reaction center L subunit
pufM	reaction center proteins	K08929	photosynthetic reaction center M subunit
pufH	reaction center proteins	K13991	photosynthetic reaction center H subunit
puhB	reaction center assembly proteins		no KO assigned
puhC	reaction center assembly proteins		no KO assigned
puhE	reaction center assembly proteins		no KO assigned
acsF	bacteriochlorophyll synthase	K04035	magnesium-protoporphyrin IX monomethyl ester (oxidative) cyclase
bchB	bacteriochlorophyll synthase	K04039	light-independent protochlorophyllide reductase subunit B [EC:1.3.7.7]
bchC	bacteriochlorophyll synthase	K11337	bacteriochlorophyllide a dehydrogenase [EC:1.1.1.396]
bchD	bacteriochlorophyll synthase	K03404	magnesium chelatase subunit D [EC:6.6.1.1]
bchF	bacteriochlorophyll synthase	K11336	3-vinyl bacteriochlorophyllide hydratase [EC:4.2.1.165]
bchG	bacteriochlorophyll synthase	K04040	chlorophyll/bacteriochlorophyll a synthase [EC:2.5.1.62 2.5.1.133]
bchH	bacteriochlorophyll synthase	K03403	magnesium chelatase subunit H [EC:6.6.1.1]
bchI	bacteriochlorophyll synthase	K03405	magnesium chelatase subunit I [EC:6.6.1.1]
bchL	bacteriochlorophyll synthase	K04037	light-independent protochlorophyllide reductase subunit L [EC:1.3.7.7]
bchM	bacteriochlorophyll synthase	K03428	magnesium-protoporphyrin O-methyltransferase [EC:2.1.1.11]
bchN	bacteriochlorophyll synthase	K04038	light-independent protochlorophyllide reductase subunit N [EC:1.3.7.7]
bchO	bacteriochlorophyll synthase	K06049	magnesium chelatase accessory protein
bchP	bacteriochlorophyll synthase	K10960	geranylgeranyl-bacteriochlorophyllide a reductase
bchX	bacteriochlorophyll synthase	K11333	3,8-divinyl chlorophyllide a/chlorophyllide a reductase subunit X [EC:1.3.7.14 1.3.7.15]
bchY	bacteriochlorophyll synthase	K11334	3,8-divinyl chlorophyllide a/chlorophyllide a reductase subunit Y [EC:1.3.7.14 1.3.7.15]
bchZ	bacteriochlorophyll synthase	K11335	3,8-divinyl chlorophyllide a/chlorophyllide a reductase subunit Z [EC:1.3.7.14 1.3.7.15]
lhaA	putative assembly factors	K08226	gene encoding light harvesting I complex assembly protein
bch2	putative assembly factors	K08226	MFS transporter, BCD family, chlorophyll transporter
ppsR	transcriptional regulator	K09773	[pyruvate, water dikinase]-phosphate phosphotransferase / [pyruvate, water dikinase] kinase [EC:2.7.4.28 2.7.11.33]

## Sheet: Supplementary Data 9
Supplementary Data 9 The annotation results of potential phototrophic Myxococcota using eggNOG 5.0 database.
query	seed_ortholog	evalue	score	eggNOG_OGs	max_annot_lvl	COG_category	Description	Preferred_name	GOs	EC	KEGG_ko	KEGG_Pathway	KEGG_Module	KEGG_Reaction	KEGG_rclass	BRITE	KEGG_TC	CAZy	BiGG_Reaction	PFAMs
LLY-WYZ-3_1--contig1_1	1395516.PMO01_14390	1.34e-156	479	COG5164@1|root,COG5164@2|Bacteria,1MX1Z@1224|Proteobacteria,1T5GM@1236|Gammaproteobacteria	1236|Gammaproteobacteria	K	regulation of DNA-templated transcription, elongation	-	-	-	-	-	-	-	-	-	-	-	-	-
LLY-WYZ-3_1--contig1_2	1298867.AUES01000022_gene2885	0	1017	COG3119@1|root,COG3119@2|Bacteria,1NGC8@1224|Proteobacteria,2TT3U@28211|Alphaproteobacteria,3JTKY@41294|Bradyrhizobiaceae	28211|Alphaproteobacteria	P	Sulfatase	-	-	3.1.6.1	ko:K01130	ko00140,ko00600,map00140,map00600	-	R03980,R04856	RC00128,RC00231	ko00000,ko00001,ko01000	-	-	-	Sulfatase,Sulfatase_C
LLY-WYZ-3_1--contig2_1	472759.Nhal_1885	2.69e-11	63.2	COG0517@1|root,COG0517@2|Bacteria,1QTVM@1224|Proteobacteria,1SFWU@1236|Gammaproteobacteria,1X1W5@135613|Chromatiales	135613|Chromatiales	S	Domain in cystathionine beta-synthase and other proteins.	-	-	-	-	-	-	-	-	-	-	-	-	CBS
LLY-WYZ-3_1--contig2_2	1278073.MYSTI_01222	1.35e-41	156	COG1376@1|root,COG1376@2|Bacteria,1NKBB@1224|Proteobacteria,432T9@68525|delta/epsilon subdivisions,2WYN9@28221|Deltaproteobacteria,2YWNH@29|Myxococcales	28221|Deltaproteobacteria	S	protein conserved in bacteria	-	-	-	-	-	-	-	-	-	-	-	-	YkuD
LLY-WYZ-3_1--contig2_3	1254432.SCE1572_36710	2.23e-240	677	COG0459@1|root,COG0459@2|Bacteria,1MURR@1224|Proteobacteria,42M52@68525|delta/epsilon subdivisions,2WIRK@28221|Deltaproteobacteria,2YUQN@29|Myxococcales	28221|Deltaproteobacteria	O	Prevents misfolding and promotes the refolding and proper assembly of unfolded polypeptides generated under stress conditions	groL	-	-	ko:K04077	ko03018,ko04212,ko04940,ko05134,ko05152,map03018,map04212,map04940,map05134,map05152	-	-	-	ko00000,ko00001,ko03019,ko03029,ko03110,ko04147	-	-	-	Cpn60_TCP1
LLY-WYZ-3_1--contig2_4	1356854.N007_09630	2.67e-21	91.3	COG0517@1|root,COG0517@2|Bacteria,1V9ZB@1239|Firmicutes,4HMRZ@91061|Bacilli,278H5@186823|Alicyclobacillaceae	91061|Bacilli	S	Domain in cystathionine beta-synthase and other proteins.	-	-	-	ko:K04767	-	-	-	-	ko00000	-	-	-	CBS
LLY-WYZ-3_1--contig2_5	323848.Nmul_A1414	2.54e-32	114	2DJKR@1|root,32YT5@2|Bacteria,1NACC@1224|Proteobacteria,2VWHY@28216|Betaproteobacteria	28216|Betaproteobacteria	-	-	-	-	-	-	-	-	-	-	-	-	-	-	-
LLY-WYZ-3_1--contig2_6	472759.Nhal_1647	1.04e-58	189	COG1278@1|root,COG1278@2|Bacteria,1QW5N@1224|Proteobacteria,1T3Z1@1236|Gammaproteobacteria	1236|Gammaproteobacteria	K	Sigma 54 modulation protein / S30EA ribosomal protein	-	-	-	-	-	-	-	-	-	-	-	-	CSD,Ribosomal_S30AE
LLY-WYZ-3_1--contig2_7	1254432.SCE1572_32105	4.95e-34	122	COG0517@1|root,COG0517@2|Bacteria,1N0EB@1224|Proteobacteria,42W96@68525|delta/epsilon subdivisions,2WRIB@28221|Deltaproteobacteria,2YVSI@29|Myxococcales	28221|Deltaproteobacteria	S	CBS domain	-	-	-	ko:K04767,ko:K07168,ko:K07182	-	-	-	-	ko00000	-	-	-	CBS
LLY-WYZ-3_1--contig2_8	671143.DAMO_0966	8.53e-114	343	COG0517@1|root,COG1994@1|root,COG0517@2|Bacteria,COG1994@2|Bacteria,2NPE1@2323|unclassified Bacteria	2|Bacteria	S	Peptidase family M50	spoIVFB	GO:0005575,GO:0005618,GO:0005623,GO:0005886,GO:0005887,GO:0016020,GO:0016021,GO:0030312,GO:0031224,GO:0031226,GO:0044425,GO:0044459,GO:0044464,GO:0071944	-	ko:K06212,ko:K06402	-	-	-	-	ko00000,ko01000,ko01002,ko02000	1.A.16.1.1,1.A.16.1.3	-	-	CBS,Form_Nir_trans,Peptidase_M50
LLY-WYZ-3_1--contig3_2	700598.Niako_4815	5.09e-38	138	2C6A3@1|root,34625@2|Bacteria	2|Bacteria	-	-	-	-	-	-	-	-	-	-	-	-	-	-	-
LLY-WYZ-3_1--contig3_3	706587.Desti_2507	5.39e-192	539	COG0560@1|root,COG0560@2|Bacteria,1MW38@1224|Proteobacteria,42PHG@68525|delta/epsilon subdivisions,2WPGN@28221|Deltaproteobacteria,2MR6G@213462|Syntrophobacterales	28221|Deltaproteobacteria	E	haloacid dehalogenase-like hydrolase	-	-	-	-	-	-	-	-	-	-	-	-	HAD
LLY-WYZ-3_1--contig4_1	378806.STAUR_6455	8.38e-18	84.3	COG3852@1|root,COG3852@2|Bacteria,1NTTH@1224|Proteobacteria,42MC9@68525|delta/epsilon subdivisions,2WIYS@28221|Deltaproteobacteria,2YWZM@29|Myxococcales	28221|Deltaproteobacteria	T	PAS domain	gnfL	-	2.7.13.3	ko:K02668,ko:K07708,ko:K07709	ko02020,map02020	M00497,M00499,M00501	-	-	ko00000,ko00001,ko00002,ko01000,ko01001,ko02022,ko02035	-	-	-	HATPase_c,HisKA,PAS,PAS_4,PAS_8
LLY-WYZ-3_1--contig4_2	378806.STAUR_6456	1.68e-224	627	COG1459@1|root,COG1459@2|Bacteria,1MV4U@1224|Proteobacteria,42NES@68525|delta/epsilon subdivisions,2WJ0V@28221|Deltaproteobacteria,2YU38@29|Myxococcales	28221|Deltaproteobacteria	NU	Type II secretion system (T2SS), protein F	pilC	-	-	ko:K02653	-	-	-	-	ko00000,ko02035,ko02044	3.A.15.2	-	-	T2SSF
LLY-WYZ-3_1--contig4_3	246197.MXAN_5787	3.98e-226	628	COG2805@1|root,COG2805@2|Bacteria,1MU3J@1224|Proteobacteria,42M7F@68525|delta/epsilon subdivisions,2WIMF@28221|Deltaproteobacteria,2YWXD@29|Myxococcales	28221|Deltaproteobacteria	NU	twitching motility protein	pilT-4	-	-	ko:K02669	-	-	-	-	ko00000,ko02035,ko02044	3.A.15.2	-	-	T2SSE
LLY-WYZ-3_1--contig4_4	1144275.COCOR_06288	1.17e-118	354	COG2804@1|root,COG2804@2|Bacteria,1MU7V@1224|Proteobacteria,42M51@68525|delta/epsilon subdivisions,2WIPP@28221|Deltaproteobacteria,2YTYC@29|Myxococcales	28221|Deltaproteobacteria	NU	Type II secretory pathway, ATPase PulE Tfp pilus assembly pathway, ATPase PilB	pilB	-	-	ko:K02652	-	-	-	-	ko00000,ko02035,ko02044	3.A.15.2	-	-	T2SSE,T2SSE_N,cNMP_binding
LLY-WYZ-3_1--contig5_1	266265.Bxe_C1370	4.12e-12	70.9	COG1475@1|root,COG1475@2|Bacteria,1ND69@1224|Proteobacteria,2VXCN@28216|Betaproteobacteria,1K5GC@119060|Burkholderiaceae	28216|Betaproteobacteria	K	Belongs to the ParB family	-	-	-	ko:K03497	-	-	-	-	ko00000,ko03000,ko03036,ko04812	-	-	-	ParBc
LLY-WYZ-3_1--contig5_2	1000565.METUNv1_02187	3.77e-43	149	2DNYA@1|root,32ZS5@2|Bacteria,1Q6RG@1224|Proteobacteria,2VYR9@28216|Betaproteobacteria	28216|Betaproteobacteria	S	Domain of unknown function (DUF1877)	-	-	-	-	-	-	-	-	-	-	-	-	DUF1877
LLY-WYZ-3_1--contig6_2	1144275.COCOR_05100	5.18e-20	86.3	COG0745@1|root,COG0745@2|Bacteria,1NEVF@1224|Proteobacteria,43C0G@68525|delta/epsilon subdivisions,2WY70@28221|Deltaproteobacteria	28221|Deltaproteobacteria	T	cheY-homologous receiver domain	-	-	-	-	-	-	-	-	-	-	-	-	Response_reg
LLY-WYZ-3_1--contig6_3	1122604.JONR01000025_gene4602	1.78e-129	404	COG0457@1|root,COG3710@1|root,COG5616@1|root,COG0457@2|Bacteria,COG3710@2|Bacteria,COG5616@2|Bacteria,1MUMZ@1224|Proteobacteria,1SHX7@1236|Gammaproteobacteria,1X4MN@135614|Xanthomonadales	135614|Xanthomonadales	K	Transcriptional regulatory protein, C terminal	-	-	-	-	-	-	-	-	-	-	-	-	Trans_reg_C
LLY-WYZ-3_1--contig6_4	1122604.JONR01000025_gene4603	1.19e-31	118	2CH9S@1|root,2ZGJY@2|Bacteria,1P9NA@1224|Proteobacteria,1SUCK@1236|Gammaproteobacteria,1XBSP@135614|Xanthomonadales	135614|Xanthomonadales	-	-	-	-	-	-	-	-	-	-	-	-	-	-	-
LLY-WYZ-3_1--contig6_5	479433.Caci_0787	6.32e-31	119	COG0213@1|root,COG0213@2|Bacteria,2GJH5@201174|Actinobacteria	201174|Actinobacteria	F	phosphorylase	deoA	GO:0003674,GO:0003824,GO:0004645,GO:0005575,GO:0005622,GO:0005623,GO:0005737,GO:0005829,GO:0009032,GO:0016740,GO:0016757,GO:0016758,GO:0016763,GO:0044424,GO:0044444,GO:0044464	2.4.2.2,2.4.2.4	ko:K00756,ko:K00758	ko00240,ko00983,ko01100,ko05219,map00240,map00983,map01100,map05219	-	R01570,R01876,R02296,R02484,R08222,R08230	RC00063	ko00000,ko00001,ko01000	-	-	-	Glycos_trans_3N,Glycos_transf_3,PYNP_C
LLY-WYZ-3_1--contig7_4	1121920.AUAU01000021_gene2525	2.08e-30	124	COG3055@1|root,COG3055@2|Bacteria,3Y5BB@57723|Acidobacteria	57723|Acidobacteria	N	Galactose oxidase, central domain	-	-	-	-	-	-	-	-	-	-	-	-	Kelch_4
LLY-WYZ-3_1--contig8_2	290397.Adeh_2940	1.52e-190	546	COG1858@1|root,COG1858@2|Bacteria,1REQ9@1224|Proteobacteria,439HE@68525|delta/epsilon subdivisions,2X4TP@28221|Deltaproteobacteria,2YZK4@29|Myxococcales	28221|Deltaproteobacteria	C	cytochrome C peroxidase	-	-	-	-	-	-	-	-	-	-	-	-	-
LLY-WYZ-3_1--contig8_3	983917.RGE_35360	3.99e-52	171	COG1595@1|root,COG1595@2|Bacteria,1N3BR@1224|Proteobacteria,2VV6Y@28216|Betaproteobacteria,1KM9X@119065|unclassified Burkholderiales	28216|Betaproteobacteria	K	ECF sigma factor	-	-	-	-	-	-	-	-	-	-	-	-	Sigma70_ECF
LLY-WYZ-3_1--contig8_4	864051.BurJ1DRAFT_4611	1.09e-125	410	COG0515@1|root,COG0515@2|Bacteria,1MVEU@1224|Proteobacteria,2VIWE@28216|Betaproteobacteria,1KJXJ@119065|unclassified Burkholderiales	28216|Betaproteobacteria	KLT	Protein tyrosine kinase	-	-	2.7.11.1	ko:K12132	-	-	-	-	ko00000,ko01000,ko01001	-	-	-	Pkinase
LLY-WYZ-3_1--contig9_1	1232410.KI421421_gene3788	2.47e-134	394	COG0842@1|root,COG0842@2|Bacteria,1MW5R@1224|Proteobacteria,42N83@68525|delta/epsilon subdivisions,2WJFF@28221|Deltaproteobacteria,43T0V@69541|Desulfuromonadales	28221|Deltaproteobacteria	V	ABC-2 family transporter protein	-	-	-	ko:K01992	-	M00254	-	-	ko00000,ko00002,ko02000	3.A.1	-	-	ABC2_membrane_3
LLY-WYZ-3_1--contig9_2	1244869.H261_01701	1.51e-132	385	COG1131@1|root,COG1131@2|Bacteria,1MUX3@1224|Proteobacteria,2TR2P@28211|Alphaproteobacteria,2JYV7@204441|Rhodospirillales	204441|Rhodospirillales	V	AAA domain, putative AbiEii toxin, Type IV TA system	-	-	-	ko:K01990	-	M00254	-	-	ko00000,ko00002,ko02000	3.A.1	-	-	ABC_tran
LLY-WYZ-3_1--contig9_3	1163617.SCD_n00178	6.59e-72	232	COG1566@1|root,COG1566@2|Bacteria,1QUDS@1224|Proteobacteria,2WHE9@28216|Betaproteobacteria	28216|Betaproteobacteria	V	HlyD family	-	-	-	ko:K01993	-	-	-	-	ko00000	-	-	-	Biotin_lipoyl_2,HlyD_3
LLY-WYZ-3_1--contig9_4	859657.RPSI07_2651	2.54e-63	204	COG1309@1|root,COG1309@2|Bacteria,1MVQV@1224|Proteobacteria,2VK6A@28216|Betaproteobacteria,1K0CW@119060|Burkholderiaceae	28216|Betaproteobacteria	K	Transcriptional regulator	-	-	-	ko:K09017	-	-	-	-	ko00000,ko03000	-	-	-	TetR_C_11,TetR_N
LLY-WYZ-3_1--contig9_5	1297742.A176_03442	1.34e-21	93.2	COG3276@1|root,COG3276@2|Bacteria,1MWXH@1224|Proteobacteria,42M49@68525|delta/epsilon subdivisions,2WJ5G@28221|Deltaproteobacteria,2YU0Y@29|Myxococcales	28221|Deltaproteobacteria	J	Selenocysteine-specific translation elongation factor	selB	-	-	ko:K03833	-	-	-	-	ko00000,ko03012	-	-	-	GTP_EFTU,GTP_EFTU_D2,SelB-wing_2,SelB-wing_3
LLY-WYZ-3_1--contig10_2	1242864.D187_010003	1.02e-168	489	COG2148@1|root,COG2148@2|Bacteria,1MV6W@1224|Proteobacteria,42NH8@68525|delta/epsilon subdivisions,2WJMA@28221|Deltaproteobacteria,2YXRR@29|Myxococcales	28221|Deltaproteobacteria	M	Bacterial sugar transferase	-	-	-	-	-	-	-	-	-	-	-	-	Bac_transf,CoA_binding_3
LLY-WYZ-3_1--contig10_3	1144275.COCOR_02985	1.02e-102	305	COG0489@1|root,COG0489@2|Bacteria,1MVI9@1224|Proteobacteria,42QS3@68525|delta/epsilon subdivisions,2WMX0@28221|Deltaproteobacteria	28221|Deltaproteobacteria	D	Capsular exopolysaccharide family	-	-	2.7.10.1	ko:K08252	-	-	-	-	ko00000,ko01000	-	-	-	AAA_31,CbiA,ParA
LLY-WYZ-3_1--contig10_4	1297742.A176_02584	1.08e-136	407	COG3206@1|root,COG3206@2|Bacteria,1MVBX@1224|Proteobacteria,42M2D@68525|delta/epsilon subdivisions,2WJU6@28221|Deltaproteobacteria,2YVTE@29|Myxococcales	28221|Deltaproteobacteria	M	Chain length determinant protein	wzc1	-	-	-	-	-	-	-	-	-	-	-	GNVR,Wzz
LLY-WYZ-3_1--contig11_1	246197.MXAN_1944	8.65e-95	282	COG0463@1|root,COG0463@2|Bacteria,1NKDW@1224|Proteobacteria,42XGP@68525|delta/epsilon subdivisions,2WTBI@28221|Deltaproteobacteria,2YUTR@29|Myxococcales	28221|Deltaproteobacteria	M	Glycosyl transferase family 2	-	-	-	-	-	-	-	-	-	-	-	-	Glycos_transf_2
LLY-WYZ-3_1--contig11_2	378806.STAUR_2710	4.08e-189	541	COG1232@1|root,COG1232@2|Bacteria,1MX35@1224|Proteobacteria,42S3I@68525|delta/epsilon subdivisions,2X5H8@28221|Deltaproteobacteria,2YTSU@29|Myxococcales	28221|Deltaproteobacteria	H	Flavin containing amine oxidoreductase	-	-	-	-	-	-	-	-	-	-	-	-	Amino_oxidase
LLY-WYZ-3_1--contig11_3	246197.MXAN_1942	1.03e-74	271	COG0457@1|root,COG3827@1|root,COG0457@2|Bacteria,COG3827@2|Bacteria,1MXMD@1224|Proteobacteria,42NZK@68525|delta/epsilon subdivisions,2WIY5@28221|Deltaproteobacteria,2YVS5@29|Myxococcales	28221|Deltaproteobacteria	NU	zinc-ribbon domain	-	-	-	-	-	-	-	-	-	-	-	-	TPR_1,TPR_14,TPR_16,TPR_19,TPR_2,TPR_6,TPR_8,zinc_ribbon_4
LLY-WYZ-3_1--contig12_1	1242864.D187_000153	1.54e-101	311	COG2262@1|root,COG2262@2|Bacteria,1MUA0@1224|Proteobacteria,42NA6@68525|delta/epsilon subdivisions,2WIMU@28221|Deltaproteobacteria,2YU9T@29|Myxococcales	28221|Deltaproteobacteria	S	GTPase that associates with the 50S ribosomal subunit and may have a role during protein synthesis or ribosome biogenesis	hflX	-	-	ko:K03665	-	-	-	-	ko00000,ko03009	-	-	-	GTP-bdg_M,GTP-bdg_N,MMR_HSR1
LLY-WYZ-3_1--contig12_2	1476583.DEIPH_ctg004orf0092	6.01e-55	183	COG0400@1|root,COG0400@2|Bacteria	2|Bacteria	S	palmitoyl-(protein) hydrolase activity	-	-	-	ko:K06999	-	-	-	-	ko00000	-	-	-	Abhydrolase_2,Esterase
LLY-WYZ-3_1--contig12_4	272630.MexAM1_META1p1690	4.58e-66	204	COG0229@1|root,COG0229@2|Bacteria,1RGWC@1224|Proteobacteria,2U70T@28211|Alphaproteobacteria,1JT5B@119045|Methylobacteriaceae	28211|Alphaproteobacteria	O	Methionine sulfoxide reductase	msrB1	-	1.8.4.12	ko:K07305	-	-	-	-	ko00000,ko01000	-	-	-	SelR
LLY-WYZ-3_1--contig12_5	1521187.JPIM01000071_gene2411	3.53e-15	76.6	COG0526@1|root,COG0526@2|Bacteria,2G72F@200795|Chloroflexi,375WZ@32061|Chloroflexia	32061|Chloroflexia	CO	PFAM alkyl hydroperoxide reductase Thiol specific antioxidant Mal allergen	-	-	-	-	-	-	-	-	-	-	-	-	AhpC-TSA
LLY-WYZ-3_1--contig12_6	483219.LILAB_26930	5.28e-154	447	COG0436@1|root,COG0436@2|Bacteria,1MW0Z@1224|Proteobacteria,42N1P@68525|delta/epsilon subdivisions,2WM2V@28221|Deltaproteobacteria,2YU4D@29|Myxococcales	28221|Deltaproteobacteria	E	Aminotransferase	-	-	2.6.1.17,2.6.1.88	ko:K14267,ko:K14287	ko00300,ko01100,ko01120,ko01230,map00300,map01100,map01120,map01230	M00016	R04475,R08618	RC00006,RC00025	ko00000,ko00001,ko00002,ko01000,ko01007	-	-	-	Aminotran_1_2
LLY-WYZ-3_1--contig12_7	378806.STAUR_2113	2.79e-145	420	COG2378@1|root,COG2378@2|Bacteria,1Q3NM@1224|Proteobacteria,439FS@68525|delta/epsilon subdivisions,2X4RI@28221|Deltaproteobacteria,2YZG1@29|Myxococcales	28221|Deltaproteobacteria	K	WYL domain	-	-	-	ko:K13572	-	-	-	-	ko00000,ko03051	-	-	-	WYL
LLY-WYZ-3_1--contig12_8	378806.STAUR_2114	3.86e-113	336	COG2378@1|root,COG2378@2|Bacteria,1P2ZE@1224|Proteobacteria,42QIS@68525|delta/epsilon subdivisions,2WMK0@28221|Deltaproteobacteria,2YV96@29|Myxococcales	28221|Deltaproteobacteria	K	WYL domain	-	-	-	ko:K13573	-	-	-	-	ko00000,ko03051	-	-	-	HTH_11,WYL
LLY-WYZ-3_1--contig12_9	639030.JHVA01000001_gene1150	8.45e-36	122	COG5207@1|root,COG5207@2|Bacteria,3Y5BD@57723|Acidobacteria,2JJT0@204432|Acidobacteriia	204432|Acidobacteriia	O	Zn-finger in ubiquitin-hydrolases and other protein	-	-	-	-	-	-	-	-	-	-	-	-	zf-UBP
LLY-WYZ-3_1--contig13_1	483219.LILAB_30150	3.36e-39	141	COG0798@1|root,COG0798@2|Bacteria,1MUXY@1224|Proteobacteria,42M0Z@68525|delta/epsilon subdivisions,2WK36@28221|Deltaproteobacteria,2Z0TJ@29|Myxococcales	28221|Deltaproteobacteria	P	arsenical-resistance protein	arsB	-	-	ko:K03325	-	-	-	-	ko00000,ko02000	2.A.59	-	-	SBF
LLY-WYZ-3_1--contig13_2	382464.ABSI01000011_gene2317	3.05e-53	174	COG0394@1|root,COG0394@2|Bacteria,46V1H@74201|Verrucomicrobia	74201|Verrucomicrobia	T	Low molecular weight phosphatase family	-	-	1.20.4.1	ko:K03741	-	-	-	-	ko00000,ko01000	-	-	-	LMWPc
LLY-WYZ-3_1--contig13_3	1229172.JQFA01000002_gene2806	3.37e-180	508	COG0057@1|root,COG0057@2|Bacteria,1G0ZV@1117|Cyanobacteria,1HE62@1150|Oscillatoriales	1117|Cyanobacteria	G	Glyceraldehyde 3-phosphate dehydrogenase, NAD binding domain	gap3	GO:0000166,GO:0003674,GO:0003824,GO:0004365,GO:0005488,GO:0008150,GO:0008152,GO:0016491,GO:0016620,GO:0016903,GO:0036094,GO:0043891,GO:0048037,GO:0050662,GO:0051287,GO:0055114,GO:0097159,GO:1901265,GO:1901363	1.2.1.12	ko:K00134	ko00010,ko00710,ko01100,ko01110,ko01120,ko01130,ko01200,ko01230,ko04066,ko05010,map00010,map00710,map01100,map01110,map01120,map01130,map01200,map01230,map04066,map05010	M00001,M00002,M00003,M00165,M00166,M00308,M00552	R01061	RC00149	ko00000,ko00001,ko00002,ko01000,ko04131,ko04147	-	-	-	Gp_dh_C,Gp_dh_N
LLY-WYZ-3_1--contig13_4	1121033.AUCF01000033_gene3622	1.41e-150	440	COG2223@1|root,COG2223@2|Bacteria,1QWUY@1224|Proteobacteria,2TX66@28211|Alphaproteobacteria,2JZ2I@204441|Rhodospirillales	204441|Rhodospirillales	P	COG0477 Permeases of the major facilitator superfamily	-	-	-	-	-	-	-	-	-	-	-	-	-
LLY-WYZ-3_1--contig13_5	1158292.JPOE01000002_gene1511	1.61e-35	127	COG3238@1|root,COG3238@2|Bacteria,1N6ZC@1224|Proteobacteria,2VVA0@28216|Betaproteobacteria	28216|Betaproteobacteria	S	Putative inner membrane exporter, YdcZ	-	-	-	ko:K09936	ko02024,map02024	-	-	-	ko00000,ko00001,ko02000	2.A.7.21	-	-	DMT_YdcZ
LLY-WYZ-3_1--contig13_6	204669.Acid345_3460	4.06e-136	403	COG0477@1|root,COG0477@2|Bacteria,3Y2GP@57723|Acidobacteria,2JIJ5@204432|Acidobacteriia	204432|Acidobacteriia	EGP	Transmembrane secretion effector	-	-	-	-	-	-	-	-	-	-	-	-	MFS_3
LLY-WYZ-3_1--contig14_2	1242864.D187_003201	6.16e-227	645	COG1840@1|root,COG2304@1|root,COG1840@2|Bacteria,COG2304@2|Bacteria,1QX5Y@1224|Proteobacteria,42PKC@68525|delta/epsilon subdivisions,2WISI@28221|Deltaproteobacteria,2YYJ2@29|Myxococcales	28221|Deltaproteobacteria	P	Bacterial extracellular solute-binding protein	-	-	-	ko:K07114	-	-	-	-	ko00000,ko02000	1.A.13.2.2,1.A.13.2.3	-	-	SBP_bac_11,VWA
LLY-WYZ-3_1--contig14_3	324602.Caur_1268	2.53e-12	72.8	2C0BN@1|root,2ZFYM@2|Bacteria,2GATX@200795|Chloroflexi,3775T@32061|Chloroflexia	32061|Chloroflexia	-	-	-	-	-	-	-	-	-	-	-	-	-	-	-
LLY-WYZ-3_1--contig14_4	1278073.MYSTI_06457	2.74e-167	481	COG1840@1|root,COG1840@2|Bacteria,1QX5Y@1224|Proteobacteria,42PKC@68525|delta/epsilon subdivisions,2WISI@28221|Deltaproteobacteria	28221|Deltaproteobacteria	P	Bacterial extracellular solute-binding protein	-	-	-	-	-	-	-	-	-	-	-	-	SBP_bac_11
LLY-WYZ-3_1--contig14_5	886293.Sinac_2872	6.37e-110	332	COG1446@1|root,COG1446@2|Bacteria,2IZ4V@203682|Planctomycetes	203682|Planctomycetes	E	PFAM peptidase T2 asparaginase 2	-	-	3.4.19.5,3.5.1.26	ko:K01444,ko:K13051	ko00511,ko04142,map00511,map04142	-	-	-	ko00000,ko00001,ko01000,ko01002	-	-	-	Asparaginase_2,DUF4440
LLY-WYZ-3_1--contig14_6	483219.LILAB_29140	2e-68	213	COG0693@1|root,COG0693@2|Bacteria,1MY0C@1224|Proteobacteria,42TPX@68525|delta/epsilon subdivisions,2WNCR@28221|Deltaproteobacteria,2Z386@29|Myxococcales	28221|Deltaproteobacteria	S	DJ-1/PfpI family	-	-	3.5.1.124	ko:K05520	-	-	-	-	ko00000,ko01000,ko01002	-	-	-	DJ-1_PfpI
LLY-WYZ-3_1--contig14_7	1267535.KB906767_gene4493	2.29e-125	374	COG0477@1|root,COG2814@2|Bacteria,3Y4T2@57723|Acidobacteria,2JKF4@204432|Acidobacteriia	204432|Acidobacteriia	EGP	MFS_1 like family	-	-	-	-	-	-	-	-	-	-	-	-	MFS_1
LLY-WYZ-3_1--contig14_8	378806.STAUR_1399	5.33e-54	184	2DBXQ@1|root,2ZBQY@2|Bacteria,1PAVT@1224|Proteobacteria,433I7@68525|delta/epsilon subdivisions,2WX9Q@28221|Deltaproteobacteria,2YXDT@29|Myxococcales	28221|Deltaproteobacteria	-	-	-	-	-	-	-	-	-	-	-	-	-	-	-
LLY-WYZ-3_1--contig14_9	629773.AORY01000021_gene2328	1.5e-22	95.5	COG1064@1|root,COG1064@2|Bacteria,1MUTT@1224|Proteobacteria,2TTYY@28211|Alphaproteobacteria,2JZXZ@204457|Sphingomonadales	204457|Sphingomonadales	S	alcohol dehydrogenase	-	-	-	ko:K13979	-	-	-	-	ko00000,ko01000	-	-	-	ADH_N,ADH_zinc_N
LLY-WYZ-3_1--contig14_10	1470591.BW41_02526	9.41e-28	110	COG1064@1|root,COG1064@2|Bacteria,1MUTT@1224|Proteobacteria,2TTYY@28211|Alphaproteobacteria,2JZXZ@204457|Sphingomonadales	204457|Sphingomonadales	S	alcohol dehydrogenase	-	-	-	ko:K13979	-	-	-	-	ko00000,ko01000	-	-	-	ADH_N,ADH_zinc_N
LLY-WYZ-3_1--contig15_1	1242864.D187_006664	6.2e-213	627	COG0457@1|root,COG0741@1|root,COG0457@2|Bacteria,COG0741@2|Bacteria,1MV3F@1224|Proteobacteria,42N7A@68525|delta/epsilon subdivisions,2WPM9@28221|Deltaproteobacteria	28221|Deltaproteobacteria	M	transglycosylase	mltE	-	-	ko:K08309	-	-	-	-	ko00000,ko01000,ko01011	-	GH23	-	SLT,TPR_16,TPR_19,TPR_6,TPR_8
LLY-WYZ-3_1--contig15_2	1278073.MYSTI_04587	1.31e-172	499	COG1921@1|root,COG1921@2|Bacteria,1MWXI@1224|Proteobacteria,42MU7@68525|delta/epsilon subdivisions,2WJFQ@28221|Deltaproteobacteria,2YU5T@29|Myxococcales	28221|Deltaproteobacteria	H	Converts seryl-tRNA(Sec) to selenocysteinyl-tRNA(Sec) required for selenoprotein biosynthesis	selA	GO:0003674,GO:0003824,GO:0004125,GO:0006139,GO:0006399,GO:0006725,GO:0006807,GO:0008150,GO:0008152,GO:0009058,GO:0009059,GO:0009987,GO:0016070,GO:0016740,GO:0016785,GO:0018130,GO:0019438,GO:0032774,GO:0034641,GO:0034654,GO:0034660,GO:0043170,GO:0044237,GO:0044238,GO:0044249,GO:0044271,GO:0046483,GO:0071704,GO:0090304,GO:0097056,GO:0140098,GO:0140101,GO:1901360,GO:1901362,GO:1901576	2.9.1.1	ko:K01042	ko00450,ko00970,map00450,map00970	-	R08219	RC01246	ko00000,ko00001,ko01000	-	-	-	Se-cys_synth_N,SelA
LLY-WYZ-3_1--contig15_3	215803.DB30_6104	7.51e-114	340	COG0455@1|root,COG0455@2|Bacteria,1R8IW@1224|Proteobacteria,42R3H@68525|delta/epsilon subdivisions,2WMNY@28221|Deltaproteobacteria,2YUZU@29|Myxococcales	28221|Deltaproteobacteria	D	NUBPL iron-transfer P-loop NTPase	-	-	-	ko:K04562	-	-	-	-	ko00000,ko02035	-	-	-	AAA_31,CbiA,HTH_25,ParA
LLY-WYZ-3_1--contig15_4	1242864.D187_006685	4.65e-29	124	COG0484@1|root,COG1426@1|root,COG0484@2|Bacteria,COG1426@2|Bacteria,1Q8MB@1224|Proteobacteria,4330B@68525|delta/epsilon subdivisions,2WYCP@28221|Deltaproteobacteria	28221|Deltaproteobacteria	O	Helix-turn-helix domain	-	-	-	-	-	-	-	-	-	-	-	-	DnaJ,HTH_25
LLY-WYZ-3_1--contig15_5	378806.STAUR_3813	2.66e-24	92.8	2CDR8@1|root,33E7Q@2|Bacteria,1R3KS@1224|Proteobacteria,43DKT@68525|delta/epsilon subdivisions,2X8RZ@28221|Deltaproteobacteria,2Z3NI@29|Myxococcales	28221|Deltaproteobacteria	-	-	-	-	-	-	-	-	-	-	-	-	-	-	-
LLY-WYZ-3_1--contig16_1	1297742.A176_03931	1.03e-26	106	COG0583@1|root,COG0583@2|Bacteria,1PEJH@1224|Proteobacteria,43A52@68525|delta/epsilon subdivisions,2X2ME@28221|Deltaproteobacteria,2YVPW@29|Myxococcales	28221|Deltaproteobacteria	K	Transcriptional regulator, LysR family	-	-	-	-	-	-	-	-	-	-	-	-	HTH_1,LysR_substrate
LLY-WYZ-3_1--contig16_2	1297742.A176_04977	8.23e-138	441	COG0612@1|root,COG0612@2|Bacteria,1MVST@1224|Proteobacteria,4383V@68525|delta/epsilon subdivisions,2X0HP@28221|Deltaproteobacteria,2YVM9@29|Myxococcales	28221|Deltaproteobacteria	S	Insulinase (Peptidase family M16)	-	-	-	ko:K07263	-	-	-	-	ko00000,ko01000,ko01002	-	-	-	Peptidase_M16,Peptidase_M16_C
LLY-WYZ-3_1--contig16_3	290397.Adeh_3929	4.3e-147	423	COG0266@1|root,COG0266@2|Bacteria,1MVHK@1224|Proteobacteria,43791@68525|delta/epsilon subdivisions,2X9X0@28221|Deltaproteobacteria,2YZTI@29|Myxococcales	28221|Deltaproteobacteria	L	Belongs to the FPG family	-	-	3.2.2.23,4.2.99.18	ko:K10563	ko03410,map03410	-	-	-	ko00000,ko00001,ko01000,ko03400	-	-	-	Fapy_DNA_glyco,H2TH,zf-FPG_IleRS
LLY-WYZ-3_1--contig16_4	215803.DB30_6210	6.2e-172	493	COG0577@1|root,COG0577@2|Bacteria,1Q44D@1224|Proteobacteria,439WR@68525|delta/epsilon subdivisions,2X1ZY@28221|Deltaproteobacteria,2YXQT@29|Myxococcales	28221|Deltaproteobacteria	V	MacB-like periplasmic core domain	-	-	-	ko:K02004	-	M00258	-	-	ko00000,ko00002,ko02000	3.A.1	-	-	FtsX,MacB_PCD
LLY-WYZ-3_1--contig16_5	290397.Adeh_1180	1.29e-103	309	COG0005@1|root,COG0005@2|Bacteria,1MUWW@1224|Proteobacteria,42P5B@68525|delta/epsilon subdivisions,2WM02@28221|Deltaproteobacteria	28221|Deltaproteobacteria	F	Catalyzes the reversible phosphorylation of S-methyl-5'- thioadenosine (MTA) to adenine and 5-methylthioribose-1-phosphate. Involved in the breakdown of MTA, a major by-product of polyamine biosynthesis. Responsible for the first step in the methionine salvage pathway after MTA has been generated from S- adenosylmethionine. Has broad substrate specificity with 6- aminopurine nucleosides as prefer…	mtnP	-	2.4.2.28	ko:K00772	ko00270,ko01100,map00270,map01100	M00034	R01402	RC00063,RC02819	ko00000,ko00001,ko00002,ko01000	-	-	-	PNP_UDP_1
LLY-WYZ-3_1--contig17_2	379066.GAU_0800	7.6e-37	129	COG3682@1|root,COG3682@2|Bacteria	2|Bacteria	K	negative regulation of transcription, DNA-templated	-	-	-	-	-	-	-	-	-	-	-	-	Penicillinase_R
LLY-WYZ-3_1--contig17_3	379066.GAU_0801	3.09e-53	204	COG1413@1|root,COG4219@1|root,COG1413@2|Bacteria,COG4219@2|Bacteria	2|Bacteria	C	deoxyhypusine monooxygenase activity	-	-	-	-	-	-	-	-	-	-	-	-	HEAT_2,HEAT_PBS,Peptidase_M56
LLY-WYZ-3_1--contig17_7	395493.BegalDRAFT_1060	3.52e-70	223	COG0842@1|root,COG0842@2|Bacteria,1MW5R@1224|Proteobacteria,1RPB4@1236|Gammaproteobacteria,4607K@72273|Thiotrichales	72273|Thiotrichales	V	ABC-2 family transporter protein	-	-	-	ko:K01992	-	M00254	-	-	ko00000,ko00002,ko02000	3.A.1	-	-	ABC2_membrane_3
LLY-WYZ-3_1--contig18_1	926550.CLDAP_36730	6.14e-180	511	COG1960@1|root,COG1960@2|Bacteria,2G5J5@200795|Chloroflexi	200795|Chloroflexi	I	Acyl-CoA dehydrogenase, N-terminal domain	-	-	-	-	-	-	-	-	-	-	-	-	Acyl-CoA_dh_1,Acyl-CoA_dh_M,Acyl-CoA_dh_N
LLY-WYZ-3_1--contig18_2	926550.CLDAP_14260	3.21e-123	366	COG3173@1|root,COG3173@2|Bacteria,2G5RM@200795|Chloroflexi	200795|Chloroflexi	S	Phosphotransferase enzyme family	-	-	-	-	-	-	-	-	-	-	-	-	APH
LLY-WYZ-3_1--contig18_3	290397.Adeh_3048	4.42e-173	501	COG2203@1|root,COG3576@1|root,COG2203@2|Bacteria,COG3576@2|Bacteria,1PP8V@1224|Proteobacteria	1224|Proteobacteria	T	flavin-nucleotide-binding protein structurally related to pyridoxine 5-phosphate oxidase	-	-	4.6.1.1	ko:K01768	ko00230,ko02025,ko04113,ko04213,map00230,map02025,map04113,map04213	M00695	R00089,R00434	RC00295	ko00000,ko00001,ko00002,ko01000	-	-	-	GAF_2,Putative_PNPOx
LLY-WYZ-3_1--contig18_4	290397.Adeh_3047	2.82e-32	121	COG3576@1|root,COG3576@2|Bacteria,1PT74@1224|Proteobacteria,432EH@68525|delta/epsilon subdivisions,2WXW0@28221|Deltaproteobacteria	28221|Deltaproteobacteria	S	pyridoxamine 5-phosphate	-	-	-	-	-	-	-	-	-	-	-	-	-
LLY-WYZ-3_1--contig18_6	1382359.JIAL01000001_gene322	2.47e-61	210	COG3005@1|root,COG3005@2|Bacteria,3Y3MU@57723|Acidobacteria,2JJ6B@204432|Acidobacteriia	204432|Acidobacteriia	C	NapC/NirT cytochrome c family, N-terminal region	-	-	-	-	-	-	-	-	-	-	-	-	Cytochrom_NNT
LLY-WYZ-3_1--contig19_1	404589.Anae109_4262	2.65e-106	331	COG1538@1|root,COG1538@2|Bacteria,1PCPQ@1224|Proteobacteria,42PU9@68525|delta/epsilon subdivisions,2WNCM@28221|Deltaproteobacteria,2Z20A@29|Myxococcales	28221|Deltaproteobacteria	MU	Outer membrane efflux protein	-	-	-	-	-	-	-	-	-	-	-	-	OEP
LLY-WYZ-3_1--contig19_2	290397.Adeh_4105	8.38e-162	474	COG0845@1|root,COG0845@2|Bacteria,1MVAS@1224|Proteobacteria,42PKU@68525|delta/epsilon subdivisions,2WM5K@28221|Deltaproteobacteria,2YZUC@29|Myxococcales	28221|Deltaproteobacteria	M	Belongs to the membrane fusion protein (MFP) (TC 8.A.1) family	-	-	-	ko:K07798	ko02020,map02020	-	-	-	ko00000,ko00001,ko02000	2.A.6.1.4,8.A.1	-	-	DUF3347,HlyD_D23
LLY-WYZ-3_1--contig19_3	404589.Anae109_4264	0	1697	COG3696@1|root,COG3696@2|Bacteria,1NUIV@1224|Proteobacteria,42NCZ@68525|delta/epsilon subdivisions,2WK3X@28221|Deltaproteobacteria,2YUB0@29|Myxococcales	28221|Deltaproteobacteria	P	Belongs to the resistance-nodulation-cell division (RND) (TC 2.A.6) family	-	-	-	ko:K07787	ko02020,map02020	-	-	-	ko00000,ko00001,ko02000	2.A.6.1.4	-	iAF987.Gmet_1547	ACR_tran
LLY-WYZ-3_1--contig19_5	246197.MXAN_3394	1.04e-55	187	COG1633@1|root,COG1633@2|Bacteria,1QB4C@1224|Proteobacteria,435E6@68525|delta/epsilon subdivisions,2WZRT@28221|Deltaproteobacteria,2Z2M4@29|Myxococcales	28221|Deltaproteobacteria	S	Catalyzes the formation of the isocyclic ring in chlorophyll biosynthesis. Mediates the cyclase reaction, which results in the formation of divinylprotochlorophyllide (Pchlide) characteristic of all chlorophylls from magnesium-protoporphyrin IX 13-monomethyl ester (MgPMME)	-	-	-	-	-	-	-	-	-	-	-	-	-
LLY-WYZ-3_1--contig19_6	483219.LILAB_25795	1.37e-218	624	COG0154@1|root,COG0154@2|Bacteria,1MUVQ@1224|Proteobacteria,42MAH@68525|delta/epsilon subdivisions,2WJT7@28221|Deltaproteobacteria,2YVB7@29|Myxococcales	28221|Deltaproteobacteria	J	Amidase	-	-	3.5.1.4,6.3.5.6,6.3.5.7	ko:K01426,ko:K02433	ko00330,ko00360,ko00380,ko00627,ko00643,ko00970,ko01100,ko01120,map00330,map00360,map00380,map00627,map00643,map00970,map01100,map01120	-	R02540,R03096,R03180,R03905,R03909,R04212,R05551,R05590	RC00010,RC00100,RC00950,RC01025	ko00000,ko00001,ko01000,ko03029	-	-	-	Amidase
LLY-WYZ-3_1--contig19_8	670292.JH26_11125	1.97e-71	222	COG1028@1|root,COG1028@2|Bacteria,1RA3U@1224|Proteobacteria,2U640@28211|Alphaproteobacteria	28211|Alphaproteobacteria	IQ	COG1028 Dehydrogenases with different specificities (related to short-chain alcohol dehydrogenases)	-	-	-	-	-	-	-	-	-	-	-	-	adh_short,adh_short_C2
LLY-WYZ-3_1--contig19_9	1297742.A176_03545	1.01e-44	170	COG1376@1|root,COG1376@2|Bacteria,1NKBB@1224|Proteobacteria,432T9@68525|delta/epsilon subdivisions,2WYN9@28221|Deltaproteobacteria,2YWNH@29|Myxococcales	28221|Deltaproteobacteria	S	protein conserved in bacteria	-	-	-	-	-	-	-	-	-	-	-	-	YkuD
LLY-WYZ-3_1--contig19_10	215803.DB30_2067	2.29e-87	263	COG0288@1|root,COG0288@2|Bacteria,1NGFN@1224|Proteobacteria,42MSW@68525|delta/epsilon subdivisions,2WNY3@28221|Deltaproteobacteria,2YX65@29|Myxococcales	28221|Deltaproteobacteria	P	Reversible hydration of carbon dioxide	-	-	4.2.1.1	ko:K01673	ko00910,map00910	-	R00132,R10092	RC02807	ko00000,ko00001,ko01000	-	-	-	Pro_CA
LLY-WYZ-3_1--contig19_13	105422.BBPM01000010_gene6643	6.22e-15	80.9	COG0596@1|root,COG0596@2|Bacteria,2I8EU@201174|Actinobacteria,2NM8N@228398|Streptacidiphilus	201174|Actinobacteria	S	Serine aminopeptidase, S33	-	-	-	-	-	-	-	-	-	-	-	-	Abhydrolase_1,Abhydrolase_6
LLY-WYZ-3_1--contig19_14	522306.CAP2UW1_4064	5.84e-112	350	COG0668@1|root,COG0668@2|Bacteria,1N66N@1224|Proteobacteria,2WGKB@28216|Betaproteobacteria	28216|Betaproteobacteria	M	Mechanosensitive ion channel	-	-	-	-	-	-	-	-	-	-	-	-	MS_channel
LLY-WYZ-3_1--contig19_15	1239962.C943_00702	7.31e-94	297	COG4775@1|root,COG4775@2|Bacteria,4NHNW@976|Bacteroidetes,47K9Q@768503|Cytophagia	976|Bacteroidetes	M	Surface antigen	-	-	-	-	-	-	-	-	-	-	-	-	Bac_surface_Ag
LLY-WYZ-3_1--contig19_16	1120968.AUBX01000012_gene2672	2.63e-29	115	28N4A@1|root,2ZB9T@2|Bacteria,4NS50@976|Bacteroidetes	976|Bacteroidetes	S	Domain of unknown function (DUF4136)	-	-	-	-	-	-	-	-	-	-	-	-	DUF4136
LLY-WYZ-3_1--contig19_17	388413.ALPR1_08998	4.57e-17	83.2	COG3637@1|root,COG3637@2|Bacteria,4NTRC@976|Bacteroidetes,47SSV@768503|Cytophagia	976|Bacteroidetes	M	Outer membrane protein beta-barrel domain	-	-	-	-	-	-	-	-	-	-	-	-	OMP_b-brl
LLY-WYZ-3_1--contig19_18	1049564.TevJSym_an00040	2.72e-25	102	COG4566@1|root,COG4566@2|Bacteria,1N6WR@1224|Proteobacteria,1S0TV@1236|Gammaproteobacteria,1J64K@118884|unclassified Gammaproteobacteria	1236|Gammaproteobacteria	K	helix_turn_helix, Lux Regulon	-	-	-	-	-	-	-	-	-	-	-	-	GerE,Response_reg
LLY-WYZ-3_1--contig19_19	497964.CfE428DRAFT_4402	1.27e-73	247	COG2202@1|root,COG4191@1|root,COG2202@2|Bacteria,COG4191@2|Bacteria,46VJY@74201|Verrucomicrobia	74201|Verrucomicrobia	T	Domain present in phytochromes and cGMP-specific phosphodiesterases.	-	-	-	-	-	-	-	-	-	-	-	-	HATPase_c,HisKA,PAS_3
LLY-WYZ-3_1--contig19_20	497964.CfE428DRAFT_4403	3.03e-51	172	COG4566@1|root,COG4566@2|Bacteria,46V65@74201|Verrucomicrobia	74201|Verrucomicrobia	K	helix_turn_helix, Lux Regulon	-	-	-	-	-	-	-	-	-	-	-	-	GerE,Response_reg
LLY-WYZ-3_1--contig19_21	1304885.AUEY01000013_gene3115	1.05e-25	106	2E9FY@1|root,333P7@2|Bacteria,1N8S6@1224|Proteobacteria,42XWP@68525|delta/epsilon subdivisions,2WSIE@28221|Deltaproteobacteria	28221|Deltaproteobacteria	-	-	-	-	-	-	-	-	-	-	-	-	-	-	-
LLY-WYZ-3_1--contig19_22	335543.Sfum_1456	4.21e-107	333	COG1538@1|root,COG1538@2|Bacteria,1MUA8@1224|Proteobacteria,42NKZ@68525|delta/epsilon subdivisions,2WK44@28221|Deltaproteobacteria,2MQ56@213462|Syntrophobacterales	28221|Deltaproteobacteria	M	TIGRFAM RND efflux system, outer membrane lipoprotein, NodT	-	-	-	ko:K18139	ko01501,ko02024,map01501,map02024	M00642,M00643,M00647,M00718,M00768,M00822	-	-	ko00000,ko00001,ko00002,ko01504,ko02000	1.B.17,2.A.6.2	-	-	MFS_1,OEP
LLY-WYZ-3_1--contig19_23	335543.Sfum_1457	0	1194	COG0841@1|root,COG0841@2|Bacteria,1MU48@1224|Proteobacteria,42MF6@68525|delta/epsilon subdivisions,2WJVV@28221|Deltaproteobacteria,2MR4N@213462|Syntrophobacterales	28221|Deltaproteobacteria	V	Protein export membrane protein	bepE	-	-	ko:K03296,ko:K18138	ko01501,ko01503,map01501,map01503	M00647,M00699,M00718	-	-	ko00000,ko00001,ko00002,ko01504,ko02000	2.A.6.2	-	-	ACR_tran
LLY-WYZ-3_1--contig19_24	1454004.AW11_03046	4.92e-99	307	COG0845@1|root,COG0845@2|Bacteria,1MU78@1224|Proteobacteria,2VHW3@28216|Betaproteobacteria,1KR81@119066|unclassified Betaproteobacteria	28216|Betaproteobacteria	M	Biotin-lipoyl like	-	-	-	ko:K03585	ko01501,ko01503,map01501,map01503	M00646,M00647,M00699,M00718	-	-	ko00000,ko00001,ko00002,ko01504,ko02000,ko03036	2.A.6.2,8.A.1.6	-	-	HlyD_D23
LLY-WYZ-3_1--contig19_25	404589.Anae109_2842	3.95e-46	161	COG1360@1|root,COG1360@2|Bacteria,1MU4S@1224|Proteobacteria,42T2J@68525|delta/epsilon subdivisions,2WPPV@28221|Deltaproteobacteria	28221|Deltaproteobacteria	N	PFAM OmpA MotB domain protein	-	-	-	ko:K02557	ko02030,ko02040,map02030,map02040	-	-	-	ko00000,ko00001,ko02000,ko02035	1.A.30.1	-	-	OmpA
LLY-WYZ-3_1--contig19_26	1454004.AW11_00189	1.72e-25	99.4	2C0Z5@1|root,33MJA@2|Bacteria,1NPZ8@1224|Proteobacteria	1224|Proteobacteria	-	-	-	-	-	-	-	-	-	-	-	-	-	-	-
LLY-WYZ-3_1--contig19_27	1151127.KB906328_gene2012	8.31e-125	360	COG0580@1|root,COG0580@2|Bacteria,1MXTJ@1224|Proteobacteria,1RPKU@1236|Gammaproteobacteria,1YP5H@136843|Pseudomonas fluorescens group	1236|Gammaproteobacteria	G	Channel that permits osmotically driven movement of water in both directions. It is involved in the osmoregulation and in the maintenance of cell turgor during volume expansion in rapidly growing cells. It mediates rapid entry or exit of water in response to abrupt changes in osmolarity	aqpZ	GO:0003674,GO:0005215,GO:0005372,GO:0005488,GO:0005515,GO:0005575,GO:0005623,GO:0005886,GO:0005887,GO:0006810,GO:0006833,GO:0006884,GO:0006950,GO:0006970,GO:0008150,GO:0008361,GO:0009628,GO:0009987,GO:0009992,GO:0015250,GO:0015267,GO:0015318,GO:0016020,GO:0016021,GO:0016043,GO:0019725,GO:0022803,GO:0022838,GO:0022857,GO:0030104,GO:0031224,GO:0031226,GO:0032535,GO:0042044,GO:0042592,GO:0042802,GO:…	-	ko:K06188	-	-	-	-	ko00000,ko02000	1.A.8	-	-	MIP
LLY-WYZ-3_1--contig19_28	1267534.KB906754_gene3416	5.83e-30	115	2E06S@1|root,32VUR@2|Bacteria	2|Bacteria	-	-	-	-	-	-	-	-	-	-	-	-	-	-	-
LLY-WYZ-3_1--contig19_29	1123508.JH636443_gene5078	1.77e-154	478	COG0515@1|root,COG0683@1|root,COG0515@2|Bacteria,COG0683@2|Bacteria,2IYX7@203682|Planctomycetes	203682|Planctomycetes	E	Periplasmic binding protein	-	-	-	-	-	-	-	-	-	-	-	-	Peripla_BP_6,Pkinase
LLY-WYZ-3_1--contig19_30	1283299.AUKG01000001_gene3095	1.06e-28	111	2BIEE@1|root,32T9G@2|Bacteria,2I86Y@201174|Actinobacteria,4CSVU@84995|Rubrobacteria	84995|Rubrobacteria	-	-	-	-	-	-	-	-	-	-	-	-	-	-	-
LLY-WYZ-3_1--contig19_31	1242864.D187_001509	2.02e-92	284	COG2890@1|root,COG2890@2|Bacteria,1R6XD@1224|Proteobacteria	1224|Proteobacteria	J	methyltransferase	-	-	-	-	-	-	-	-	-	-	-	-	MTS
LLY-WYZ-3_1--contig19_32	1380394.JADL01000008_gene3516	6.99e-179	514	COG0151@1|root,COG0151@2|Bacteria,1NEZN@1224|Proteobacteria,2UP1I@28211|Alphaproteobacteria,2JVQF@204441|Rhodospirillales	204441|Rhodospirillales	F	Phosphoribosylglycinamide synthetase, C domain	-	-	-	-	-	-	-	-	-	-	-	-	GARS_A
LLY-WYZ-3_1--contig19_34	1242864.D187_010201	1.47e-44	152	2CDCP@1|root,33NRK@2|Bacteria,1RG9U@1224|Proteobacteria,434ME@68525|delta/epsilon subdivisions,2WYYX@28221|Deltaproteobacteria,2Z0YI@29|Myxococcales	28221|Deltaproteobacteria	-	-	-	-	-	-	-	-	-	-	-	-	-	-	-
LLY-WYZ-3_1--contig19_35	316273.XCV3841	7.09e-52	180	COG0665@1|root,COG0665@2|Bacteria,1Q9VR@1224|Proteobacteria,1RNS8@1236|Gammaproteobacteria,1X4KR@135614|Xanthomonadales	135614|Xanthomonadales	E	FAD dependent oxidoreductase	-	-	-	-	-	-	-	-	-	-	-	-	DAO
LLY-WYZ-3_1--contig20_1	483219.LILAB_26475	1.87e-58	202	COG0845@1|root,COG0845@2|Bacteria,1MX8W@1224|Proteobacteria,42SYF@68525|delta/epsilon subdivisions,2WPNQ@28221|Deltaproteobacteria,2YZZ6@29|Myxococcales	28221|Deltaproteobacteria	M	Belongs to the membrane fusion protein (MFP) (TC 8.A.1) family	-	-	-	ko:K15727	-	-	-	-	ko00000,ko02000	8.A.1.2.1	-	-	HlyD_D23
LLY-WYZ-3_1--contig20_2	1297742.A176_03033	1.79e-19	97.8	COG1538@1|root,COG1538@2|Bacteria,1R6VY@1224|Proteobacteria,430DM@68525|delta/epsilon subdivisions,2WVTG@28221|Deltaproteobacteria,2Z0XA@29|Myxococcales	28221|Deltaproteobacteria	MU	PFAM outer membrane efflux protein	czcC	-	-	ko:K15725	-	-	-	-	ko00000,ko02000	1.B.17.2.2	-	-	OEP
LLY-WYZ-3_1--contig20_4	1254432.SCE1572_41435	1.35e-242	686	COG0121@1|root,COG1305@1|root,COG0121@2|Bacteria,COG1305@2|Bacteria,1MVMI@1224|Proteobacteria,42PJK@68525|delta/epsilon subdivisions,2WMCS@28221|Deltaproteobacteria,2YU92@29|Myxococcales	28221|Deltaproteobacteria	E	Bacterial transglutaminase-like N-terminal region	-	-	-	-	-	-	-	-	-	-	-	-	Bact_transglu_N,GATase_4,Transglut_core
LLY-WYZ-3_1--contig20_5	378806.STAUR_5787	1.98e-197	561	COG2308@1|root,COG2308@2|Bacteria,1MUAD@1224|Proteobacteria,42MA8@68525|delta/epsilon subdivisions,2WIXR@28221|Deltaproteobacteria,2YUA9@29|Myxococcales	28221|Deltaproteobacteria	S	Circularly permuted ATP-grasp type 2	-	-	-	-	-	-	-	-	-	-	-	-	CP_ATPgrasp_2
LLY-WYZ-3_1--contig21_2	215803.DB30_8139	1.82e-242	671	COG0192@1|root,COG0192@2|Bacteria,1MUFQ@1224|Proteobacteria,42MFM@68525|delta/epsilon subdivisions,2WIQ3@28221|Deltaproteobacteria,2YTXP@29|Myxococcales	28221|Deltaproteobacteria	H	Catalyzes the formation of S-adenosylmethionine (AdoMet) from methionine and ATP. The overall synthetic reaction is composed of two sequential steps, AdoMet formation and the subsequent tripolyphosphate hydrolysis which occurs prior to release of AdoMet from the enzyme	metK	-	2.5.1.6	ko:K00789	ko00270,ko01100,ko01110,ko01230,map00270,map01100,map01110,map01230	M00034,M00035,M00368,M00609	R00177,R04771	RC00021,RC01211	ko00000,ko00001,ko00002,ko01000	-	-	-	S-AdoMet_synt_C,S-AdoMet_synt_M,S-AdoMet_synt_N
LLY-WYZ-3_1--contig21_3	1286631.X805_07600	5.37e-28	125	COG1807@1|root,COG1807@2|Bacteria,1NMIZ@1224|Proteobacteria,2VMHK@28216|Betaproteobacteria,1KMNN@119065|unclassified Burkholderiales	28216|Betaproteobacteria	M	glycosyl transferase family 39	-	-	-	-	-	-	-	-	-	-	-	-	Glyco_transf_22,PMT_2
LLY-WYZ-3_1--contig21_4	1278073.MYSTI_07868	1.2e-166	481	COG0612@1|root,COG0612@2|Bacteria,1MVST@1224|Proteobacteria,42N0H@68525|delta/epsilon subdivisions,2WK9P@28221|Deltaproteobacteria,2YU8N@29|Myxococcales	28221|Deltaproteobacteria	S	Insulinase (Peptidase family M16)	-	-	-	ko:K07263	-	-	-	-	ko00000,ko01000,ko01002	-	-	-	Peptidase_M16,Peptidase_M16_C
LLY-WYZ-3_1--contig22_1	378806.STAUR_5700	1.1e-201	583	COG0515@1|root,COG0515@2|Bacteria,1Q30C@1224|Proteobacteria,438Q4@68525|delta/epsilon subdivisions,2X2J0@28221|Deltaproteobacteria,2YXGX@29|Myxococcales	28221|Deltaproteobacteria	KLT	serine threonine protein kinase	-	-	-	-	-	-	-	-	-	-	-	-	-
LLY-WYZ-3_1--contig22_2	378806.STAUR_5699	1.72e-47	168	2AJ1D@1|root,319JI@2|Bacteria,1Q2Y8@1224|Proteobacteria,438MQ@68525|delta/epsilon subdivisions,2X3VW@28221|Deltaproteobacteria,2YXAF@29|Myxococcales	28221|Deltaproteobacteria	-	-	-	-	-	-	-	-	-	-	-	-	-	-	-
LLY-WYZ-3_1--contig22_3	246197.MXAN_4910	6.61e-77	230	COG3809@1|root,COG3809@2|Bacteria,1Q3ZQ@1224|Proteobacteria,439TI@68525|delta/epsilon subdivisions,2X56V@28221|Deltaproteobacteria,2Z075@29|Myxococcales	28221|Deltaproteobacteria	S	Transcription factor zinc-finger	-	-	-	-	-	-	-	-	-	-	-	-	zf-TFIIB
LLY-WYZ-3_1--contig22_4	1278073.MYSTI_05397	8.16e-196	555	COG0766@1|root,COG0766@2|Bacteria,1MUH7@1224|Proteobacteria,42MJT@68525|delta/epsilon subdivisions,2WJ7W@28221|Deltaproteobacteria,2YUNU@29|Myxococcales	28221|Deltaproteobacteria	M	Cell wall formation. Adds enolpyruvyl to UDP-N- acetylglucosamine	murA	-	2.5.1.7	ko:K00790	ko00520,ko00550,ko01100,map00520,map00550,map01100	-	R00660	RC00350	ko00000,ko00001,ko01000,ko01011	-	-	-	EPSP_synthase
LLY-WYZ-3_1--contig22_5	1242864.D187_001758	2.32e-129	377	COG2890@1|root,COG2890@2|Bacteria,1MXCQ@1224|Proteobacteria,42PKA@68525|delta/epsilon subdivisions,2WNH0@28221|Deltaproteobacteria,2YVC9@29|Myxococcales	28221|Deltaproteobacteria	J	Methylates the class 1 translation termination release factors RF1 PrfA and RF2 PrfB on the glutamine residue of the universally conserved GGQ motif	prmC	GO:0003674,GO:0003824,GO:0005575,GO:0005622,GO:0005623,GO:0005737,GO:0005829,GO:0006464,GO:0006479,GO:0006807,GO:0008150,GO:0008152,GO:0008168,GO:0008170,GO:0008213,GO:0008276,GO:0008757,GO:0009987,GO:0016740,GO:0016741,GO:0018364,GO:0019538,GO:0032259,GO:0036009,GO:0036211,GO:0043170,GO:0043412,GO:0043414,GO:0044237,GO:0044238,GO:0044260,GO:0044267,GO:0044424,GO:0044444,GO:0044464,GO:0071704,GO:…	2.1.1.297	ko:K02493	-	-	R10806	RC00003,RC03279	ko00000,ko01000,ko03012	-	-	-	MTS,Methyltransf_31
LLY-WYZ-3_1--contig22_6	1144275.COCOR_02520	3.01e-194	546	COG0216@1|root,COG0216@2|Bacteria,1MV28@1224|Proteobacteria,42NA3@68525|delta/epsilon subdivisions,2WIQU@28221|Deltaproteobacteria,2YTSK@29|Myxococcales	28221|Deltaproteobacteria	J	Peptide chain release factor 1 directs the termination of translation in response to the peptide chain termination codons UAG and UAA	prfA	-	-	ko:K02835	-	-	-	-	ko00000,ko03012	-	-	-	PCRF,RF-1
LLY-WYZ-3_1--contig22_7	1313172.YM304_05610	8.53e-57	191	COG0596@1|root,COG0596@2|Bacteria	2|Bacteria	S	hydrolase activity, acting on ester bonds	-	-	-	-	-	-	-	-	-	-	-	-	Abhydrolase_1,Abhydrolase_6
LLY-WYZ-3_1--contig23_1	1242864.D187_009134	4.98e-57	186	COG1496@1|root,COG1496@2|Bacteria,1MW2H@1224|Proteobacteria,42SE9@68525|delta/epsilon subdivisions,2WMQE@28221|Deltaproteobacteria,2YVJ7@29|Myxococcales	28221|Deltaproteobacteria	S	Belongs to the multicopper oxidase YfiH RL5 family	-	-	-	ko:K05810	-	-	-	-	ko00000,ko01000	-	-	-	Cu-oxidase_4
LLY-WYZ-3_1--contig23_2	378806.STAUR_5111	5.03e-17	86.3	COG1729@1|root,COG1729@2|Bacteria,1PRB4@1224|Proteobacteria,42UBY@68525|delta/epsilon subdivisions,2WQMR@28221|Deltaproteobacteria,2YVZE@29|Myxococcales	28221|Deltaproteobacteria	S	Mediates coordination of peptidoglycan synthesis and outer membrane constriction during cell division	-	-	-	-	-	-	-	-	-	-	-	-	TPR_6
LLY-WYZ-3_1--contig23_3	1278073.MYSTI_03459	1.23e-92	291	COG1652@1|root,COG1652@2|Bacteria,1MUBV@1224|Proteobacteria,42QS9@68525|delta/epsilon subdivisions,2WN3H@28221|Deltaproteobacteria,2YVFR@29|Myxococcales	28221|Deltaproteobacteria	S	LysM domain	-	-	-	-	-	-	-	-	-	-	-	-	LysM
LLY-WYZ-3_1--contig23_4	483219.LILAB_22750	7.24e-116	348	COG0758@1|root,COG0758@2|Bacteria,1MVF6@1224|Proteobacteria	1224|Proteobacteria	LU	DNA protecting protein DprA	dprA	-	-	ko:K04096	-	-	-	-	ko00000	-	-	-	DNA_processg_A
LLY-WYZ-3_1--contig23_5	483219.LILAB_22755	0	1104	COG0550@1|root,COG0551@1|root,COG0550@2|Bacteria,COG0551@2|Bacteria,1MUFZ@1224|Proteobacteria,42MM9@68525|delta/epsilon subdivisions,2WJTT@28221|Deltaproteobacteria,2YU14@29|Myxococcales	28221|Deltaproteobacteria	L	Releases the supercoiling and torsional tension of DNA, which is introduced during the DNA replication and transcription, by transiently cleaving and rejoining one strand of the DNA duplex. Introduces a single-strand break via transesterification at a target site in duplex DNA. The scissile phosphodiester is attacked by the catalytic tyrosine of the enzyme, resulting in the formation of a DNA-(5'…	topA	-	5.99.1.2	ko:K03168	-	-	-	-	ko00000,ko01000,ko03032,ko03400	-	-	-	Topoisom_bac,Toprim,zf-C4_Topoisom
LLY-WYZ-3_1--contig23_6	215803.DB30_4918	1.47e-114	335	COG0811@1|root,COG0811@2|Bacteria,1PKF8@1224|Proteobacteria,43BH3@68525|delta/epsilon subdivisions,2X214@28221|Deltaproteobacteria,2YZ2T@29|Myxococcales	28221|Deltaproteobacteria	U	MotA/TolQ/ExbB proton channel family	-	-	-	-	-	-	-	-	-	-	-	-	MotA_ExbB
LLY-WYZ-3_1--contig23_7	215803.DB30_4917	2.37e-71	220	COG0848@1|root,COG0848@2|Bacteria,1NKZC@1224|Proteobacteria,43BCT@68525|delta/epsilon subdivisions,2X6RQ@28221|Deltaproteobacteria,2Z3CG@29|Myxococcales	28221|Deltaproteobacteria	U	Biopolymer transport protein ExbD/TolR	-	-	-	-	-	-	-	-	-	-	-	-	ExbD
LLY-WYZ-3_1--contig23_8	215803.DB30_4916	7.95e-89	265	COG0848@1|root,COG0848@2|Bacteria,1NA7P@1224|Proteobacteria,42V1Q@68525|delta/epsilon subdivisions,2WSGW@28221|Deltaproteobacteria,2YY8R@29|Myxococcales	28221|Deltaproteobacteria	U	Biopolymer transport protein ExbD/TolR	-	-	-	-	-	-	-	-	-	-	-	-	ExbD
LLY-WYZ-3_1--contig23_9	215803.DB30_4915	1.54e-32	118	COG1734@1|root,COG1734@2|Bacteria,1NH80@1224|Proteobacteria,439RB@68525|delta/epsilon subdivisions,2X541@28221|Deltaproteobacteria,2Z030@29|Myxococcales	28221|Deltaproteobacteria	T	Prokaryotic dksA/traR C4-type zinc finger	-	-	-	-	-	-	-	-	-	-	-	-	zf-dskA_traR
LLY-WYZ-3_1--contig23_10	1242864.D187_009142	2.08e-202	574	COG1206@1|root,COG1206@2|Bacteria,1MWNQ@1224|Proteobacteria,42MTS@68525|delta/epsilon subdivisions,2WJ50@28221|Deltaproteobacteria,2YU50@29|Myxococcales	28221|Deltaproteobacteria	J	Catalyzes the folate-dependent formation of 5-methyl- uridine at position 54 (M-5-U54) in all tRNAs	trmFO	GO:0000166,GO:0001510,GO:0002097,GO:0002098,GO:0003674,GO:0005488,GO:0005575,GO:0005622,GO:0005623,GO:0005737,GO:0005829,GO:0006139,GO:0006396,GO:0006399,GO:0006400,GO:0006725,GO:0006807,GO:0008033,GO:0008150,GO:0008152,GO:0009451,GO:0009987,GO:0010467,GO:0016070,GO:0030488,GO:0032259,GO:0034470,GO:0034641,GO:0034660,GO:0036094,GO:0043167,GO:0043168,GO:0043170,GO:0043412,GO:0043414,GO:0044237,GO:…	2.1.1.74	ko:K04094	-	-	-	-	ko00000,ko01000,ko03016,ko03036	-	-	-	GIDA
LLY-WYZ-3_1--contig23_11	246197.MXAN_3008	4.96e-109	342	COG0823@1|root,COG0823@2|Bacteria	2|Bacteria	U	Involved in the tonB-independent uptake of proteins	aglU	-	-	-	-	-	-	-	-	-	-	-	PD40,Trans_reg_C,WD40
LLY-WYZ-3_1--contig23_14	215803.DB30_4911	2.22e-122	359	COG4974@1|root,COG4974@2|Bacteria,1QU6A@1224|Proteobacteria,42Q4U@68525|delta/epsilon subdivisions,2WJ08@28221|Deltaproteobacteria,2YV00@29|Myxococcales	28221|Deltaproteobacteria	D	Belongs to the 'phage' integrase family. XerC subfamily	xerC	-	-	ko:K03733,ko:K04763	-	-	-	-	ko00000,ko03036	-	-	-	Phage_int_SAM_1,Phage_integrase
LLY-WYZ-3_1--contig23_15	1144275.COCOR_05045	3.29e-94	278	COG5405@1|root,COG5405@2|Bacteria,1MVF2@1224|Proteobacteria,42MEH@68525|delta/epsilon subdivisions,2WMSC@28221|Deltaproteobacteria,2YUZC@29|Myxococcales	28221|Deltaproteobacteria	O	Protease subunit of a proteasome-like degradation complex believed to be a general protein degrading machinery	hslV	-	3.4.25.2	ko:K01419	-	-	-	-	ko00000,ko01000,ko01002	-	-	-	Proteasome
LLY-WYZ-3_1--contig23_16	1278073.MYSTI_03472	5.81e-232	650	COG1220@1|root,COG1220@2|Bacteria,1MVK9@1224|Proteobacteria,42M48@68525|delta/epsilon subdivisions,2WISV@28221|Deltaproteobacteria,2YWEJ@29|Myxococcales	28221|Deltaproteobacteria	O	this subunit has chaperone activity. The binding of ATP and its subsequent hydrolysis by HslU are essential for unfolding of protein substrates subsequently hydrolyzed by HslV. HslU recognizes the N-terminal part of its protein substrates and unfolds these before they are guided to HslV for hydrolysis	hslU	-	-	ko:K03667	-	-	-	-	ko00000,ko03110	-	-	-	AAA_2,ClpB_D2-small
LLY-WYZ-3_1--contig23_17	1242864.D187_009151	1.49e-53	180	COG4992@1|root,COG4992@2|Bacteria,1MV3C@1224|Proteobacteria,42MHH@68525|delta/epsilon subdivisions,2WIMW@28221|Deltaproteobacteria,2YTVG@29|Myxococcales	28221|Deltaproteobacteria	E	acetylornithine aminotransferase	argD	-	2.6.1.11,2.6.1.17	ko:K00821	ko00220,ko00300,ko01100,ko01110,ko01120,ko01130,ko01210,ko01230,map00220,map00300,map01100,map01110,map01120,map01130,map01210,map01230	M00016,M00028,M00845	R02283,R04475	RC00006,RC00062	ko00000,ko00001,ko00002,ko01000,ko01007	-	-	-	Aminotran_3
LLY-WYZ-3_1--contig24_2	1297581.H919_13445	4.99e-13	71.2	2CE3Z@1|root,3348B@2|Bacteria,1VF6Z@1239|Firmicutes,4HPIA@91061|Bacilli	91061|Bacilli	S	Sporulation delaying protein SdpA	-	-	-	-	-	-	-	-	-	-	-	-	SdpA
LLY-WYZ-3_1--contig24_3	66692.ABC0198	1.75e-56	191	28UJT@1|root,2ZGQB@2|Bacteria,1VNVF@1239|Firmicutes,4HRVJ@91061|Bacilli,1ZM9H@1386|Bacillus	91061|Bacilli	-	-	-	-	-	-	-	-	-	-	-	-	-	-	-
LLY-WYZ-3_1--contig24_5	391037.Sare_4862	3.28e-48	169	COG1266@1|root,COG1266@2|Bacteria,2GMJ1@201174|Actinobacteria,4DBAA@85008|Micromonosporales	201174|Actinobacteria	S	Abortive infection protein	-	-	-	ko:K07052	-	-	-	-	ko00000	-	-	-	Abi
LLY-WYZ-3_1--contig24_6	290397.Adeh_2978	1e-167	480	COG1075@1|root,COG1075@2|Bacteria,1QTCH@1224|Proteobacteria,437VW@68525|delta/epsilon subdivisions,2WYPR@28221|Deltaproteobacteria,2YUCF@29|Myxococcales	28221|Deltaproteobacteria	S	acetyltransferases and hydrolases with the alpha beta hydrolase fold	-	-	-	-	-	-	-	-	-	-	-	-	-
LLY-WYZ-3_1--contig24_7	1121382.JQKG01000012_gene188	2.61e-67	217	COG2220@1|root,COG2220@2|Bacteria	2|Bacteria	S	N-acetylphosphatidylethanolamine-hydrolysing phospholipas activity	-	-	-	-	-	-	-	-	-	-	-	-	Lactamase_B_2
LLY-WYZ-3_1--contig24_9	1242864.D187_004715	8.84e-99	303	COG0439@1|root,COG0439@2|Bacteria,1MU4H@1224|Proteobacteria,42M14@68525|delta/epsilon subdivisions,2WIN7@28221|Deltaproteobacteria,2YUGB@29|Myxococcales	28221|Deltaproteobacteria	I	Biotin carboxylase C-terminal domain	pccA	-	6.3.4.14,6.3.4.6,6.4.1.2	ko:K01941,ko:K01961	ko00061,ko00220,ko00620,ko00640,ko00720,ko00791,ko01100,ko01110,ko01120,ko01130,ko01200,ko01212,map00061,map00220,map00620,map00640,map00720,map00791,map01100,map01110,map01120,map01130,map01200,map01212	M00082,M00376	R00742,R00774,R04385	RC00040,RC00253,RC00367,RC00378	ko00000,ko00001,ko00002,ko01000	-	-	-	Biotin_carb_C,Biotin_carb_N,CPSase_L_D2
LLY-WYZ-3_1--contig25_1	1499967.BAYZ01000080_gene929	8.88e-65	212	COG4409@1|root,COG4409@2|Bacteria,2NQRQ@2323|unclassified Bacteria	2|Bacteria	G	exo-alpha-(2->6)-sialidase activity	neu	-	3.2.1.18	ko:K01186	ko00511,ko00600,ko04142,map00511,map00600,map04142	-	R04018	RC00028,RC00077	ko00000,ko00001,ko01000,ko02042	-	GH33	-	BNR_2,Laminin_G_3
LLY-WYZ-3_1--contig25_2	204669.Acid345_2760	2.26e-30	117	COG2318@1|root,COG2318@2|Bacteria,3Y569@57723|Acidobacteria,2JMW6@204432|Acidobacteriia	204432|Acidobacteriia	S	DinB superfamily	-	-	-	-	-	-	-	-	-	-	-	-	DinB_2
LLY-WYZ-3_1--contig25_3	1356852.N008_03195	8.44e-189	548	COG0591@1|root,COG0591@2|Bacteria,4NEN8@976|Bacteroidetes,47K2R@768503|Cytophagia	976|Bacteroidetes	E	Belongs to the sodium solute symporter (SSF) (TC 2.A.21) family	yidK	-	-	-	-	-	-	-	-	-	-	-	SSF
LLY-WYZ-3_1--contig25_5	378806.STAUR_1895	8.31e-233	680	COG2120@1|root,COG2120@2|Bacteria,1NN0N@1224|Proteobacteria,439DP@68525|delta/epsilon subdivisions,2X4NK@28221|Deltaproteobacteria,2YZAZ@29|Myxococcales	28221|Deltaproteobacteria	S	GlcNAc-PI de-N-acetylase	-	-	-	-	-	-	-	-	-	-	-	-	PIG-L
LLY-WYZ-3_1--contig25_6	1278073.MYSTI_06771	1.03e-105	334	COG4365@1|root,COG4365@2|Bacteria	2|Bacteria	S	Involved in bacillithiol (BSH) biosynthesis. May catalyze the last step of the pathway, the addition of cysteine to glucosamine malate (GlcN-Mal) to generate BSH	bshC	-	-	ko:K22136	-	-	-	-	ko00000	-	-	-	BshC
LLY-WYZ-3_1--contig25_7	483219.LILAB_15465	7.89e-103	316	COG0438@1|root,COG0438@2|Bacteria,1MVKK@1224|Proteobacteria,42VSZ@68525|delta/epsilon subdivisions,2WNFT@28221|Deltaproteobacteria,2YY58@29|Myxococcales	28221|Deltaproteobacteria	M	Glycosyl transferase 4-like	-	-	-	ko:K00754	-	-	-	-	ko00000,ko01000	-	GT4	-	Glyco_transf_4,Glycos_transf_1
LLY-WYZ-3_1--contig25_8	670487.Ocepr_2129	2.86e-246	692	COG0318@1|root,COG0318@2|Bacteria,1WIB8@1297|Deinococcus-Thermus	1297|Deinococcus-Thermus	IQ	Acyl-CoA synthetase (AMP-forming) AMP-acid ligase II	-	-	-	ko:K00666	-	-	-	-	ko00000,ko01000,ko01004	-	-	-	AMP-binding,AMP-binding_C
LLY-WYZ-3_1--contig25_9	215803.DB30_4215	1.57e-64	211	COG0457@1|root,COG0457@2|Bacteria,1Q3NI@1224|Proteobacteria,43422@68525|delta/epsilon subdivisions,2X4RF@28221|Deltaproteobacteria,2YZFW@29|Myxococcales	28221|Deltaproteobacteria	S	Protein of unknown function (DUF2911)	-	-	-	-	-	-	-	-	-	-	-	-	DUF2911
LLY-WYZ-3_1--contig25_10	1144275.COCOR_07707	6.07e-192	565	COG0823@1|root,COG1506@1|root,COG0823@2|Bacteria,COG1506@2|Bacteria,1MUJ3@1224|Proteobacteria,43B0H@68525|delta/epsilon subdivisions,2X6EK@28221|Deltaproteobacteria	28221|Deltaproteobacteria	EU	X-Pro dipeptidyl-peptidase (S15 family)	-	-	-	-	-	-	-	-	-	-	-	-	PD40,Peptidase_S9
LLY-WYZ-3_1--contig25_11	1307761.L21SP2_0430	1.64e-149	432	COG0722@1|root,COG0722@2|Bacteria,2J6I9@203691|Spirochaetes	203691|Spirochaetes	E	Stereospecific condensation of phosphoenolpyruvate (PEP) and D-erythrose-4-phosphate (E4P) giving rise to 3-deoxy-D- arabino-heptulosonate-7-phosphate (DAHP)	-	-	2.5.1.54	ko:K01626	ko00400,ko01100,ko01110,ko01130,ko01230,ko02024,map00400,map01100,map01110,map01130,map01230,map02024	M00022	R01826	RC00435	ko00000,ko00001,ko00002,ko01000	-	-	-	DAHP_synth_1
LLY-WYZ-3_1--contig25_12	1217718.ALOU01000007_gene1258	2.4e-66	216	COG0760@1|root,COG0760@2|Bacteria,1R4ZR@1224|Proteobacteria,2W0N2@28216|Betaproteobacteria	28216|Betaproteobacteria	O	PPIC-type PPIASE domain	-	-	-	-	-	-	-	-	-	-	-	-	Rotamase_2
LLY-WYZ-3_1--contig25_13	1079460.ATTQ01000001_gene5462	3.49e-91	282	COG2370@1|root,COG2370@2|Bacteria,1MV6Z@1224|Proteobacteria,2TSX2@28211|Alphaproteobacteria,4BA0J@82115|Rhizobiaceae	28211|Alphaproteobacteria	O	HupE / UreJ protein	-	-	-	-	-	-	-	-	-	-	-	-	HupE_UreJ_2
LLY-WYZ-3_1--contig25_14	1217718.ALOU01000007_gene1257	1.99e-287	805	28HMZ@1|root,2Z7WD@2|Bacteria,1MU3Q@1224|Proteobacteria	1224|Proteobacteria	S	Protein of unknown function (DUF3604)	-	-	-	-	-	-	-	-	-	-	-	-	DUF3604
LLY-WYZ-3_1--contig25_15	247639.MGP2080_07072	1.25e-269	759	28HMZ@1|root,2Z7WD@2|Bacteria,1MU3Q@1224|Proteobacteria,1RRUM@1236|Gammaproteobacteria	1236|Gammaproteobacteria	S	Protein of unknown function (DUF3604)	-	-	-	-	-	-	-	-	-	-	-	-	DUF3604
LLY-WYZ-3_1--contig26_1	215803.DB30_3105	4.57e-150	433	COG0624@1|root,COG0624@2|Bacteria,1MVBR@1224|Proteobacteria,42MY5@68525|delta/epsilon subdivisions,2WKST@28221|Deltaproteobacteria,2YUHP@29|Myxococcales	28221|Deltaproteobacteria	E	succinyl-diaminopimelate desuccinylase	dapE2	-	3.5.1.18	ko:K01439	ko00300,ko01100,ko01120,ko01230,map00300,map01100,map01120,map01230	M00016	R02734	RC00064,RC00090	ko00000,ko00001,ko00002,ko01000	-	-	-	M20_dimer,Peptidase_M20,Peptidase_M28
LLY-WYZ-3_1--contig26_2	1242864.D187_000985	2.57e-125	364	COG2171@1|root,COG2171@2|Bacteria,1MU0Y@1224|Proteobacteria,42SPQ@68525|delta/epsilon subdivisions,2WPX1@28221|Deltaproteobacteria,2YWQX@29|Myxococcales	28221|Deltaproteobacteria	E	Belongs to the transferase hexapeptide repeat family	dapD	-	2.3.1.117	ko:K00674	ko00300,ko01100,ko01120,ko01230,map00300,map01100,map01120,map01230	M00016	R04365	RC00004,RC01136	ko00000,ko00001,ko00002,ko01000	-	-	-	Hexapep,Hexapep_2,THDPS_N_2
LLY-WYZ-3_1--contig26_3	1242864.D187_006469	2.89e-88	272	COG0596@1|root,COG0596@2|Bacteria,1REXZ@1224|Proteobacteria,43AQG@68525|delta/epsilon subdivisions,2X64D@28221|Deltaproteobacteria,2YZ99@29|Myxococcales	28221|Deltaproteobacteria	S	alpha/beta hydrolase fold	-	-	-	ko:K22318	-	-	-	-	ko00000	-	-	-	Abhydrolase_1
LLY-WYZ-3_1--contig26_4	1144275.COCOR_07386	4.87e-125	361	COG1215@1|root,COG1215@2|Bacteria,1QU2F@1224|Proteobacteria,42P7H@68525|delta/epsilon subdivisions,2WKJA@28221|Deltaproteobacteria,2YXBS@29|Myxococcales	28221|Deltaproteobacteria	M	Glycosyltransferase like family 2	-	-	-	-	-	-	-	-	-	-	-	-	Glycos_transf_2,GtrA
LLY-WYZ-3_1--contig26_5	760117.JN27_17805	1.27e-79	274	COG0612@1|root,COG0612@2|Bacteria,1MVST@1224|Proteobacteria,2VHVB@28216|Betaproteobacteria,472VG@75682|Oxalobacteraceae	28216|Betaproteobacteria	S	Insulinase (Peptidase family M16)	-	-	-	ko:K07263	-	-	-	-	ko00000,ko01000,ko01002	-	-	-	Peptidase_M16,Peptidase_M16_C
LLY-WYZ-3_1--contig26_6	1242864.D187_005214	1.1e-130	392	COG0612@1|root,COG0612@2|Bacteria,1MVST@1224|Proteobacteria,42N0H@68525|delta/epsilon subdivisions,2WK9P@28221|Deltaproteobacteria,2YU8N@29|Myxococcales	28221|Deltaproteobacteria	S	Insulinase (Peptidase family M16)	-	-	-	ko:K07263	-	-	-	-	ko00000,ko01000,ko01002	-	-	-	Peptidase_M16,Peptidase_M16_C
LLY-WYZ-3_1--contig26_7	1278073.MYSTI_07400	2.27e-226	626	COG1077@1|root,COG1077@2|Bacteria,1MUMW@1224|Proteobacteria,42M1J@68525|delta/epsilon subdivisions,2WIQR@28221|Deltaproteobacteria,2YTUE@29|Myxococcales	28221|Deltaproteobacteria	D	Rod shape-determining protein	mreB	-	-	ko:K03569	-	-	-	-	ko00000,ko02048,ko03036,ko04812	1.A.33.1,9.B.157.1	-	-	MreB_Mbl
LLY-WYZ-3_1--contig26_8	1449048.JQKU01000012_gene3536	5.43e-37	134	28JRZ@1|root,2Z9HI@2|Bacteria,2H9EF@201174|Actinobacteria,232CS@1762|Mycobacteriaceae	201174|Actinobacteria	S	Domain of unknown function (DUF4126)	-	-	-	-	-	-	-	-	-	-	-	-	DUF4126
LLY-WYZ-3_1--contig26_10	1144275.COCOR_07406	1.09e-106	324	2E963@1|root,333ES@2|Bacteria,1QW4F@1224|Proteobacteria,43BXA@68525|delta/epsilon subdivisions,2X783@28221|Deltaproteobacteria,2Z3DV@29|Myxococcales	28221|Deltaproteobacteria	S	Protein of unknown function (DUF2804)	-	-	-	-	-	-	-	-	-	-	-	-	DUF2804
LLY-WYZ-3_1--contig26_12	1077144.AGFF01000037_gene2995	3.98e-37	129	COG4828@1|root,COG4828@2|Bacteria	2|Bacteria	S	Protein of unknown function (DUF1622)	-	-	-	-	-	-	-	-	-	-	-	-	DUF1622
LLY-WYZ-3_1--contig26_14	246197.MXAN_4267	5.33e-189	537	COG3425@1|root,COG3425@2|Bacteria,1MU4K@1224|Proteobacteria,42M1Q@68525|delta/epsilon subdivisions,2WKSA@28221|Deltaproteobacteria	28221|Deltaproteobacteria	I	synthase	mvaS	-	2.3.3.10	ko:K01641	ko00072,ko00280,ko00650,ko00900,ko01100,ko01110,ko01130,map00072,map00280,map00650,map00900,map01100,map01110,map01130	M00088,M00095	R01978	RC00004,RC00503	ko00000,ko00001,ko00002,ko01000	-	-	-	HMG_CoA_synt_C,HMG_CoA_synt_N
LLY-WYZ-3_1--contig26_15	1297742.A176_00250	1.53e-92	276	COG1309@1|root,COG1309@2|Bacteria,1N9ZB@1224|Proteobacteria,42VC2@68525|delta/epsilon subdivisions,2WRA9@28221|Deltaproteobacteria,2Z2TF@29|Myxococcales	28221|Deltaproteobacteria	K	Bacterial regulatory proteins, tetR family	-	-	-	-	-	-	-	-	-	-	-	-	TetR_N
LLY-WYZ-3_1--contig26_16	391625.PPSIR1_24439	1.34e-142	421	COG0014@1|root,COG0014@2|Bacteria,1MUGJ@1224|Proteobacteria,42ME0@68525|delta/epsilon subdivisions,2WJB8@28221|Deltaproteobacteria,2YU1V@29|Myxococcales	28221|Deltaproteobacteria	E	Catalyzes the NADPH-dependent reduction of L-glutamate 5-phosphate into L-glutamate 5-semialdehyde and phosphate. The product spontaneously undergoes cyclization to form 1-pyrroline-5- carboxylate	proA	GO:0003674,GO:0003824,GO:0004350,GO:0008150,GO:0008152,GO:0016491,GO:0016620,GO:0016903,GO:0055114	1.2.1.41	ko:K00147	ko00330,ko00332,ko01100,ko01110,ko01130,ko01230,map00330,map00332,map01100,map01110,map01130,map01230	M00015	R03313	RC00684	ko00000,ko00001,ko00002,ko01000	-	-	-	Aldedh
LLY-WYZ-3_1--contig26_17	391625.PPSIR1_24434	2.89e-150	436	COG0263@1|root,COG0263@2|Bacteria,1MUBG@1224|Proteobacteria,42NEA@68525|delta/epsilon subdivisions,2WIVS@28221|Deltaproteobacteria,2YTY2@29|Myxococcales	28221|Deltaproteobacteria	F	Catalyzes the transfer of a phosphate group to glutamate to form L-glutamate 5-phosphate	proB	GO:0003674,GO:0003824,GO:0004349,GO:0005575,GO:0005622,GO:0005623,GO:0005737,GO:0005829,GO:0006082,GO:0006520,GO:0006560,GO:0006561,GO:0006793,GO:0006796,GO:0006807,GO:0008150,GO:0008152,GO:0008652,GO:0009058,GO:0009064,GO:0009084,GO:0009987,GO:0016053,GO:0016301,GO:0016310,GO:0016740,GO:0016772,GO:0016774,GO:0018130,GO:0019202,GO:0019752,GO:0043436,GO:0044237,GO:0044238,GO:0044249,GO:0044281,GO:…	2.7.2.11	ko:K00931	ko00330,ko00332,ko01100,ko01130,ko01230,map00330,map00332,map01100,map01130,map01230	M00015	R00239	RC00002,RC00043	ko00000,ko00001,ko00002,ko01000	-	-	iAF987.Gmet_3198	AA_kinase,PUA
LLY-WYZ-3_1--contig26_18	391625.PPSIR1_31883	7.71e-104	310	COG0345@1|root,COG0345@2|Bacteria,1R5J1@1224|Proteobacteria,42P7F@68525|delta/epsilon subdivisions,2WJW9@28221|Deltaproteobacteria,2YTWD@29|Myxococcales	28221|Deltaproteobacteria	E	Catalyzes the reduction of 1-pyrroline-5-carboxylate (PCA) to L-proline	proC	-	1.5.1.2	ko:K00286	ko00330,ko01100,ko01110,ko01130,ko01230,map00330,map01100,map01110,map01130,map01230	M00015	R01248,R01251,R03291,R03293	RC00054,RC00083	ko00000,ko00001,ko00002,ko01000	-	-	iAF987.Gmet_0899	F420_oxidored,P5CR_dimer
LLY-WYZ-3_1--contig26_19	215803.DB30_1332	1.53e-68	215	2A4Z6@1|root,30TKY@2|Bacteria,1PDI1@1224|Proteobacteria,4395P@68525|delta/epsilon subdivisions,2X4C5@28221|Deltaproteobacteria,2YYQN@29|Myxococcales	28221|Deltaproteobacteria	S	EcsC protein family	-	-	-	-	-	-	-	-	-	-	-	-	EcsC
LLY-WYZ-3_1--contig26_20	1242864.D187_000927	4.5e-28	109	COG5001@1|root,COG5001@2|Bacteria	2|Bacteria	T	cyclic-guanylate-specific phosphodiesterase activity	-	-	-	-	-	-	-	-	-	-	-	-	DUF2222,EAL,GAF,GGDEF,HAMP,HWE_HK,PAS_3,PAS_4
LLY-WYZ-3_1--contig26_21	1268068.PG5_14760	1.05e-52	175	COG1073@1|root,COG1073@2|Bacteria,1RIWI@1224|Proteobacteria,1S6JM@1236|Gammaproteobacteria	1236|Gammaproteobacteria	S	of the alpha beta superfamily	-	-	-	ko:K06889	-	-	-	-	ko00000	-	-	-	Hydrolase_4
LLY-WYZ-3_1--contig27_1	765912.Thimo_3014	1.97e-164	488	COG1239@1|root,COG1240@1|root,COG1239@2|Bacteria,COG1240@2|Bacteria,1MYHV@1224|Proteobacteria,1RS9F@1236|Gammaproteobacteria,1WXBD@135613|Chromatiales	135613|Chromatiales	H	introduces a magnesium ion into protoporphyrin IX to yield Mg-protoporphyrin IX	bchD	-	6.6.1.1	ko:K03404	ko00860,ko01100,ko01110,map00860,map01100,map01110	-	R03877	RC01012	ko00000,ko00001,ko01000	-	-	-	VWA_2
LLY-WYZ-3_1--contig27_2	1121861.KB899935_gene409	2.23e-155	446	COG1239@1|root,COG1239@2|Bacteria,1MVD4@1224|Proteobacteria,2TRWU@28211|Alphaproteobacteria,2JP8U@204441|Rhodospirillales	204441|Rhodospirillales	H	introduces a magnesium ion into protoporphyrin IX to yield Mg-protoporphyrin IX	-	-	6.6.1.1	ko:K03405	ko00860,ko01100,ko01110,map00860,map01100,map01110	-	R03877	RC01012	ko00000,ko00001,ko01000	-	-	-	Mg_chelatase
LLY-WYZ-3_1--contig27_3	215803.DB30_4994	5.77e-49	159	COG3411@1|root,COG3411@2|Bacteria,1RM68@1224|Proteobacteria,42TUK@68525|delta/epsilon subdivisions,2WQGU@28221|Deltaproteobacteria,2YVQK@29|Myxococcales	28221|Deltaproteobacteria	C	Ferredoxin	-	-	-	-	-	-	-	-	-	-	-	-	-
LLY-WYZ-3_1--contig27_4	1297742.A176_06046	4.5e-193	553	COG0076@1|root,COG0076@2|Bacteria,1MWUX@1224|Proteobacteria,42MYA@68525|delta/epsilon subdivisions,2WKFB@28221|Deltaproteobacteria,2YXY6@29|Myxococcales	28221|Deltaproteobacteria	E	Pyridoxal-dependent decarboxylase conserved domain	-	-	4.1.1.15,4.1.1.86	ko:K01580,ko:K13745	ko00250,ko00260,ko00410,ko00430,ko00650,ko01100,ko01110,ko01120,ko02024,ko04727,ko04940,map00250,map00260,map00410,map00430,map00650,map01100,map01110,map01120,map02024,map04727,map04940	M00027	R00261,R00489,R01682,R02466,R07650	RC00299	ko00000,ko00001,ko00002,ko01000	-	-	-	Pyridoxal_deC
LLY-WYZ-3_1--contig27_5	483219.LILAB_22395	0	1433	COG0209@1|root,COG0209@2|Bacteria,1MUJ8@1224|Proteobacteria,42N8M@68525|delta/epsilon subdivisions,2WJRT@28221|Deltaproteobacteria,2YUBZ@29|Myxococcales	28221|Deltaproteobacteria	F	Catalyzes the reduction of ribonucleotides to deoxyribonucleotides. May function to provide a pool of deoxyribonucleotide precursors for DNA repair during oxygen limitation and or for immediate growth after restoration of oxygen	nrdA1	-	1.17.4.1	ko:K00525	ko00230,ko00240,ko01100,map00230,map00240,map01100	M00053	R02017,R02018,R02019,R02024	RC00613	ko00000,ko00001,ko00002,ko01000,ko03400	-	-	-	Ribonuc_red_2_N,Ribonuc_red_lgC
LLY-WYZ-3_1--contig27_6	1278073.MYSTI_03336	3.16e-253	715	COG4805@1|root,COG4805@2|Bacteria,1MUBX@1224|Proteobacteria,43BBS@68525|delta/epsilon subdivisions,2X6QY@28221|Deltaproteobacteria,2YU79@29|Myxococcales	28221|Deltaproteobacteria	S	Bacterial protein of unknown function (DUF885)	-	-	-	-	-	-	-	-	-	-	-	-	DUF885
LLY-WYZ-3_1--contig27_7	203122.Sde_0801	5.02e-160	466	COG0584@1|root,COG0584@2|Bacteria,1MVWZ@1224|Proteobacteria,1RRBP@1236|Gammaproteobacteria,464TE@72275|Alteromonadaceae	1236|Gammaproteobacteria	C	glycerophosphoryl diester phosphodiesterase	-	-	3.1.4.46	ko:K01126	ko00564,map00564	-	R01030,R01470	RC00017,RC00425	ko00000,ko00001,ko01000	-	-	-	GDPD
LLY-WYZ-3_1--contig27_8	296591.Bpro_3701	1.01e-20	90.9	COG1011@1|root,COG1011@2|Bacteria,1RA0T@1224|Proteobacteria,2VQQ8@28216|Betaproteobacteria,4AHN0@80864|Comamonadaceae	28216|Betaproteobacteria	S	DinB superfamily	-	-	-	-	-	-	-	-	-	-	-	-	DinB_2
LLY-WYZ-3_1--contig27_9	234267.Acid_7374	1.35e-24	96.3	COG2329@1|root,COG2329@2|Bacteria	2|Bacteria	S	heme oxygenase (decyclizing) activity	-	-	-	-	-	-	-	-	-	-	-	-	ABM
LLY-WYZ-3_1--contig27_10	1254432.SCE1572_41690	3.36e-94	290	COG0078@1|root,COG0078@2|Bacteria,1MUFM@1224|Proteobacteria,42M0Q@68525|delta/epsilon subdivisions,2WJ3G@28221|Deltaproteobacteria,2YUVY@29|Myxococcales	28221|Deltaproteobacteria	E	Reversibly catalyzes the transfer of the carbamoyl group from carbamoyl phosphate (CP) to the N(epsilon) atom of ornithine (ORN) to produce L-citrulline	argF	-	2.1.3.3,2.1.3.9	ko:K00611,ko:K09065	ko00220,ko01100,ko01110,ko01130,ko01230,map00220,map01100,map01110,map01130,map01230	M00029,M00844,M00845	R01398,R07245	RC00096	ko00000,ko00001,ko00002,ko01000	-	-	-	OTCace,OTCace_N
LLY-WYZ-3_1--contig27_11	1242864.D187_007254	9.44e-176	509	COG0165@1|root,COG0165@2|Bacteria,1MUTU@1224|Proteobacteria,42M7Y@68525|delta/epsilon subdivisions,2WIRN@28221|Deltaproteobacteria,2YV9Y@29|Myxococcales	28221|Deltaproteobacteria	E	argininosuccinate lyase	argH	GO:0003674,GO:0003824,GO:0004056,GO:0005575,GO:0005622,GO:0005623,GO:0005737,GO:0006082,GO:0006520,GO:0006525,GO:0006526,GO:0006591,GO:0006807,GO:0008150,GO:0008152,GO:0008652,GO:0009058,GO:0009064,GO:0009084,GO:0009987,GO:0016053,GO:0016829,GO:0016840,GO:0016842,GO:0019752,GO:0042450,GO:0043436,GO:0044237,GO:0044238,GO:0044249,GO:0044281,GO:0044283,GO:0044424,GO:0044464,GO:0046394,GO:0071704,GO:…	4.3.2.1	ko:K01755	ko00220,ko00250,ko01100,ko01110,ko01130,ko01230,map00220,map00250,map01100,map01110,map01130,map01230	M00029,M00844,M00845	R01086	RC00445,RC00447	ko00000,ko00001,ko00002,ko01000,ko04147	-	-	-	ASL_C2,Lyase_1,NUDIX
LLY-WYZ-3_1--contig27_12	867903.ThesuDRAFT_02026	6.37e-148	432	COG0137@1|root,COG0137@2|Bacteria,1TP3X@1239|Firmicutes,247MF@186801|Clostridia,3WCR7@538999|Clostridiales incertae sedis	186801|Clostridia	H	Belongs to the argininosuccinate synthase family. Type 1 subfamily	argG	-	6.3.4.5	ko:K01940	ko00220,ko00250,ko01100,ko01110,ko01130,ko01230,ko05418,map00220,map00250,map01100,map01110,map01130,map01230,map05418	M00029,M00844,M00845	R01954	RC00380,RC00629	ko00000,ko00001,ko00002,ko01000,ko04147	-	-	-	Arginosuc_synth
LLY-WYZ-3_1--contig27_13	1242864.D187_007255	5.62e-36	129	COG1438@1|root,COG1438@2|Bacteria,1N2AF@1224|Proteobacteria,435GT@68525|delta/epsilon subdivisions,2WZUC@28221|Deltaproteobacteria,2Z2RY@29|Myxococcales	28221|Deltaproteobacteria	K	Regulates arginine biosynthesis genes	argR	-	-	ko:K03402	-	-	-	-	ko00000,ko03000	-	-	-	Arg_repressor,Arg_repressor_C
LLY-WYZ-3_1--contig27_14	1242864.D187_007256	2.35e-242	694	COG0548@1|root,COG1364@1|root,COG0548@2|Bacteria,COG1364@2|Bacteria,1MU0T@1224|Proteobacteria,42M6S@68525|delta/epsilon subdivisions,2WJU8@28221|Deltaproteobacteria,2YV2H@29|Myxococcales	28221|Deltaproteobacteria	E	Catalyzes two activities which are involved in the cyclic version of arginine biosynthesis the synthesis of N- acetylglutamate from glutamate and acetyl-CoA as the acetyl donor, and of ornithine by transacetylation between N(2)-acetylornithine and glutamate	-	-	2.3.1.1,2.3.1.35,2.7.2.8	ko:K00620,ko:K00930	ko00220,ko01100,ko01110,ko01130,ko01210,ko01230,map00220,map01100,map01110,map01130,map01210,map01230	M00028	R00259,R02282,R02649	RC00002,RC00004,RC00043,RC00064	ko00000,ko00001,ko00002,ko01000	-	-	-	AA_kinase,ArgJ
LLY-WYZ-3_1--contig27_15	1242864.D187_007257	1.42e-126	374	COG0002@1|root,COG0002@2|Bacteria,1MVJ6@1224|Proteobacteria,42MDN@68525|delta/epsilon subdivisions,2WINX@28221|Deltaproteobacteria,2YTTI@29|Myxococcales	28221|Deltaproteobacteria	E	Catalyzes the NADPH-dependent reduction of N-acetyl-5- glutamyl phosphate to yield N-acetyl-L-glutamate 5-semialdehyde	argC	-	1.2.1.38	ko:K00145,ko:K05829	ko00220,ko00300,ko01100,ko01110,ko01130,ko01210,ko01230,map00220,map00300,map01100,map01110,map01130,map01210,map01230	M00028,M00031,M00763,M00845	R03443,R09777,R10931	RC00684	ko00000,ko00001,ko00002,ko01000	-	-	-	Semialdhyde_dh,Semialdhyde_dhC
LLY-WYZ-3_1--contig28_2	575594.ACOH01000009_gene1307	8.9e-47	160	COG1126@1|root,COG1126@2|Bacteria,1UYAZ@1239|Firmicutes,4HE6M@91061|Bacilli,3F4GP@33958|Lactobacillaceae	91061|Bacilli	E	ABC transporter	glnQ	-	3.6.3.21	ko:K02028	-	M00236	-	-	ko00000,ko00002,ko01000,ko02000	3.A.1.3	-	-	ABC_tran
LLY-WYZ-3_1--contig28_3	1242864.D187_006635	3.69e-175	508	COG0765@1|root,COG0834@1|root,COG0765@2|Bacteria,COG0834@2|Bacteria,1MWF0@1224|Proteobacteria,42PF3@68525|delta/epsilon subdivisions,2X5DP@28221|Deltaproteobacteria	28221|Deltaproteobacteria	P	Bacterial periplasmic substrate-binding proteins	-	-	-	ko:K02029,ko:K02030	-	M00236	-	-	ko00000,ko00002,ko02000	3.A.1.3	-	-	BPD_transp_1,SBP_bac_3
LLY-WYZ-3_1--contig28_4	246197.MXAN_0100	4.13e-145	431	COG2234@1|root,COG2234@2|Bacteria,1NE83@1224|Proteobacteria,437G6@68525|delta/epsilon subdivisions,2X2NS@28221|Deltaproteobacteria,2YU1Y@29|Myxococcales	28221|Deltaproteobacteria	S	Peptidase family M28	-	-	-	-	-	-	-	-	-	-	-	-	PA,Peptidase_M28
LLY-WYZ-3_1--contig29_1	246197.MXAN_2168	1.93e-90	286	COG4584@1|root,COG4584@2|Bacteria,1MU2G@1224|Proteobacteria,42N2X@68525|delta/epsilon subdivisions,2X7GJ@28221|Deltaproteobacteria	28221|Deltaproteobacteria	L	Sigma-70, region 4	-	-	-	-	-	-	-	-	-	-	-	-	rve
LLY-WYZ-3_1--contig29_3	316067.Geob_0343	4.53e-14	72	2E32S@1|root,32Y2Z@2|Bacteria	2|Bacteria	-	-	-	-	-	-	-	-	-	-	-	-	-	-	-
LLY-WYZ-3_1--contig29_4	323259.Mhun_2065	3.53e-87	283	COG1233@1|root,arCOG01521@2157|Archaea,2Y1KE@28890|Euryarchaeota	28890|Euryarchaeota	Q	Flavin containing amine oxidoreductase	-	-	-	-	-	-	-	-	-	-	-	-	Amino_oxidase
LLY-WYZ-3_1--contig29_5	1380390.JIAT01000010_gene3914	5.12e-21	93.6	COG4635@1|root,COG4635@2|Bacteria,2INN9@201174|Actinobacteria,4CTGJ@84995|Rubrobacteria	84995|Rubrobacteria	CH	Flavodoxin domain	-	-	-	-	-	-	-	-	-	-	-	-	Flavodoxin_5
LLY-WYZ-3_1--contig29_6	483219.LILAB_26890	4.69e-161	457	COG1830@1|root,COG1830@2|Bacteria,1MW9N@1224|Proteobacteria,43B50@68525|delta/epsilon subdivisions,2WJFB@28221|Deltaproteobacteria,2YV4D@29|Myxococcales	28221|Deltaproteobacteria	G	DeoC/LacD family aldolase	-	-	4.1.2.13	ko:K11645	ko00010,ko00030,ko00051,ko00680,ko00710,ko01100,ko01110,ko01120,ko01130,ko01200,ko01230,map00010,map00030,map00051,map00680,map00710,map01100,map01110,map01120,map01130,map01200,map01230	M00001,M00003	R01068,R01070,R01829,R02568	RC00438,RC00439,RC00603,RC00604	ko00000,ko00001,ko00002,ko01000	-	-	-	DeoC
LLY-WYZ-3_1--contig29_7	309807.SRU_2828	2.2e-11	66.2	2DBIE@1|root,32ZYG@2|Bacteria,4PM6T@976|Bacteroidetes,1FJJR@1100069|Bacteroidetes Order II. Incertae sedis	976|Bacteroidetes	-	-	-	-	-	-	-	-	-	-	-	-	-	-	-
LLY-WYZ-3_1--contig29_8	1144275.COCOR_04256	1.19e-145	426	COG0454@1|root,COG0456@2|Bacteria,1PMA3@1224|Proteobacteria,42PYX@68525|delta/epsilon subdivisions,2WKSE@28221|Deltaproteobacteria,2YUVH@29|Myxococcales	28221|Deltaproteobacteria	K	acetyltransferase	-	-	-	-	-	-	-	-	-	-	-	-	-
LLY-WYZ-3_1--contig29_9	215803.DB30_0527	3e-125	369	COG0451@1|root,COG0451@2|Bacteria,1MX2J@1224|Proteobacteria,42TZR@68525|delta/epsilon subdivisions,2WQAW@28221|Deltaproteobacteria,2YV9A@29|Myxococcales	28221|Deltaproteobacteria	M	NmrA-like family	-	-	5.1.3.2	ko:K01784	ko00052,ko00520,ko01100,map00052,map00520,map01100	M00361,M00362,M00632	R00291,R02984	RC00289	ko00000,ko00001,ko00002,ko01000	-	-	-	Epimerase
LLY-WYZ-3_1--contig29_10	378806.STAUR_4246	2.19e-188	534	COG0454@1|root,COG0456@2|Bacteria,1PMA3@1224|Proteobacteria,42PYX@68525|delta/epsilon subdivisions,2WKSE@28221|Deltaproteobacteria,2YUVH@29|Myxococcales	28221|Deltaproteobacteria	K	acetyltransferase	-	-	-	-	-	-	-	-	-	-	-	-	-
LLY-WYZ-3_1--contig29_11	215803.DB30_0529	2.74e-288	797	COG0156@1|root,COG0156@2|Bacteria,1MVVH@1224|Proteobacteria,42MM1@68525|delta/epsilon subdivisions,2WIU7@28221|Deltaproteobacteria,2YX7Y@29|Myxococcales	28221|Deltaproteobacteria	E	Beta-eliminating lyase	bioF1	-	2.3.1.29	ko:K00639	ko00260,map00260	-	R00371	RC00004,RC00394	ko00000,ko00001,ko01000,ko01007	-	-	-	Aminotran_1_2
LLY-WYZ-3_1--contig29_12	215803.DB30_0533	0	902	COG1884@1|root,COG1884@2|Bacteria,1MUXX@1224|Proteobacteria,42P03@68525|delta/epsilon subdivisions,2WIPY@28221|Deltaproteobacteria,2YU4T@29|Myxococcales	28221|Deltaproteobacteria	I	Methylmalonyl-CoA mutase	-	-	5.4.99.2	ko:K01848	ko00280,ko00630,ko00640,ko00720,ko01100,ko01120,ko01200,map00280,map00630,map00640,map00720,map01100,map01120,map01200	M00375,M00376,M00741	R00833	RC00395	ko00000,ko00001,ko00002,ko01000	-	-	-	MM_CoA_mutase
LLY-WYZ-3_1--contig29_13	215803.DB30_0536	5.16e-74	223	COG2185@1|root,COG2185@2|Bacteria,1RKGS@1224|Proteobacteria,42SKV@68525|delta/epsilon subdivisions,2WP2X@28221|Deltaproteobacteria,2YV7A@29|Myxococcales	28221|Deltaproteobacteria	I	B12 binding domain	-	-	5.4.99.2	ko:K01849	ko00280,ko00630,ko00640,ko00720,ko01100,ko01120,ko01200,map00280,map00630,map00640,map00720,map01100,map01120,map01200	M00375,M00376,M00741	R00833	RC00395	ko00000,ko00001,ko00002,ko01000	-	-	-	B12-binding
LLY-WYZ-3_1--contig29_14	1144275.COCOR_04250	1.08e-163	466	COG0119@1|root,COG0119@2|Bacteria,1MUMX@1224|Proteobacteria,42Q6T@68525|delta/epsilon subdivisions,2WJP1@28221|Deltaproteobacteria,2YUHR@29|Myxococcales	28221|Deltaproteobacteria	E	HMGL-like	mvaB	-	4.1.3.4	ko:K01640	ko00072,ko00280,ko00281,ko00650,ko01100,ko04146,map00072,map00280,map00281,map00650,map01100,map04146	M00036,M00088	R01360,R08090	RC00502,RC00503,RC01118,RC01946	ko00000,ko00001,ko00002,ko01000	-	-	iAF987.Gmet_3293	HMGL-like
LLY-WYZ-3_1--contig29_15	1040986.ATYO01000001_gene1799	1.11e-36	129	COG3791@1|root,COG3791@2|Bacteria,1NC41@1224|Proteobacteria,2UGK2@28211|Alphaproteobacteria	28211|Alphaproteobacteria	S	Glutathione-dependent formaldehyde-activating	-	-	-	-	-	-	-	-	-	-	-	-	-
LLY-WYZ-3_1--contig29_16	1242864.D187_009687	6.42e-105	314	COG2321@1|root,COG2321@2|Bacteria,1MU4U@1224|Proteobacteria,42N0U@68525|delta/epsilon subdivisions,2WJH3@28221|Deltaproteobacteria,2YWGV@29|Myxococcales	28221|Deltaproteobacteria	S	Putative neutral zinc metallopeptidase	-	-	-	ko:K07054	-	-	-	-	ko00000	-	-	-	Zn_peptidase
LLY-WYZ-3_1--contig29_18	1144275.COCOR_02767	3.04e-55	183	COG0518@1|root,COG0518@2|Bacteria,1MUDH@1224|Proteobacteria,42TJM@68525|delta/epsilon subdivisions,2WQGN@28221|Deltaproteobacteria	28221|Deltaproteobacteria	F	PFAM Glutamine amidotransferase class-I	-	-	6.3.5.2	ko:K01951	ko00230,ko00983,ko01100,map00230,map00983,map01100	M00050	R01230,R01231,R08244	RC00010,RC00204	ko00000,ko00001,ko00002,ko01000,ko01002	-	-	-	GATase
LLY-WYZ-3_1--contig29_19	1144275.COCOR_04191	0	1044	COG0539@1|root,COG0539@2|Bacteria,1MVAV@1224|Proteobacteria,42M29@68525|delta/epsilon subdivisions,2WJ0X@28221|Deltaproteobacteria,2YU9B@29|Myxococcales	28221|Deltaproteobacteria	J	thus facilitating recognition of the initiation point. It is needed to translate mRNA with a short Shine-Dalgarno (SD) purine-rich sequence	rpsA	-	-	ko:K02945	ko03010,map03010	M00178	-	-	br01610,ko00000,ko00001,ko00002,ko03011	-	-	-	S1
LLY-WYZ-3_1--contig30_2	215803.DB30_7656	4.76e-60	186	COG1146@1|root,COG1146@2|Bacteria,1RH5I@1224|Proteobacteria,43C2Q@68525|delta/epsilon subdivisions,2WSJ0@28221|Deltaproteobacteria,2YVH1@29|Myxococcales	28221|Deltaproteobacteria	C	Ferredoxins are iron-sulfur proteins that transfer electrons in a wide variety of metabolic reactions	-	-	-	ko:K05524	-	-	-	-	ko00000	-	-	-	DUF3470,Fer4
LLY-WYZ-3_1--contig30_3	1242864.D187_009291	6.33e-164	469	COG0136@1|root,COG0136@2|Bacteria,1MUHG@1224|Proteobacteria,42MDM@68525|delta/epsilon subdivisions,2WJ5Y@28221|Deltaproteobacteria,2YXED@29|Myxococcales	28221|Deltaproteobacteria	E	Belongs to the aspartate-semialdehyde dehydrogenase family	asd	-	1.2.1.11	ko:K00133	ko00260,ko00261,ko00270,ko00300,ko01100,ko01110,ko01120,ko01130,ko01210,ko01230,map00260,map00261,map00270,map00300,map01100,map01110,map01120,map01130,map01210,map01230	M00016,M00017,M00018,M00033,M00525,M00526,M00527	R02291	RC00684	ko00000,ko00001,ko00002,ko01000	-	-	-	Semialdhyde_dh,Semialdhyde_dhC
LLY-WYZ-3_1--contig30_4	1144275.COCOR_04998	7.61e-199	573	COG2385@1|root,COG2385@2|Bacteria,1RGJS@1224|Proteobacteria,42RZE@68525|delta/epsilon subdivisions,2WNH8@28221|Deltaproteobacteria,2YTWF@29|Myxococcales	28221|Deltaproteobacteria	D	Stage II sporulation protein	-	-	-	-	-	-	-	-	-	-	-	-	SpoIID
LLY-WYZ-3_1--contig30_5	1144275.COCOR_04999	1.25e-131	390	COG0810@1|root,COG0810@2|Bacteria,1NG3C@1224|Proteobacteria,42V3M@68525|delta/epsilon subdivisions,2WS05@28221|Deltaproteobacteria,2YZ7E@29|Myxococcales	28221|Deltaproteobacteria	M	TonB C terminal	-	-	-	ko:K03832	-	-	-	-	ko00000,ko02000	2.C.1.1	-	-	TonB_2,TonB_C
LLY-WYZ-3_1--contig30_6	1121930.AQXG01000002_gene2343	2.5e-84	272	COG2382@1|root,COG2819@1|root,COG2382@2|Bacteria,COG2819@2|Bacteria,4NGJB@976|Bacteroidetes	976|Bacteroidetes	P	Putative esterase	-	-	-	-	-	-	-	-	-	-	-	-	Esterase
LLY-WYZ-3_1--contig30_7	1242864.D187_009276	0	1306	COG0403@1|root,COG1003@1|root,COG0403@2|Bacteria,COG1003@2|Bacteria,1MUDP@1224|Proteobacteria,42MR9@68525|delta/epsilon subdivisions,2WIP3@28221|Deltaproteobacteria,2YUNJ@29|Myxococcales	28221|Deltaproteobacteria	E	The glycine cleavage system catalyzes the degradation of glycine. The P protein binds the alpha-amino group of glycine through its pyridoxal phosphate cofactor	gcvP	-	1.4.4.2	ko:K00281,ko:K00283	ko00260,ko00630,ko01100,ko01110,ko01130,ko01200,map00260,map00630,map01100,map01110,map01130,map01200	M00532	R01221,R03425	RC00022,RC00929,RC02834,RC02880	ko00000,ko00001,ko00002,ko01000	-	-	-	Aminotran_5,GDC-P
LLY-WYZ-3_1--contig30_8	246197.MXAN_3041	1.84e-60	189	COG0509@1|root,COG0509@2|Bacteria,1RGV7@1224|Proteobacteria,42RS9@68525|delta/epsilon subdivisions,2WP93@28221|Deltaproteobacteria,2Z1I1@29|Myxococcales	28221|Deltaproteobacteria	E	The glycine cleavage system catalyzes the degradation of glycine. The H protein shuttles the methylamine group of glycine from the P protein to the T protein	gcvH	-	-	ko:K02437	ko00260,ko00630,ko01100,ko01110,ko01130,ko01200,map00260,map00630,map01100,map01110,map01130,map01200	M00532	R01221	RC00022,RC02834	ko00000,ko00001,ko00002	-	-	-	GCV_H
LLY-WYZ-3_1--contig30_9	215803.DB30_7645	1.01e-193	545	COG0404@1|root,COG0404@2|Bacteria,1MV96@1224|Proteobacteria,42QM6@68525|delta/epsilon subdivisions,2WK2P@28221|Deltaproteobacteria,2YU3I@29|Myxococcales	28221|Deltaproteobacteria	H	The glycine cleavage system catalyzes the degradation of glycine	gcvT	-	2.1.2.10	ko:K00605	ko00260,ko00630,ko00670,ko01100,ko01110,ko01130,ko01200,map00260,map00630,map00670,map01100,map01110,map01130,map01200	M00532	R01221,R02300,R04125	RC00022,RC00069,RC00183,RC02834	ko00000,ko00001,ko00002,ko01000	-	-	-	GCV_T,GCV_T_C
LLY-WYZ-3_1--contig30_10	1278073.MYSTI_03501	1.78e-168	476	COG0685@1|root,COG0685@2|Bacteria,1MUC9@1224|Proteobacteria,42P5X@68525|delta/epsilon subdivisions,2WIQW@28221|Deltaproteobacteria,2YU6V@29|Myxococcales	28221|Deltaproteobacteria	E	Methylenetetrahydrofolate reductase	metF	-	1.5.1.20	ko:K00297	ko00670,ko00720,ko01100,ko01120,ko01200,ko01523,map00670,map00720,map01100,map01120,map01200,map01523	M00377	R01224,R07168	RC00081	ko00000,ko00001,ko00002,ko01000	-	-	-	MTHFR
LLY-WYZ-3_1--contig30_11	404589.Anae109_0821	1.24e-73	233	COG0682@1|root,COG0682@2|Bacteria,1Q2R4@1224|Proteobacteria,438CQ@68525|delta/epsilon subdivisions,2WP0G@28221|Deltaproteobacteria,2YWK4@29|Myxococcales	28221|Deltaproteobacteria	M	Transfers the N-acyl diglyceride group on what will become the N-terminal cysteine of membrane lipoproteins	lgt	-	-	ko:K13292	-	-	-	-	ko00000,ko01000	-	-	-	LGT
LLY-WYZ-3_1--contig30_12	1144275.COCOR_05017	5.08e-128	372	COG0190@1|root,COG0190@2|Bacteria,1MWU4@1224|Proteobacteria,42MW0@68525|delta/epsilon subdivisions,2WJ90@28221|Deltaproteobacteria,2YYF3@29|Myxococcales	28221|Deltaproteobacteria	F	Catalyzes the oxidation of 5,10- methylenetetrahydrofolate to 5,10-methenyltetrahydrofolate and then the hydrolysis of 5,10-methenyltetrahydrofolate to 10- formyltetrahydrofolate	folD	GO:0003674,GO:0003824,GO:0004477,GO:0004488,GO:0005575,GO:0005622,GO:0005623,GO:0005737,GO:0005829,GO:0006730,GO:0008150,GO:0008152,GO:0009987,GO:0016491,GO:0016645,GO:0016646,GO:0016787,GO:0016810,GO:0016814,GO:0019238,GO:0044237,GO:0044281,GO:0044424,GO:0044444,GO:0044464,GO:0055114	1.5.1.5,3.5.4.9	ko:K01491	ko00670,ko00720,ko01100,ko01120,ko01200,map00670,map00720,map01100,map01120,map01200	M00140,M00377	R01220,R01655	RC00202,RC00578	ko00000,ko00001,ko00002,ko01000	-	-	iAF987.Gmet_1162	THF_DHG_CYH,THF_DHG_CYH_C
LLY-WYZ-3_1--contig30_13	246197.MXAN_3029	4.35e-192	538	COG1816@1|root,COG1816@2|Bacteria,1MWBV@1224|Proteobacteria	1224|Proteobacteria	F	Catalyzes the hydrolytic deamination of adenine to hypoxanthine. Plays an important role in the purine salvage pathway and in nitrogen catabolism	add	GO:0003674,GO:0003824,GO:0004000,GO:0005575,GO:0005622,GO:0005623,GO:0005737,GO:0005829,GO:0006139,GO:0006144,GO:0006152,GO:0006154,GO:0006163,GO:0006164,GO:0006725,GO:0006753,GO:0006793,GO:0006796,GO:0006807,GO:0006950,GO:0006974,GO:0008150,GO:0008152,GO:0009056,GO:0009058,GO:0009112,GO:0009113,GO:0009116,GO:0009117,GO:0009119,GO:0009123,GO:0009124,GO:0009126,GO:0009127,GO:0009156,GO:0009161,GO:…	3.5.4.4	ko:K01488	ko00230,ko01100,ko05340,map00230,map01100,map05340	-	R01560,R02556	RC00477	ko00000,ko00001,ko01000	-	-	iSFV_1184.SFV_1640,iSF_1195.SF1648,iSFxv_1172.SFxv_1849,iS_1188.S1780	A_deaminase
LLY-WYZ-3_1--contig30_14	378806.STAUR_5058	6.01e-129	380	COG0167@1|root,COG0167@2|Bacteria,1MU7C@1224|Proteobacteria,42M46@68525|delta/epsilon subdivisions,2WJ7G@28221|Deltaproteobacteria,2YUMI@29|Myxococcales	28221|Deltaproteobacteria	F	Catalyzes the conversion of dihydroorotate to orotate with quinone as electron acceptor	pyrD	GO:0003674,GO:0003824,GO:0004152,GO:0005575,GO:0005622,GO:0005623,GO:0005737,GO:0006139,GO:0006206,GO:0006207,GO:0006220,GO:0006221,GO:0006725,GO:0006753,GO:0006793,GO:0006796,GO:0006807,GO:0008150,GO:0008152,GO:0009058,GO:0009112,GO:0009117,GO:0009165,GO:0009218,GO:0009220,GO:0009259,GO:0009260,GO:0009987,GO:0016491,GO:0016627,GO:0016635,GO:0018130,GO:0019438,GO:0019637,GO:0019693,GO:0019856,GO:…	1.3.1.14,1.3.5.2	ko:K00254,ko:K02823,ko:K17828	ko00240,ko01100,map00240,map01100	M00051	R01868,R01869	RC00051	ko00000,ko00001,ko00002,ko01000	-	-	-	DHO_dh
LLY-WYZ-3_1--contig30_16	483219.LILAB_22875	1.13e-133	398	COG3307@1|root,COG3307@2|Bacteria,1PX0E@1224|Proteobacteria,42VMH@68525|delta/epsilon subdivisions,2WS8Z@28221|Deltaproteobacteria	28221|Deltaproteobacteria	M	O-Antigen ligase	-	-	-	ko:K02847	ko00540,ko01100,map00540,map01100	M00080	-	-	ko00000,ko00001,ko00002,ko01000,ko01005,ko02000	9.B.67.4,9.B.67.5	-	-	Wzy_C
LLY-WYZ-3_1--contig30_17	215803.DB30_7629	8.07e-153	456	2A7N3@1|root,30WK3@2|Bacteria,1NERD@1224|Proteobacteria,42P7M@68525|delta/epsilon subdivisions,2WJTH@28221|Deltaproteobacteria,2YWBS@29|Myxococcales	28221|Deltaproteobacteria	-	-	-	-	-	-	-	-	-	-	-	-	-	-	-
LLY-WYZ-3_1--contig30_18	215803.DB30_0799	4.31e-20	104	COG4257@1|root,COG4257@2|Bacteria,1QX4A@1224|Proteobacteria,43BWT@68525|delta/epsilon subdivisions,2X4K2@28221|Deltaproteobacteria,2YZ67@29|Myxococcales	28221|Deltaproteobacteria	V	antibiotic catabolic process	-	-	-	-	-	-	-	-	-	-	-	-	DUF5011,HYR
LLY-WYZ-3_1--contig30_19	1242864.D187_009159	2.15e-86	260	COG0218@1|root,COG0218@2|Bacteria,1MY3Z@1224|Proteobacteria,42RJR@68525|delta/epsilon subdivisions,2WMK3@28221|Deltaproteobacteria,2YVG8@29|Myxococcales	28221|Deltaproteobacteria	D	Necessary for normal cell division and for the maintenance of normal septation	engB	GO:0005575,GO:0005622,GO:0005623,GO:0005737,GO:0005829,GO:0044424,GO:0044444,GO:0044464	-	ko:K03978	-	-	-	-	ko00000,ko03036	-	-	-	MMR_HSR1
LLY-WYZ-3_1--contig30_20	1278073.MYSTI_03483	1.5e-69	214	COG3391@1|root,COG3391@2|Bacteria,1R7E0@1224|Proteobacteria,42XD8@68525|delta/epsilon subdivisions,2WT8U@28221|Deltaproteobacteria	28221|Deltaproteobacteria	C	TIGRFAM 40-residue YVTN family beta-propeller repeat	-	-	-	-	-	-	-	-	-	-	-	-	Cytochrom_C,Cytochrome_C7
LLY-WYZ-3_1--contig30_21	378806.STAUR_5064	4.21e-59	188	2BSPH@1|root,32MS9@2|Bacteria,1Q3D7@1224|Proteobacteria,4394R@68525|delta/epsilon subdivisions,2X4AX@28221|Deltaproteobacteria,2YYN4@29|Myxococcales	28221|Deltaproteobacteria	-	-	-	-	-	-	-	-	-	-	-	-	-	-	-
LLY-WYZ-3_1--contig30_22	1242864.D187_009156	3.2e-75	231	COG0237@1|root,COG0237@2|Bacteria,1RCXT@1224|Proteobacteria,42RI5@68525|delta/epsilon subdivisions,2WPDF@28221|Deltaproteobacteria,2YVGY@29|Myxococcales	28221|Deltaproteobacteria	H	Catalyzes the phosphorylation of the 3'-hydroxyl group of dephosphocoenzyme A to form coenzyme A	coaE	GO:0003674,GO:0003824,GO:0004140,GO:0006139,GO:0006163,GO:0006164,GO:0006725,GO:0006732,GO:0006753,GO:0006793,GO:0006796,GO:0006807,GO:0008150,GO:0008152,GO:0009058,GO:0009108,GO:0009117,GO:0009150,GO:0009152,GO:0009165,GO:0009259,GO:0009260,GO:0009987,GO:0015936,GO:0015937,GO:0016301,GO:0016310,GO:0016740,GO:0016772,GO:0016773,GO:0018130,GO:0019438,GO:0019637,GO:0019693,GO:0033865,GO:0033866,GO:…	2.7.1.24	ko:K00859	ko00770,ko01100,map00770,map01100	M00120	R00130	RC00002,RC00078	ko00000,ko00001,ko00002,ko01000	-	-	-	CoaE
LLY-WYZ-3_1--contig30_23	1278073.MYSTI_03480	1.15e-167	480	COG3320@1|root,COG3320@2|Bacteria,1QSHC@1224|Proteobacteria,42W94@68525|delta/epsilon subdivisions,2WR9E@28221|Deltaproteobacteria,2YUNG@29|Myxococcales	28221|Deltaproteobacteria	Q	Male sterility protein	-	-	-	-	-	-	-	-	-	-	-	-	NAD_binding_4
LLY-WYZ-3_1--contig30_24	378806.STAUR_5070	3.31e-47	162	COG2030@1|root,COG2030@2|Bacteria,1QXU8@1224|Proteobacteria,43C6S@68525|delta/epsilon subdivisions,2X7GZ@28221|Deltaproteobacteria,2YW6B@29|Myxococcales	28221|Deltaproteobacteria	I	MaoC like domain	-	-	-	-	-	-	-	-	-	-	-	-	MaoC_dehydratas
LLY-WYZ-3_1--contig30_25	404589.Anae109_2682	1.23e-26	117	2DHU7@1|root,300Z2@2|Bacteria,1Q940@1224|Proteobacteria,433U6@68525|delta/epsilon subdivisions,2X3GR@28221|Deltaproteobacteria,2YW0V@29|Myxococcales	28221|Deltaproteobacteria	-	-	-	-	-	-	-	-	-	-	-	-	-	-	TPR_14
LLY-WYZ-3_1--contig30_26	483219.LILAB_22825	2.24e-252	712	COG0443@1|root,COG0443@2|Bacteria,1MVEN@1224|Proteobacteria,42M64@68525|delta/epsilon subdivisions,2WIWS@28221|Deltaproteobacteria,2YTUT@29|Myxococcales	28221|Deltaproteobacteria	O	heat shock protein 70	-	-	-	ko:K04043	ko03018,ko04212,ko05152,map03018,map04212,map05152	-	-	-	ko00000,ko00001,ko03019,ko03029,ko03110,ko04147	1.A.33.1	-	-	HSP70
LLY-WYZ-3_1--contig31_2	483219.LILAB_11090	3.64e-46	166	COG2423@1|root,COG2423@2|Bacteria,1MWH6@1224|Proteobacteria,42SUF@68525|delta/epsilon subdivisions,2WPJU@28221|Deltaproteobacteria,2YZED@29|Myxococcales	28221|Deltaproteobacteria	E	Ornithine cyclodeaminase/mu-crystallin family	-	-	1.4.1.1,4.3.1.12	ko:K01750,ko:K19244	ko00250,ko00330,ko00430,ko01100,ko01110,ko01130,ko01230,map00250,map00330,map00430,map01100,map01110,map01130,map01230	-	R00396,R00671	RC00008,RC00354	ko00000,ko00001,ko01000	-	-	-	OCD_Mu_crystall
LLY-WYZ-3_1--contig31_3	502025.Hoch_3142	2.06e-38	134	COG3603@1|root,COG3603@2|Bacteria,1RI6G@1224|Proteobacteria,431FU@68525|delta/epsilon subdivisions	1224|Proteobacteria	S	ACT domain	-	-	-	ko:K09707	-	-	-	-	ko00000	-	-	-	ACT_7
LLY-WYZ-3_1--contig31_4	246197.MXAN_1582	6.41e-49	160	2CNQU@1|root,32SHJ@2|Bacteria	2|Bacteria	-	-	-	-	-	-	-	-	-	-	-	-	-	-	DoxX
LLY-WYZ-3_1--contig31_5	1278073.MYSTI_05584	2.67e-202	584	COG4805@1|root,COG4805@2|Bacteria,1R5EP@1224|Proteobacteria,42ZIG@68525|delta/epsilon subdivisions,2WUZE@28221|Deltaproteobacteria,2YX8Y@29|Myxococcales	28221|Deltaproteobacteria	S	Bacterial protein of unknown function (DUF885)	-	-	-	-	-	-	-	-	-	-	-	-	DUF885
LLY-WYZ-3_1--contig31_6	675635.Psed_2590	1.8e-60	199	COG1028@1|root,COG1028@2|Bacteria,2GIVT@201174|Actinobacteria,4E127@85010|Pseudonocardiales	201174|Actinobacteria	IQ	Enoyl-(Acyl carrier protein) reductase	-	-	1.1.1.385	ko:K19548	ko01130,map01130	M00787	R10917	RC00154	ko00000,ko00001,ko00002,ko01000	-	-	-	adh_short_C2
LLY-WYZ-3_1--contig31_7	485913.Krac_5623	1.49e-42	148	COG1651@1|root,COG1651@2|Bacteria,2G9C9@200795|Chloroflexi	200795|Chloroflexi	O	PFAM DSBA oxidoreductase	-	-	-	-	-	-	-	-	-	-	-	-	Thioredoxin_4
LLY-WYZ-3_1--contig31_9	392499.Swit_2506	1.22e-96	305	COG4529@1|root,COG4529@2|Bacteria,1MU3U@1224|Proteobacteria,2TUBM@28211|Alphaproteobacteria,2K079@204457|Sphingomonadales	204457|Sphingomonadales	S	FAD-NAD(P)-binding	-	-	-	-	-	-	-	-	-	-	-	-	NAD_binding_9
LLY-WYZ-3_1--contig31_10	243365.CV_3182	1.06e-14	75.9	COG5553@1|root,COG5553@2|Bacteria,1NXEP@1224|Proteobacteria	1224|Proteobacteria	C	Cysteine dioxygenase type I	-	-	1.13.11.20	ko:K00456	ko00270,ko00430,ko01100,map00270,map00430,map01100	-	R00893	RC00404	ko00000,ko00001,ko01000	-	-	-	CDO_I
LLY-WYZ-3_1--contig31_11	1184267.A11Q_1695	2.16e-116	348	COG0115@1|root,COG0115@2|Bacteria,1MVB0@1224|Proteobacteria,42MKX@68525|delta/epsilon subdivisions,2MSWV@213481|Bdellovibrionales,2WJ7X@28221|Deltaproteobacteria	213481|Bdellovibrionales	E	Branched-chain amino acid aminotransferase	ilvE	-	2.6.1.42	ko:K00826	ko00270,ko00280,ko00290,ko00770,ko01100,ko01110,ko01130,ko01210,ko01230,map00270,map00280,map00290,map00770,map01100,map01110,map01130,map01210,map01230	M00019,M00036,M00119,M00570	R01090,R01214,R02199,R10991	RC00006,RC00036	ko00000,ko00001,ko00002,ko01000,ko01007	-	-	iAF987.Gmet_2853	Aminotran_4
LLY-WYZ-3_1--contig31_12	404589.Anae109_2425	3.59e-139	404	COG0024@1|root,COG0024@2|Bacteria,1MU99@1224|Proteobacteria,42MM5@68525|delta/epsilon subdivisions,2WJMN@28221|Deltaproteobacteria	28221|Deltaproteobacteria	J	TIGRFAM methionine aminopeptidase, type I	map	-	3.4.11.18	ko:K01265	-	-	-	-	ko00000,ko01000,ko01002	-	-	-	Peptidase_M24,SEC-C
LLY-WYZ-3_1--contig31_13	945713.IALB_1953	1.76e-11	72.4	COG2353@1|root,COG2353@2|Bacteria	2|Bacteria	O	YceI-like domain	-	-	-	-	-	-	-	-	-	-	-	-	YceI
LLY-WYZ-3_1--contig31_14	575540.Isop_0153	6.05e-51	193	COG0515@1|root,COG3677@1|root,COG0515@2|Bacteria,COG3677@2|Bacteria,2IYFB@203682|Planctomycetes	203682|Planctomycetes	KLT	PFAM Protein kinase domain	-	-	-	-	-	-	-	-	-	-	-	-	Pkinase
LLY-WYZ-3_1--contig31_15	330214.NIDE0437	8.58e-29	111	COG2346@1|root,COG2346@2|Bacteria	2|Bacteria	O	COG2346, Truncated hemoglobins	glbN	-	-	ko:K06886	-	-	-	-	ko00000	-	-	-	Bac_globin
LLY-WYZ-3_1--contig31_16	448385.sce8955	1.44e-36	144	COG1835@1|root,COG1835@2|Bacteria,1MV2W@1224|Proteobacteria,42R7N@68525|delta/epsilon subdivisions,2WSTT@28221|Deltaproteobacteria,2Z27Z@29|Myxococcales	28221|Deltaproteobacteria	I	Acyltransferase family	-	-	-	-	-	-	-	-	-	-	-	-	Acyl_transf_3
LLY-WYZ-3_1--contig31_17	404589.Anae109_2559	3.12e-113	335	COG1741@1|root,COG1741@2|Bacteria,1MVSW@1224|Proteobacteria,42S2Z@68525|delta/epsilon subdivisions,2X5JB@28221|Deltaproteobacteria,2Z35Y@29|Myxococcales	28221|Deltaproteobacteria	S	Pirin	-	-	-	ko:K06911	-	-	-	-	ko00000	-	-	-	Pirin
LLY-WYZ-3_1--contig31_18	290397.Adeh_2156	3.23e-100	299	COG1718@1|root,COG1718@2|Bacteria,1N7US@1224|Proteobacteria,43BB3@68525|delta/epsilon subdivisions,2X6Q8@28221|Deltaproteobacteria,2YTY8@29|Myxococcales	28221|Deltaproteobacteria	DT	Serine threonine protein kinase involved in cell cycle control	-	-	-	-	-	-	-	-	-	-	-	-	-
LLY-WYZ-3_1--contig31_19	215803.DB30_2063	8.83e-49	159	2CP0Z@1|root,32SI8@2|Bacteria,1RK5X@1224|Proteobacteria,434SF@68525|delta/epsilon subdivisions,2X904@28221|Deltaproteobacteria,2Z0HI@29|Myxococcales	28221|Deltaproteobacteria	S	Protein of unknown function (DUF3037)	-	-	-	-	-	-	-	-	-	-	-	-	DUF3037
LLY-WYZ-3_1--contig31_20	452637.Oter_2363	2.85e-59	191	2CFSQ@1|root,32S2E@2|Bacteria,46VN9@74201|Verrucomicrobia	74201|Verrucomicrobia	-	-	-	-	-	-	-	-	-	-	-	-	-	-	-
LLY-WYZ-3_1--contig31_22	1283300.ATXB01000001_gene1843	2.56e-23	101	COG1028@1|root,COG1028@2|Bacteria,1MWJQ@1224|Proteobacteria,1RS2P@1236|Gammaproteobacteria,1XE1G@135618|Methylococcales	135618|Methylococcales	IQ	PFAM Short-chain dehydrogenase reductase SDR	-	-	-	-	-	-	-	-	-	-	-	-	adh_short
LLY-WYZ-3_1--contig31_24	1123371.ATXH01000001_gene1322	2.09e-113	353	COG0645@1|root,COG2187@1|root,COG0645@2|Bacteria,COG2187@2|Bacteria,2GGVI@200940|Thermodesulfobacteria	200940|Thermodesulfobacteria	S	AAA domain	-	-	-	ko:K07028	-	-	-	-	ko00000	-	-	-	AAA_33
LLY-WYZ-3_1--contig31_25	1297742.A176_02405	3.03e-67	208	2D579@1|root,32TID@2|Bacteria,1RH2N@1224|Proteobacteria	1224|Proteobacteria	-	-	-	-	-	-	-	-	-	-	-	-	-	-	-
LLY-WYZ-3_1--contig31_26	1144275.COCOR_07196	7.79e-66	211	COG1359@1|root,COG1359@2|Bacteria,1REMS@1224|Proteobacteria	1224|Proteobacteria	S	NIPSNAP	-	-	-	-	-	-	-	-	-	-	-	-	NIPSNAP
LLY-WYZ-3_1--contig31_27	1144275.COCOR_07195	9.4e-212	602	COG1167@1|root,COG1167@2|Bacteria,1MVGT@1224|Proteobacteria,42NNG@68525|delta/epsilon subdivisions,2WPRG@28221|Deltaproteobacteria,2YXMH@29|Myxococcales	28221|Deltaproteobacteria	K	Aminotransferase class I and II	-	-	-	ko:K00375	-	-	-	-	ko00000,ko03000	-	-	-	Aminotran_1_2,GntR
LLY-WYZ-3_1--contig31_28	1144275.COCOR_01114	2.39e-77	238	COG0693@1|root,COG0693@2|Bacteria,1MY0C@1224|Proteobacteria,42TPX@68525|delta/epsilon subdivisions,2WNCR@28221|Deltaproteobacteria,2YXRT@29|Myxococcales	28221|Deltaproteobacteria	S	DJ-1/PfpI family	-	-	3.5.1.124	ko:K05520	-	-	-	-	ko00000,ko01000,ko01002	-	-	-	DJ-1_PfpI
LLY-WYZ-3_1--contig32_1	1242864.D187_004673	0	901	COG0612@1|root,COG0612@2|Bacteria,1MVST@1224|Proteobacteria,42N0H@68525|delta/epsilon subdivisions,2WIYD@28221|Deltaproteobacteria	28221|Deltaproteobacteria	S	Belongs to the peptidase M16 family	-	-	-	ko:K07263	-	-	-	-	ko00000,ko01000,ko01002	-	-	-	Peptidase_M16,Peptidase_M16_C
LLY-WYZ-3_1--contig32_3	1254432.SCE1572_39135	9.17e-109	320	COG1794@1|root,COG1794@2|Bacteria,1PRP1@1224|Proteobacteria,43DME@68525|delta/epsilon subdivisions,2WZYC@28221|Deltaproteobacteria,2Z2CP@29|Myxococcales	28221|Deltaproteobacteria	M	Asp/Glu/Hydantoin racemase	-	-	5.1.1.13	ko:K01779	ko00250,ko01054,map00250,map01054	-	R00491	RC00302	ko00000,ko00001,ko01000	-	-	-	Asp_Glu_race
LLY-WYZ-3_1--contig32_4	1144275.COCOR_01095	3.22e-140	412	COG0635@1|root,COG0635@2|Bacteria,1MU76@1224|Proteobacteria,42NGU@68525|delta/epsilon subdivisions,2WIM5@28221|Deltaproteobacteria,2YUZF@29|Myxococcales	28221|Deltaproteobacteria	H	Involved in the biosynthesis of porphyrin-containing compound	hemN	-	-	-	-	-	-	-	-	-	-	-	HemN_C,Radical_SAM
LLY-WYZ-3_1--contig32_5	215803.DB30_0944	3.47e-81	274	COG0642@1|root,COG4251@1|root,COG2205@2|Bacteria,COG4251@2|Bacteria,1NRP8@1224|Proteobacteria	1224|Proteobacteria	T	Histidine kinase	-	-	-	-	-	-	-	-	-	-	-	-	GAF,GAF_2,HATPase_c,HisKA,PAS,PAS_3,PAS_4,PAS_9,Response_reg
LLY-WYZ-3_1--contig32_7	382464.ABSI01000011_gene2813	4.17e-72	238	COG2972@1|root,COG2972@2|Bacteria,46TY3@74201|Verrucomicrobia,2IVUC@203494|Verrucomicrobiae	203494|Verrucomicrobiae	T	Histidine kinase	-	-	-	-	-	-	-	-	-	-	-	-	His_kinase
LLY-WYZ-3_1--contig32_8	861299.J421_2096	4.92e-65	211	COG3279@1|root,COG3279@2|Bacteria,1ZTKG@142182|Gemmatimonadetes	2|Bacteria	K	LytTr DNA-binding domain	-	-	-	ko:K02477	-	-	-	-	ko00000,ko02022	-	-	-	EAL,LytTR,Response_reg
LLY-WYZ-3_1--contig32_9	1267533.KB906733_gene2975	1.8e-82	266	COG4447@1|root,COG4447@2|Bacteria	2|Bacteria	S	cellulose binding	-	-	-	-	-	-	-	-	-	-	-	-	PSII_BNR
LLY-WYZ-3_1--contig32_10	1144275.COCOR_01116	0	1109	COG0457@1|root,COG3063@1|root,COG0457@2|Bacteria,COG3063@2|Bacteria,1Q2H1@1224|Proteobacteria,4383J@68525|delta/epsilon subdivisions,2X3DM@28221|Deltaproteobacteria,2YVKC@29|Myxococcales	28221|Deltaproteobacteria	NU	Tetratricopeptide repeat	-	-	-	-	-	-	-	-	-	-	-	-	DUF3857,DUF3858,TPR_16,TPR_19
LLY-WYZ-3_1--contig32_11	378806.STAUR_1779	4.67e-116	359	COG0515@1|root,COG0515@2|Bacteria,1MV1P@1224|Proteobacteria,42RF9@68525|delta/epsilon subdivisions,2WNQF@28221|Deltaproteobacteria,2YWEW@29|Myxococcales	28221|Deltaproteobacteria	KLT	Protein kinase domain	-	-	2.7.11.1	ko:K12132	-	-	-	-	ko00000,ko01000,ko01001	-	-	-	Pkinase
LLY-WYZ-3_1--contig33_1	359.CN09_28420	5.96e-16	77.4	COG2085@1|root,COG2085@2|Bacteria,1NI54@1224|Proteobacteria,2UAX3@28211|Alphaproteobacteria,4BN20@82115|Rhizobiaceae	28211|Alphaproteobacteria	S	NADP oxidoreductase coenzyme F420-dependent	-	-	1.5.1.40	ko:K06988	-	-	-	-	ko00000,ko01000	-	-	-	F420_oxidored
LLY-WYZ-3_1--contig33_2	483219.LILAB_16570	2.67e-107	323	COG0697@1|root,COG0697@2|Bacteria,1PX5W@1224|Proteobacteria,42MGR@68525|delta/epsilon subdivisions,2X5KV@28221|Deltaproteobacteria	28221|Deltaproteobacteria	EG	EamA-like transporter family	-	-	-	-	-	-	-	-	-	-	-	-	EamA
LLY-WYZ-3_1--contig33_3	1242864.D187_000456	7.1e-143	415	COG1600@1|root,COG1600@2|Bacteria,1MV1H@1224|Proteobacteria,42PNR@68525|delta/epsilon subdivisions,2WK3I@28221|Deltaproteobacteria	28221|Deltaproteobacteria	C	Iron-sulfur	yjeS	-	1.17.99.6	ko:K18979	-	-	-	-	ko00000,ko01000,ko03016	-	-	-	DUF1730,Fer4_16,HEAT_2
LLY-WYZ-3_1--contig33_4	1278073.MYSTI_06562	1.17e-83	252	COG2096@1|root,COG2096@2|Bacteria,1RDUF@1224|Proteobacteria,42TN4@68525|delta/epsilon subdivisions,2WQ0Q@28221|Deltaproteobacteria,2YVM4@29|Myxococcales	28221|Deltaproteobacteria	S	Cobalamin adenosyltransferase	-	-	2.5.1.17	ko:K00798	ko00860,ko01100,map00860,map01100	M00122	R01492,R05220,R07268	RC00533	ko00000,ko00001,ko00002,ko01000	-	-	-	Cob_adeno_trans
LLY-WYZ-3_1--contig33_5	290397.Adeh_1435	4.8e-122	359	COG0697@1|root,COG0697@2|Bacteria,1RBQS@1224|Proteobacteria,42U3T@68525|delta/epsilon subdivisions,2WQAP@28221|Deltaproteobacteria,2Z2VR@29|Myxococcales	28221|Deltaproteobacteria	EG	EamA-like transporter family	-	-	-	-	-	-	-	-	-	-	-	-	EamA
LLY-WYZ-3_1--contig33_7	309801.trd_A0275	8.1e-138	417	COG1351@1|root,COG1351@2|Bacteria,2G9ZK@200795|Chloroflexi,27XV1@189775|Thermomicrobia	189775|Thermomicrobia	F	Catalyzes the reductive methylation of 2'-deoxyuridine- 5'-monophosphate (dUMP) to 2'-deoxythymidine-5'-monophosphate (dTMP) while utilizing 5,10-methylenetetrahydrofolate (mTHF) as the methyl donor, and NADPH and FADH(2) as the reductant	-	-	-	-	-	-	-	-	-	-	-	-	Thy1
LLY-WYZ-3_1--contig33_8	1121116.KB894774_gene1793	8.77e-167	486	COG0557@1|root,COG0557@2|Bacteria,1NI95@1224|Proteobacteria,2VNKE@28216|Betaproteobacteria,4AA79@80864|Comamonadaceae	28216|Betaproteobacteria	K	RNB	-	-	3.1.13.1	ko:K01147	-	-	-	-	ko00000,ko01000,ko03016	-	-	-	RNB
LLY-WYZ-3_1--contig33_9	378806.STAUR_6614	1.06e-190	548	COG0491@1|root,COG0491@2|Bacteria,1MVC3@1224|Proteobacteria,430H1@68525|delta/epsilon subdivisions,2WVZX@28221|Deltaproteobacteria,2YUWZ@29|Myxococcales	28221|Deltaproteobacteria	L	Metallo-beta-lactamase superfamily	-	-	-	-	-	-	-	-	-	-	-	-	Lactamase_B,NUDIX
LLY-WYZ-3_1--contig33_10	1242864.D187_000462	5.53e-209	589	COG1078@1|root,COG1078@2|Bacteria,1R5S2@1224|Proteobacteria,42Q9G@68525|delta/epsilon subdivisions,2WMIK@28221|Deltaproteobacteria	28221|Deltaproteobacteria	S	HD domain	-	-	-	ko:K06885	-	-	-	-	ko00000	-	-	-	HD
LLY-WYZ-3_1--contig33_11	215803.DB30_8353	1.85e-151	439	COG1181@1|root,COG1181@2|Bacteria,1N4F5@1224|Proteobacteria,42NYM@68525|delta/epsilon subdivisions,2WKTX@28221|Deltaproteobacteria,2YWNN@29|Myxococcales	28221|Deltaproteobacteria	M	ATP-grasp domain	ddlB1	-	6.3.2.4	ko:K01921	ko00473,ko00550,ko01100,ko01502,map00473,map00550,map01100,map01502	-	R01150	RC00064,RC00141	ko00000,ko00001,ko01000,ko01011	-	-	-	Dala_Dala_lig_C
LLY-WYZ-3_1--contig33_12	1242864.D187_000464	3.39e-64	198	COG0454@1|root,COG0456@2|Bacteria,1NEWG@1224|Proteobacteria,42VG1@68525|delta/epsilon subdivisions,2WRCC@28221|Deltaproteobacteria,2Z0N4@29|Myxococcales	28221|Deltaproteobacteria	K	Acetyltransferase (GNAT) domain	-	-	-	-	-	-	-	-	-	-	-	-	Acetyltransf_1,Acetyltransf_7
LLY-WYZ-3_1--contig33_13	483219.LILAB_16500	4.65e-184	531	COG1305@1|root,COG1305@2|Bacteria,1RARF@1224|Proteobacteria,42R14@68525|delta/epsilon subdivisions,2WN3R@28221|Deltaproteobacteria,2YWMC@29|Myxococcales	28221|Deltaproteobacteria	E	Transglutaminase-like superfamily	-	-	-	-	-	-	-	-	-	-	-	-	Transglut_core
LLY-WYZ-3_1--contig33_14	378806.STAUR_0648	2.33e-21	86.7	COG2261@1|root,COG2261@2|Bacteria,1Q99Z@1224|Proteobacteria,43644@68525|delta/epsilon subdivisions,2X0N0@28221|Deltaproteobacteria,2Z1IV@29|Myxococcales	28221|Deltaproteobacteria	S	Transglycosylase associated protein	-	-	-	-	-	-	-	-	-	-	-	-	Transgly_assoc
LLY-WYZ-3_1--contig33_15	215803.DB30_2279	8.79e-55	214	COG0457@1|root,COG0515@1|root,COG0457@2|Bacteria,COG0515@2|Bacteria,1MV1P@1224|Proteobacteria,42VSC@68525|delta/epsilon subdivisions,2WVIT@28221|Deltaproteobacteria,2YXX0@29|Myxococcales	28221|Deltaproteobacteria	KLT	Protein kinase domain	-	-	2.7.11.1	ko:K12132	-	-	-	-	ko00000,ko01000,ko01001	-	-	-	Pkinase
LLY-WYZ-3_1--contig33_16	1379698.RBG1_1C00001G1631	4.28e-99	310	COG0006@1|root,COG0006@2|Bacteria,2NP8P@2323|unclassified Bacteria	2|Bacteria	E	Metallopeptidase family M24	pepP	GO:0003674,GO:0003824,GO:0004177,GO:0005488,GO:0005515,GO:0005575,GO:0005622,GO:0005623,GO:0005737,GO:0005829,GO:0006508,GO:0006807,GO:0008150,GO:0008152,GO:0008233,GO:0008235,GO:0008237,GO:0008238,GO:0016787,GO:0019538,GO:0030145,GO:0042802,GO:0043167,GO:0043169,GO:0043170,GO:0044238,GO:0044424,GO:0044444,GO:0044464,GO:0046872,GO:0046914,GO:0070011,GO:0071704,GO:0140096,GO:1901564	3.4.11.9	ko:K01262	-	-	-	-	ko00000,ko01000,ko01002	-	-	-	AMP_N,Peptidase_M24
LLY-WYZ-3_1--contig33_17	1453501.JELR01000002_gene1251	1.55e-16	81.3	2F3NU@1|root,33WFU@2|Bacteria,1NWJB@1224|Proteobacteria,1SPGJ@1236|Gammaproteobacteria	1236|Gammaproteobacteria	-	-	-	-	-	-	-	-	-	-	-	-	-	-	-
LLY-WYZ-3_1--contig33_18	1453501.JELR01000002_gene1250	5.21e-32	115	COG1846@1|root,COG1846@2|Bacteria,1R0KA@1224|Proteobacteria,1T4J9@1236|Gammaproteobacteria,46932@72275|Alteromonadaceae	1236|Gammaproteobacteria	K	Winged helix DNA-binding domain	-	-	-	-	-	-	-	-	-	-	-	-	HTH_34
LLY-WYZ-3_1--contig33_19	509190.Cseg_0542	2.75e-59	191	2E2V3@1|root,32XWV@2|Bacteria,1MZBD@1224|Proteobacteria,2UKFS@28211|Alphaproteobacteria,2KJ3J@204458|Caulobacterales	204458|Caulobacterales	-	-	-	-	-	-	-	-	-	-	-	-	-	-	-
LLY-WYZ-3_1--contig33_20	1396141.BATP01000032_gene4324	1.5e-163	493	COG0265@1|root,COG0265@2|Bacteria,46SHP@74201|Verrucomicrobia,2IU51@203494|Verrucomicrobiae	203494|Verrucomicrobiae	O	Trypsin	-	-	-	-	-	-	-	-	-	-	-	-	PDZ_2,Trypsin_2
LLY-WYZ-3_1--contig33_21	452637.Oter_3570	1.28e-18	90.9	COG0265@1|root,COG0265@2|Bacteria,46W40@74201|Verrucomicrobia	74201|Verrucomicrobia	O	Trypsin-like serine proteases, typically periplasmic, contain C-terminal PDZ domain	-	-	-	-	-	-	-	-	-	-	-	-	-
LLY-WYZ-3_1--contig33_22	378806.STAUR_6648	2.73e-272	771	COG1331@1|root,COG1331@2|Bacteria,1MUUT@1224|Proteobacteria,42MP3@68525|delta/epsilon subdivisions,2WJ7Y@28221|Deltaproteobacteria,2YTWV@29|Myxococcales	28221|Deltaproteobacteria	O	Protein of unknown function, DUF255	yyaL	-	-	ko:K06888	-	-	-	-	ko00000	-	-	-	GlcNAc_2-epim,Thioredox_DsbH
LLY-WYZ-3_1--contig33_23	1239962.C943_02095	2.1e-12	70.9	2ATWF@1|root,31JFP@2|Bacteria,4NQ9K@976|Bacteroidetes,47X6Y@768503|Cytophagia	976|Bacteroidetes	-	-	-	-	-	-	-	-	-	-	-	-	-	-	-
LLY-WYZ-3_1--contig33_24	378806.STAUR_6652	1.77e-254	721	COG1112@1|root,COG1198@1|root,COG1112@2|Bacteria,COG1198@2|Bacteria,1MWW9@1224|Proteobacteria,42NQ4@68525|delta/epsilon subdivisions,2WR2T@28221|Deltaproteobacteria,2YW0D@29|Myxococcales	28221|Deltaproteobacteria	L	AAA domain	-	-	-	-	-	-	-	-	-	-	-	-	AAA_11,AAA_12
LLY-WYZ-3_1--contig33_27	1144275.COCOR_06523	7.5e-58	193	COG3221@1|root,COG3221@2|Bacteria,1MXD8@1224|Proteobacteria,42VZ4@68525|delta/epsilon subdivisions,2WRDI@28221|Deltaproteobacteria,2YW4T@29|Myxococcales	28221|Deltaproteobacteria	P	ABC transporter, phosphonate, periplasmic substrate-binding protein	phnD	-	-	ko:K02044	ko02010,map02010	M00223	-	-	ko00000,ko00001,ko00002,ko02000	3.A.1.9	-	-	Phosphonate-bd
LLY-WYZ-3_1--contig33_28	1144275.COCOR_06524	1.8e-114	337	2A4NA@1|root,30T99@2|Bacteria,1PCZ9@1224|Proteobacteria,438MA@68525|delta/epsilon subdivisions,2X3VH@28221|Deltaproteobacteria,2YX90@29|Myxococcales	28221|Deltaproteobacteria	S	Tellurite resistance protein TerB	-	-	-	-	-	-	-	-	-	-	-	-	TerB
LLY-WYZ-3_1--contig33_29	1242864.D187_000529	3.48e-137	395	COG0037@1|root,COG0037@2|Bacteria,1MW5Q@1224|Proteobacteria,42MMC@68525|delta/epsilon subdivisions,2WN12@28221|Deltaproteobacteria,2YTV2@29|Myxococcales	28221|Deltaproteobacteria	J	Catalyzes the ATP-dependent 2-thiolation of cytidine in position 32 of tRNA, to form 2-thiocytidine (s(2)C32). The sulfur atoms are provided by the cysteine cysteine desulfurase (IscS) system	ttcA	-	-	ko:K14058	-	-	-	-	ko00000,ko03016	-	-	-	ATP_bind_3
LLY-WYZ-3_1--contig33_30	1278073.MYSTI_06589	9.55e-145	422	COG0349@1|root,COG0349@2|Bacteria,1MURV@1224|Proteobacteria,42N0J@68525|delta/epsilon subdivisions,2WJFX@28221|Deltaproteobacteria	28221|Deltaproteobacteria	J	HRDC domain protein	rnd	-	3.1.13.5	ko:K03684	-	-	-	-	ko00000,ko01000,ko03016	-	-	-	DNA_pol_A_exo1,HRDC
LLY-WYZ-3_1--contig33_32	1278073.MYSTI_06616	1.75e-222	629	COG2317@1|root,COG2317@2|Bacteria,1MW7T@1224|Proteobacteria,42PBU@68525|delta/epsilon subdivisions,2WKE2@28221|Deltaproteobacteria,2YTT8@29|Myxococcales	28221|Deltaproteobacteria	E	Broad specificity carboxypetidase that releases amino acids sequentially from the C-terminus, including neutral, aromatic, polar and basic residues	-	-	3.4.17.19	ko:K01299	-	-	-	-	ko00000,ko01000,ko01002	-	-	-	Peptidase_M32
LLY-WYZ-3_1--contig33_33	215803.DB30_8328	6.87e-68	211	2BR8E@1|root,32K6S@2|Bacteria,1Q2P9@1224|Proteobacteria,438AJ@68525|delta/epsilon subdivisions,2WYJW@28221|Deltaproteobacteria,2YWCY@29|Myxococcales	28221|Deltaproteobacteria	-	-	-	-	-	-	-	-	-	-	-	-	-	-	-
LLY-WYZ-3_1--contig33_34	1278073.MYSTI_05254	2.86e-138	408	COG1215@1|root,COG1215@2|Bacteria,1Q6U2@1224|Proteobacteria,430X8@68525|delta/epsilon subdivisions,2WMWY@28221|Deltaproteobacteria,2YW2U@29|Myxococcales	28221|Deltaproteobacteria	M	Glycosyl transferase family 21	ugcG	-	2.4.1.80	ko:K00720	ko00600,ko01100,map00600,map01100	M00066	R01497	RC00005,RC00059	ko00000,ko00001,ko00002,ko01000,ko01003,ko02000	4.D.1.4	GT21	-	Glyco_transf_21
LLY-WYZ-3_1--contig33_35	1242864.D187_004635	9.36e-96	290	COG1409@1|root,COG1409@2|Bacteria,1Q3EU@1224|Proteobacteria,4396N@68525|delta/epsilon subdivisions,2X4DF@28221|Deltaproteobacteria,2YYT5@29|Myxococcales	28221|Deltaproteobacteria	S	Calcineurin-like phosphoesterase superfamily domain	-	-	3.1.4.53	ko:K03651	ko00230,ko02025,map00230,map02025	-	R00191	RC00296	ko00000,ko00001,ko01000	-	-	-	Metallophos
LLY-WYZ-3_1--contig33_36	1121904.ARBP01000003_gene6372	3.17e-249	703	COG2382@1|root,COG2382@2|Bacteria,4NGBK@976|Bacteroidetes,47K7D@768503|Cytophagia	976|Bacteroidetes	P	esterase	-	-	-	-	-	-	-	-	-	-	-	-	Esterase
LLY-WYZ-3_1--contig33_37	1278073.MYSTI_06619	0	927	COG4108@1|root,COG4108@2|Bacteria,1MU7X@1224|Proteobacteria,42MAA@68525|delta/epsilon subdivisions,2WJZC@28221|Deltaproteobacteria,2YUE7@29|Myxococcales	28221|Deltaproteobacteria	J	Increases the formation of ribosomal termination complexes and stimulates activities of RF-1 and RF-2. It binds guanine nucleotides and has strong preference for UGA stop codons. It may interact directly with the ribosome. The stimulation of RF- 1 and RF-2 is significantly reduced by GTP and GDP, but not by GMP	prfC	GO:0003674,GO:0003676,GO:0003723,GO:0003747,GO:0005488,GO:0005575,GO:0005622,GO:0005623,GO:0005737,GO:0005829,GO:0006412,GO:0006415,GO:0006518,GO:0006807,GO:0008079,GO:0008135,GO:0008150,GO:0008152,GO:0009058,GO:0009059,GO:0009987,GO:0010467,GO:0016043,GO:0016150,GO:0019538,GO:0022411,GO:0032984,GO:0034641,GO:0034645,GO:0043043,GO:0043170,GO:0043603,GO:0043604,GO:0043624,GO:0043933,GO:0044237,GO:…	-	ko:K02837	-	-	-	-	ko00000,ko03012	-	-	-	GTP_EFTU,GTP_EFTU_D2,RF3_C
LLY-WYZ-3_1--contig33_38	215803.DB30_8324	1.14e-42	160	29Z4J@1|root,30M27@2|Bacteria,1Q3S3@1224|Proteobacteria,439K6@68525|delta/epsilon subdivisions,2X4WW@28221|Deltaproteobacteria,2YZRZ@29|Myxococcales	28221|Deltaproteobacteria	-	-	-	-	-	-	-	-	-	-	-	-	-	-	-
LLY-WYZ-3_1--contig33_39	1297742.A176_05558	9.76e-122	355	COG3694@1|root,COG3694@2|Bacteria,1NAPK@1224|Proteobacteria,42X7R@68525|delta/epsilon subdivisions,2WSZA@28221|Deltaproteobacteria,2YVA3@29|Myxococcales	28221|Deltaproteobacteria	S	ABC-2 family transporter protein	-	-	-	ko:K01992	-	M00254	-	-	ko00000,ko00002,ko02000	3.A.1	-	-	ABC2_membrane_6
LLY-WYZ-3_1--contig33_40	378806.STAUR_6671	7.6e-110	325	COG4587@1|root,COG4587@2|Bacteria,1NBY6@1224|Proteobacteria,42XYD@68525|delta/epsilon subdivisions,2WY0V@28221|Deltaproteobacteria,2YVAD@29|Myxococcales	28221|Deltaproteobacteria	S	ABC-2 family transporter protein	-	-	-	ko:K01992	-	M00254	-	-	ko00000,ko00002,ko02000	3.A.1	-	-	ABC2_membrane_6
LLY-WYZ-3_1--contig33_41	1144275.COCOR_06539	2.44e-178	504	COG4586@1|root,COG4586@2|Bacteria,1RA7G@1224|Proteobacteria,42RT3@68525|delta/epsilon subdivisions,2WNGM@28221|Deltaproteobacteria,2YU3C@29|Myxococcales	28221|Deltaproteobacteria	S	ABC transporter	-	-	-	ko:K01990	-	M00254	-	-	ko00000,ko00002,ko02000	3.A.1	-	-	ABC_tran
LLY-WYZ-3_1--contig33_42	290397.Adeh_1434	3.76e-138	406	COG1752@1|root,COG1752@2|Bacteria,1PEH4@1224|Proteobacteria,42XKH@68525|delta/epsilon subdivisions,2WTA6@28221|Deltaproteobacteria,2YWD2@29|Myxococcales	28221|Deltaproteobacteria	S	Patatin-like phospholipase	-	-	-	ko:K07001	-	-	-	-	ko00000	-	-	-	Patatin
LLY-WYZ-3_1--contig33_43	1137268.AZXF01000004_gene2364	3.11e-28	108	COG1846@1|root,COG1846@2|Bacteria,2GQWJ@201174|Actinobacteria,4EKKM@85012|Streptosporangiales	201174|Actinobacteria	K	Transcriptional regulator	-	-	-	-	-	-	-	-	-	-	-	-	HTH_27
LLY-WYZ-3_1--contig33_44	378806.STAUR_6673	1.77e-31	120	COG5459@1|root,COG5459@2|Bacteria,1MWMM@1224|Proteobacteria,42WIB@68525|delta/epsilon subdivisions,2WRHR@28221|Deltaproteobacteria,2YZNU@29|Myxococcales	28221|Deltaproteobacteria	J	Mitochondrial small ribosomal subunit Rsm22	-	-	-	-	-	-	-	-	-	-	-	-	Rsm22
LLY-WYZ-3_1--contig34_1	204669.Acid345_2578	6.16e-61	211	COG0412@1|root,COG0515@1|root,COG1262@1|root,COG0412@2|Bacteria,COG0515@2|Bacteria,COG1262@2|Bacteria,3Y2PK@57723|Acidobacteria,2JM7T@204432|Acidobacteriia	57723|Acidobacteria	KLTU	Protein kinase domain	-	-	2.7.11.1	ko:K12132	-	-	-	-	ko00000,ko01000,ko01001	-	-	-	Pkinase
LLY-WYZ-3_1--contig34_2	1144275.COCOR_07921	5.33e-104	311	COG0500@1|root,COG2226@2|Bacteria,1QYW6@1224|Proteobacteria,43DBX@68525|delta/epsilon subdivisions,2X8HY@28221|Deltaproteobacteria	28221|Deltaproteobacteria	H	Methionine biosynthesis protein MetW	-	-	-	-	-	-	-	-	-	-	-	-	-
LLY-WYZ-3_1--contig34_3	1297742.A176_03831	4.57e-200	576	COG0595@1|root,COG0595@2|Bacteria,1MUGV@1224|Proteobacteria,42M65@68525|delta/epsilon subdivisions,2WIQ9@28221|Deltaproteobacteria,2YXJ9@29|Myxococcales	28221|Deltaproteobacteria	S	An RNase that has 5'-3' exonuclease and possibly endonuclease activity. Involved in maturation of rRNA and in some organisms also mRNA maturation and or decay	rnj	-	-	ko:K12574	ko03018,map03018	-	-	-	ko00000,ko00001,ko01000,ko03019	-	-	-	Lactamase_B,Lactamase_B_2,RMMBL
LLY-WYZ-3_1--contig34_4	378806.STAUR_2279	1e-95	296	2BS67@1|root,32M7A@2|Bacteria,1Q34P@1224|Proteobacteria,438V9@68525|delta/epsilon subdivisions,2X416@28221|Deltaproteobacteria,2YXW0@29|Myxococcales	28221|Deltaproteobacteria	-	-	-	-	-	-	-	-	-	-	-	-	-	-	-
LLY-WYZ-3_1--contig34_5	246197.MXAN_1476	1.34e-265	735	COG0621@1|root,COG0621@2|Bacteria,1MU7N@1224|Proteobacteria,42MRJ@68525|delta/epsilon subdivisions,2WITA@28221|Deltaproteobacteria,2YUDC@29|Myxococcales	28221|Deltaproteobacteria	J	Catalyzes the methylthiolation of an aspartic acid residue of ribosomal protein S12	rimO	-	2.8.4.4	ko:K14441	-	-	R10652	RC00003,RC03217	ko00000,ko01000,ko03009	-	-	-	Radical_SAM,TRAM,UPF0004
LLY-WYZ-3_1--contig34_7	215803.DB30_4699	2.62e-81	251	COG2834@1|root,COG2834@2|Bacteria,1PDTV@1224|Proteobacteria,42TAB@68525|delta/epsilon subdivisions,2WPXY@28221|Deltaproteobacteria,2YVS1@29|Myxococcales	28221|Deltaproteobacteria	M	Participates in the translocation of lipoproteins from the inner membrane to the outer membrane. Only forms a complex with a lipoprotein if the residue after the N-terminal Cys is not an aspartate (The Asp acts as a targeting signal to indicate that the lipoprotein should stay in the inner membrane)	lolA	-	-	ko:K03634	-	-	-	-	ko00000	-	-	-	LolA
LLY-WYZ-3_1--contig34_8	404589.Anae109_4242	1e-249	710	COG3829@1|root,COG3829@2|Bacteria,1NU8B@1224|Proteobacteria,43BKG@68525|delta/epsilon subdivisions,2X6YU@28221|Deltaproteobacteria,2YYW6@29|Myxococcales	28221|Deltaproteobacteria	K	ATPase associated with various cellular activities, AAA_5	-	-	-	ko:K02584	ko02020,map02020	-	-	-	ko00000,ko00001,ko03000	-	-	-	GAF,GAF_2,HTH_8,PAS_9,Sigma54_activat
LLY-WYZ-3_1--contig34_9	76114.ebA6730	1.04e-130	381	2CCCK@1|root,2Z7UH@2|Bacteria,1R3SV@1224|Proteobacteria,2W0ZB@28216|Betaproteobacteria	28216|Betaproteobacteria	-	-	-	-	-	-	-	-	-	-	-	-	-	-	-
LLY-WYZ-3_1--contig34_11	1254432.SCE1572_00220	4.75e-146	421	COG0010@1|root,COG0010@2|Bacteria,1MVFH@1224|Proteobacteria,42MKW@68525|delta/epsilon subdivisions,2WKFI@28221|Deltaproteobacteria,2YWXX@29|Myxococcales	28221|Deltaproteobacteria	E	Belongs to the arginase family	-	-	3.5.3.11,3.5.3.17	ko:K01480,ko:K18459	ko00330,ko01100,map00330,map01100	M00133	R01157	RC00024,RC00329	ko00000,ko00001,ko00002,ko01000	-	-	-	Arginase
LLY-WYZ-3_1--contig34_12	448385.sce0045	1.24e-51	176	COG0204@1|root,COG0204@2|Bacteria,1N2DG@1224|Proteobacteria,42VS0@68525|delta/epsilon subdivisions,2WSHH@28221|Deltaproteobacteria,2YVPF@29|Myxococcales	28221|Deltaproteobacteria	I	Phosphate acyltransferases	-	-	2.3.1.51	ko:K00655	ko00561,ko00564,ko01100,ko01110,map00561,map00564,map01100,map01110	M00089	R02241,R09381	RC00004,RC00037,RC00039	ko00000,ko00001,ko00002,ko01000,ko01004	-	-	-	Acyltransferase
LLY-WYZ-3_1--contig34_13	391625.PPSIR1_36112	5.54e-72	222	COG0454@1|root,COG0456@2|Bacteria,1Q9R5@1224|Proteobacteria,434J4@68525|delta/epsilon subdivisions,2X8WY@28221|Deltaproteobacteria,2Z0SQ@29|Myxococcales	28221|Deltaproteobacteria	K	Acetyltransferase (GNAT) family	-	-	-	-	-	-	-	-	-	-	-	-	Acetyltransf_1
LLY-WYZ-3_1--contig34_14	1242864.D187_010208	1.74e-78	242	COG0566@1|root,COG0566@2|Bacteria,1MWBE@1224|Proteobacteria,42R8D@68525|delta/epsilon subdivisions,2WN83@28221|Deltaproteobacteria,2YVI3@29|Myxococcales	28221|Deltaproteobacteria	J	SpoU rRNA Methylase family	trmH	-	2.1.1.34	ko:K00556	-	-	-	-	ko00000,ko01000,ko03016	-	-	-	SpoU_methylase
LLY-WYZ-3_1--contig34_15	246197.MXAN_1471	1.89e-177	512	COG0536@1|root,COG0536@2|Bacteria,1MUGZ@1224|Proteobacteria,42M40@68525|delta/epsilon subdivisions,2WIM4@28221|Deltaproteobacteria,2YUC0@29|Myxococcales	28221|Deltaproteobacteria	S	An essential GTPase which binds GTP, GDP and possibly (p)ppGpp with moderate affinity, with high nucleotide exchange rates and a fairly low GTP hydrolysis rate. Plays a role in control of the cell cycle, stress response, ribosome biogenesis and in those bacteria that undergo differentiation, in morphogenesis control	obg	-	-	ko:K03979	-	-	-	-	ko00000,ko01000,ko03009	-	-	-	GTP1_OBG,MMR_HSR1
LLY-WYZ-3_1--contig34_16	378806.STAUR_2272	2.83e-45	147	COG0211@1|root,COG0211@2|Bacteria,1MZGH@1224|Proteobacteria,42THK@68525|delta/epsilon subdivisions,2WQ2U@28221|Deltaproteobacteria,2YVJI@29|Myxococcales	28221|Deltaproteobacteria	J	Belongs to the bacterial ribosomal protein bL27 family	rpmA	GO:0003674,GO:0003735,GO:0005198,GO:0005575,GO:0005622,GO:0005623,GO:0005737,GO:0005829,GO:0005840,GO:0015934,GO:0022625,GO:0022626,GO:0032991,GO:0043226,GO:0043228,GO:0043229,GO:0043232,GO:0044391,GO:0044422,GO:0044424,GO:0044444,GO:0044445,GO:0044446,GO:0044464,GO:1990904	-	ko:K02899	ko03010,map03010	M00178	-	-	br01610,ko00000,ko00001,ko00002,ko03011	-	-	-	Ribosomal_L27
LLY-WYZ-3_1--contig34_17	1297742.A176_03821	1.28e-54	172	COG0261@1|root,COG0261@2|Bacteria,1MZEW@1224|Proteobacteria,42SGM@68525|delta/epsilon subdivisions,2WQ3I@28221|Deltaproteobacteria	28221|Deltaproteobacteria	J	This protein binds to 23S rRNA in the presence of protein L20	rplU	GO:0003674,GO:0003735,GO:0005198	-	ko:K02888	ko03010,map03010	M00178	-	-	br01610,ko00000,ko00001,ko00002,ko03011	-	-	-	Ribosomal_L21p
LLY-WYZ-3_1--contig35_1	240015.ACP_2102	8.89e-33	119	2EUF0@1|root,33MXB@2|Bacteria	2|Bacteria	S	DoxX-like family	-	-	-	-	-	-	-	-	-	-	-	-	DoxX_3
LLY-WYZ-3_1--contig35_2	240015.ACP_2101	2.63e-96	293	2E27Y@1|root,32XE5@2|Bacteria	2|Bacteria	-	-	-	-	-	-	-	-	-	-	-	-	-	-	DUF3419
LLY-WYZ-3_1--contig35_3	483219.LILAB_31415	2.07e-141	412	COG0809@1|root,COG0809@2|Bacteria,1MUH3@1224|Proteobacteria,42MMG@68525|delta/epsilon subdivisions,2WJ9W@28221|Deltaproteobacteria,2YUD8@29|Myxococcales	28221|Deltaproteobacteria	F	Transfers and isomerizes the ribose moiety from AdoMet to the 7-aminomethyl group of 7-deazaguanine (preQ1-tRNA) to give epoxyqueuosine (oQ-tRNA)	queA	GO:0002097,GO:0002099,GO:0003674,GO:0003824,GO:0006139,GO:0006396,GO:0006399,GO:0006400,GO:0006725,GO:0006807,GO:0008033,GO:0008150,GO:0008152,GO:0008616,GO:0009058,GO:0009116,GO:0009119,GO:0009163,GO:0009451,GO:0009987,GO:0010467,GO:0016070,GO:0016740,GO:0016853,GO:0018130,GO:0019438,GO:0034404,GO:0034470,GO:0034641,GO:0034654,GO:0034660,GO:0042455,GO:0043170,GO:0043412,GO:0044237,GO:0044238,GO:…	2.4.99.17	ko:K07568	-	-	-	-	ko00000,ko01000,ko03016	-	-	-	Queuosine_synth
LLY-WYZ-3_1--contig35_4	378806.STAUR_5542	1.67e-176	501	COG0343@1|root,COG0343@2|Bacteria,1MUCA@1224|Proteobacteria,42M5Y@68525|delta/epsilon subdivisions,2WIMT@28221|Deltaproteobacteria,2YU84@29|Myxococcales	28221|Deltaproteobacteria	F	Catalyzes the base-exchange of a guanine (G) residue with the queuine precursor 7-aminomethyl-7-deazaguanine (PreQ1) at position 34 (anticodon wobble position) in tRNAs with GU(N) anticodons (tRNA-Asp, -Asn, -His and -Tyr). Catalysis occurs through a double-displacement mechanism. The nucleophile active site attacks the C1' of nucleotide 34 to detach the guanine base from the RNA, forming a coval…	tgt	-	2.4.2.29	ko:K00773	-	-	R03789,R10209	RC00063	ko00000,ko01000,ko03016	-	-	-	TGT
LLY-WYZ-3_1--contig35_5	1242864.D187_004562	1.36e-30	112	COG1862@1|root,COG1862@2|Bacteria,1MZT2@1224|Proteobacteria,42V1U@68525|delta/epsilon subdivisions,2WR76@28221|Deltaproteobacteria	28221|Deltaproteobacteria	U	TIGRFAM preprotein translocase, YajC subunit	yajC	-	-	ko:K03210	ko02024,ko03060,ko03070,map02024,map03060,map03070	M00335	-	-	ko00000,ko00001,ko00002,ko02044	3.A.5.1,3.A.5.2	-	-	YajC
LLY-WYZ-3_1--contig35_6	1144275.COCOR_02706	2.24e-278	778	COG0342@1|root,COG0342@2|Bacteria,1MV5U@1224|Proteobacteria,42M6V@68525|delta/epsilon subdivisions,2WJCI@28221|Deltaproteobacteria,2YU0A@29|Myxococcales	28221|Deltaproteobacteria	U	Part of the Sec protein translocase complex. Interacts with the SecYEG preprotein conducting channel. SecDF uses the proton motive force (PMF) to complete protein translocation after the ATP-dependent function of SecA	secD	-	-	ko:K03072,ko:K12257	ko02024,ko03060,ko03070,map02024,map03060,map03070	M00335	-	-	ko00000,ko00001,ko00002,ko02044	2.A.6.4,3.A.5.2,3.A.5.7	-	-	SecD_SecF,Sec_GG
LLY-WYZ-3_1--contig35_7	215803.DB30_7063	5.12e-195	550	COG0341@1|root,COG0341@2|Bacteria,1MU74@1224|Proteobacteria,42M2H@68525|delta/epsilon subdivisions,2WJ8I@28221|Deltaproteobacteria,2YUZD@29|Myxococcales	28221|Deltaproteobacteria	U	Part of the Sec protein translocase complex. Interacts with the SecYEG preprotein conducting channel. SecDF uses the proton motive force (PMF) to complete protein translocation after the ATP-dependent function of SecA	secF	-	-	ko:K03074	ko03060,ko03070,map03060,map03070	M00335	-	-	ko00000,ko00001,ko00002,ko02044	2.A.6.4,3.A.5.2,3.A.5.7	-	-	SecD_SecF,Sec_GG
LLY-WYZ-3_1--contig35_8	378806.STAUR_5491	5.65e-258	725	COG0608@1|root,COG0608@2|Bacteria,1MU1M@1224|Proteobacteria,42MYF@68525|delta/epsilon subdivisions,2WJE3@28221|Deltaproteobacteria,2YTVE@29|Myxococcales	28221|Deltaproteobacteria	L	single-stranded-DNA-specific exonuclease RecJ	recJ	-	-	ko:K07462	ko03410,ko03430,ko03440,map03410,map03430,map03440	-	-	-	ko00000,ko00001,ko01000,ko03400	-	-	-	DHH,DHHA1
LLY-WYZ-3_1--contig35_9	378806.STAUR_5486	0	1021	COG0173@1|root,COG0173@2|Bacteria,1MUXB@1224|Proteobacteria,42NC6@68525|delta/epsilon subdivisions,2WJEV@28221|Deltaproteobacteria,2YTWY@29|Myxococcales	28221|Deltaproteobacteria	J	Aspartyl-tRNA synthetase with relaxed tRNA specificity since it is able to aspartylate not only its cognate tRNA(Asp) but also tRNA(Asn). Reaction proceeds in two steps L-aspartate is first activated by ATP to form Asp-AMP and then transferred to the acceptor end of tRNA(Asp Asn)	aspS	-	6.1.1.12	ko:K01876	ko00970,map00970	M00359,M00360	R05577	RC00055,RC00523	ko00000,ko00001,ko00002,ko01000,ko01007,ko03016,ko03029	-	-	-	GAD,tRNA-synt_2,tRNA_anti-codon
LLY-WYZ-3_1--contig35_10	1254432.SCE1572_40935	2.76e-16	79.3	COG2204@1|root,COG2204@2|Bacteria,1NABF@1224|Proteobacteria,43C0I@68525|delta/epsilon subdivisions,2X7B5@28221|Deltaproteobacteria,2Z3KD@29|Myxococcales	28221|Deltaproteobacteria	T	cheY-homologous receiver domain	-	-	-	-	-	-	-	-	-	-	-	-	Response_reg
LLY-WYZ-3_1--contig35_11	1297742.A176_02714	7.27e-108	323	COG1597@1|root,COG1597@2|Bacteria,1RCJT@1224|Proteobacteria,42W6W@68525|delta/epsilon subdivisions,2X6V3@28221|Deltaproteobacteria,2YUYD@29|Myxococcales	28221|Deltaproteobacteria	I	Sphingosine kinase and enzymes related to eukaryotic diacylglycerol kinase	-	-	-	-	-	-	-	-	-	-	-	-	DAGK_cat
LLY-WYZ-3_1--contig35_12	502025.Hoch_5118	5.21e-201	598	COG0642@1|root,COG0745@1|root,COG0745@2|Bacteria,COG2205@2|Bacteria,1NRP8@1224|Proteobacteria,43C1T@68525|delta/epsilon subdivisions,2X7CE@28221|Deltaproteobacteria,2Z3MI@29|Myxococcales	28221|Deltaproteobacteria	T	His Kinase A (phosphoacceptor) domain	-	-	-	-	-	-	-	-	-	-	-	-	HATPase_c,HisKA,Response_reg
LLY-WYZ-3_1--contig35_13	215803.DB30_0737	0	1134	COG0553@1|root,COG0553@2|Bacteria,1MX6H@1224|Proteobacteria,42SZ0@68525|delta/epsilon subdivisions,2WPIR@28221|Deltaproteobacteria,2YWUE@29|Myxococcales	28221|Deltaproteobacteria	L	SNF2 family N-terminal domain	-	-	-	-	-	-	-	-	-	-	-	-	Helicase_C,SNF2_N
LLY-WYZ-3_1--contig36_1	1242864.D187_002089	1.6e-304	839	COG0488@1|root,COG0488@2|Bacteria,1MU37@1224|Proteobacteria,42MMK@68525|delta/epsilon subdivisions,2WJC1@28221|Deltaproteobacteria,2YUAB@29|Myxococcales	28221|Deltaproteobacteria	S	ABC transporter	yjjK	-	3.6.3.25	ko:K06020	-	-	-	-	ko00000,ko01000	-	-	-	ABC_tran,ABC_tran_Xtn
LLY-WYZ-3_1--contig36_2	290397.Adeh_1893	2.6e-18	80.1	2CFNS@1|root,331AJ@2|Bacteria,1NBYG@1224|Proteobacteria,42VZ5@68525|delta/epsilon subdivisions,2WR8A@28221|Deltaproteobacteria	28221|Deltaproteobacteria	-	-	-	-	-	-	-	-	-	-	-	-	-	-	-
LLY-WYZ-3_1--contig36_3	1144275.COCOR_02617	4.48e-145	434	COG0265@1|root,COG0265@2|Bacteria	2|Bacteria	O	serine-type endopeptidase activity	hhoB	-	3.4.21.107	ko:K04771,ko:K08372	ko01503,ko02020,map01503,map02020	M00728	-	-	ko00000,ko00001,ko00002,ko01000,ko01002,ko03110	-	-	-	DUF1080,Transglut_core2,Trypsin_2
LLY-WYZ-3_1--contig36_4	1144275.COCOR_00542	1.41e-49	190	COG1413@1|root,COG1413@2|Bacteria,1PC98@1224|Proteobacteria,433V3@68525|delta/epsilon subdivisions,2X3KJ@28221|Deltaproteobacteria,2YWFM@29|Myxococcales	28221|Deltaproteobacteria	C	HEAT repeats	-	-	-	-	-	-	-	-	-	-	-	-	HEAT_2
LLY-WYZ-3_1--contig36_5	1242864.D187_002140	7.06e-164	466	COG1192@1|root,COG1192@2|Bacteria,1Q4ZN@1224|Proteobacteria,43082@68525|delta/epsilon subdivisions,2WV4J@28221|Deltaproteobacteria	28221|Deltaproteobacteria	D	Cellulose biosynthesis protein BcsQ	-	-	-	ko:K03496	-	-	-	-	ko00000,ko03036,ko04812	-	-	-	AAA_31
LLY-WYZ-3_1--contig36_6	246197.MXAN_0636	4.51e-61	211	COG1196@1|root,COG1196@2|Bacteria	2|Bacteria	D	nuclear chromosome segregation	-	-	-	ko:K13582,ko:K21471	ko04112,map04112	-	-	-	ko00000,ko00001,ko01000,ko01002,ko01011	-	-	-	CHAP,DUF4349,Peptidase_M23,Rib,SLT,Sel1
LLY-WYZ-3_1--contig36_7	215803.DB30_3862	2.09e-52	183	COG4783@1|root,COG4783@2|Bacteria,1R84W@1224|Proteobacteria,43BZG@68525|delta/epsilon subdivisions,2X7A8@28221|Deltaproteobacteria,2YWC4@29|Myxococcales	28221|Deltaproteobacteria	S	Peptidase family M48	-	-	-	-	-	-	-	-	-	-	-	-	Peptidase_M48
LLY-WYZ-3_1--contig36_8	378806.STAUR_0735	2.6e-27	108	2DI9D@1|root,302FB@2|Bacteria,1QDT9@1224|Proteobacteria,434IV@68525|delta/epsilon subdivisions,2WYW5@28221|Deltaproteobacteria,2Z0S7@29|Myxococcales	28221|Deltaproteobacteria	-	-	-	-	-	-	-	-	-	-	-	-	-	-	-
LLY-WYZ-3_1--contig36_9	483219.LILAB_05620	1.37e-234	681	COG2114@1|root,COG4252@1|root,COG2114@2|Bacteria,COG4252@2|Bacteria,1MV1V@1224|Proteobacteria,42N5S@68525|delta/epsilon subdivisions,2WIUS@28221|Deltaproteobacteria	28221|Deltaproteobacteria	T	Adenylyl cyclase class-3 4 guanylyl cyclase	-	-	4.6.1.1	ko:K01768	ko00230,ko02025,ko04113,ko04213,map00230,map02025,map04113,map04213	M00695	R00089,R00434	RC00295	ko00000,ko00001,ko00002,ko01000	-	-	-	CHASE2,Guanylate_cyc
LLY-WYZ-3_1--contig36_11	378806.STAUR_7610	1.53e-171	484	COG1234@1|root,COG1234@2|Bacteria,1Q4PW@1224|Proteobacteria,42VTH@68525|delta/epsilon subdivisions,2WS84@28221|Deltaproteobacteria,2YYDW@29|Myxococcales	28221|Deltaproteobacteria	J	Zinc phosphodiesterase, which displays some tRNA 3'- processing endonuclease activity. Probably involved in tRNA maturation, by removing a 3'-trailer from precursor tRNA	rnz	-	3.1.26.11	ko:K00784	ko03013,map03013	-	-	-	ko00000,ko00001,ko01000,ko03016	-	-	-	Lactamase_B_2
LLY-WYZ-3_1--contig36_12	215803.DB30_5411	6.65e-19	93.2	2E2RM@1|root,32XU3@2|Bacteria,1P05E@1224|Proteobacteria	1224|Proteobacteria	-	-	-	-	-	-	-	-	-	-	-	-	-	-	-
LLY-WYZ-3_1--contig36_14	378806.STAUR_7585	0	1182	COG3808@1|root,COG3808@2|Bacteria,1MUQ3@1224|Proteobacteria,42P3K@68525|delta/epsilon subdivisions,2WMB8@28221|Deltaproteobacteria,2YWYR@29|Myxococcales	28221|Deltaproteobacteria	C	Proton pump that utilizes the energy of pyrophosphate hydrolysis as the driving force for proton movement across the membrane. Generates a proton motive force	hppA	-	3.6.1.1	ko:K15987	ko00190,map00190	-	-	-	ko00000,ko00001,ko01000	3.A.10.1	-	-	H_PPase
LLY-WYZ-3_1--contig36_15	483219.LILAB_21680	7.4e-19	85.9	COG3477@1|root,COG3477@2|Bacteria	2|Bacteria	S	response to acidic pH	yagU	GO:0005575,GO:0005623,GO:0005886,GO:0008150,GO:0009268,GO:0009628,GO:0010447,GO:0016020,GO:0044464,GO:0050896,GO:0071944	-	ko:K08996	-	-	-	-	ko00000	-	-	-	DUF1440
LLY-WYZ-3_1--contig36_16	591158.SSMG_02567	1.51e-40	144	COG0640@1|root,COG0640@2|Bacteria,2GJT9@201174|Actinobacteria	201174|Actinobacteria	K	Transcriptional regulator	-	-	-	-	-	-	-	-	-	-	-	-	HTH_20
LLY-WYZ-3_1--contig36_17	1304275.C41B8_09426	1.02e-65	211	COG0300@1|root,COG0300@2|Bacteria,1NGXF@1224|Proteobacteria,1S25V@1236|Gammaproteobacteria	1236|Gammaproteobacteria	S	short-chain dehydrogenase	-	-	-	-	-	-	-	-	-	-	-	-	adh_short
LLY-WYZ-3_1--contig36_18	522373.Smlt0633	1.24e-102	315	COG0277@1|root,COG0277@2|Bacteria,1MV1Q@1224|Proteobacteria,1RMXA@1236|Gammaproteobacteria,1X5PQ@135614|Xanthomonadales	135614|Xanthomonadales	C	FAD binding domain	-	-	-	-	-	-	-	-	-	-	-	-	FAD_binding_4
LLY-WYZ-3_1--contig37_1	215803.DB30_3195	1.88e-53	179	COG2242@1|root,COG2242@2|Bacteria,1QX6B@1224|Proteobacteria,43BYX@68525|delta/epsilon subdivisions,2WSZS@28221|Deltaproteobacteria	28221|Deltaproteobacteria	H	Methyltransferase FkbM domain	-	-	-	-	-	-	-	-	-	-	-	-	Methyltransf_21
LLY-WYZ-3_1--contig37_2	483219.LILAB_03470	1.57e-172	502	COG0472@1|root,COG0472@2|Bacteria,1MWYW@1224|Proteobacteria,42NVY@68525|delta/epsilon subdivisions,2WKWM@28221|Deltaproteobacteria,2YU8T@29|Myxococcales	28221|Deltaproteobacteria	M	Glycosyl transferase family 4	-	-	2.7.8.33,2.7.8.35	ko:K02851	-	-	R08856	RC00002	ko00000,ko01000,ko01003,ko01005	-	-	-	Glycos_transf_4
LLY-WYZ-3_1--contig37_3	1242864.D187_001977	3.1e-123	363	2A31K@1|root,30RGB@2|Bacteria,1Q31K@1224|Proteobacteria,438RR@68525|delta/epsilon subdivisions,2X9AC@28221|Deltaproteobacteria,2YXM7@29|Myxococcales	28221|Deltaproteobacteria	S	Uncharacterised nucleotidyltransferase	-	-	-	-	-	-	-	-	-	-	-	-	NTP_transf_5
LLY-WYZ-3_1--contig37_4	246197.MXAN_1048	2.61e-249	691	COG1004@1|root,COG1004@2|Bacteria,1MW5U@1224|Proteobacteria,42MDV@68525|delta/epsilon subdivisions,2WJ3T@28221|Deltaproteobacteria	28221|Deltaproteobacteria	M	Belongs to the UDP-glucose GDP-mannose dehydrogenase family	ugd	-	1.1.1.22	ko:K00012	ko00040,ko00053,ko00520,ko01100,map00040,map00053,map00520,map01100	M00014,M00129,M00361,M00362	R00286	RC00291	ko00000,ko00001,ko00002,ko01000	-	-	-	UDPG_MGDP_dh,UDPG_MGDP_dh_C,UDPG_MGDP_dh_N
LLY-WYZ-3_1--contig37_5	1499967.BAYZ01000193_gene3921	4.62e-80	251	COG0382@1|root,COG0382@2|Bacteria,2NNVJ@2323|unclassified Bacteria	2|Bacteria	H	UbiA prenyltransferase family	ubiA	-	-	-	-	-	-	-	-	-	-	-	UbiA
LLY-WYZ-3_1--contig37_6	575540.Isop_1892	4.89e-27	114	COG4123@1|root,COG4123@2|Bacteria	2|Bacteria	AJ	Specifically methylates the adenine in position 37 of tRNA(1)(Val) (anticodon cmo5UAC)	fkbM	-	-	-	-	-	-	-	-	-	-	-	Methyltransf_21
LLY-WYZ-3_1--contig38_1	596154.Alide2_1764	8.45e-65	207	COG2801@1|root,COG2801@2|Bacteria,1MVXQ@1224|Proteobacteria,2VHER@28216|Betaproteobacteria,4AGKJ@80864|Comamonadaceae	28216|Betaproteobacteria	L	PFAM Integrase catalytic	-	-	-	ko:K07497	-	-	-	-	ko00000	-	-	-	HTH_21,rve,rve_3
LLY-WYZ-3_1--contig38_2	153948.NAL212_0315	3.4e-45	148	COG2963@1|root,COG2963@2|Bacteria,1N1AA@1224|Proteobacteria,2VU5U@28216|Betaproteobacteria,373FN@32003|Nitrosomonadales	28216|Betaproteobacteria	L	PFAM Transposase IS3 IS911family	-	-	-	ko:K07483	-	-	-	-	ko00000	-	-	-	HTH_Tnp_1
LLY-WYZ-3_1--contig38_3	404589.Anae109_4219	8.29e-117	358	COG0582@1|root,COG0582@2|Bacteria	2|Bacteria	L	DNA integration	-	-	-	ko:K07497	-	-	-	-	ko00000	-	-	-	Phage_int_SAM_3,Phage_integrase
LLY-WYZ-3_1--contig38_4	196367.JNFG01000020_gene4678	5.86e-83	256	COG2513@1|root,COG2513@2|Bacteria,1R3SD@1224|Proteobacteria,2VT10@28216|Betaproteobacteria,1K3GP@119060|Burkholderiaceae	28216|Betaproteobacteria	G	Phosphoenolpyruvate phosphomutase	-	-	-	-	-	-	-	-	-	-	-	-	PEP_mutase
LLY-WYZ-3_1--contig38_5	1254432.SCE1572_07840	2.85e-52	169	COG1720@1|root,COG1720@2|Bacteria,1MYVG@1224|Proteobacteria,42N6M@68525|delta/epsilon subdivisions,2WPY9@28221|Deltaproteobacteria,2Z0U5@29|Myxococcales	28221|Deltaproteobacteria	S	Uncharacterised protein family UPF0066	-	-	4.1.2.17	ko:K01628	ko00051,ko01120,map00051,map01120	-	R02262	RC00603,RC00604	ko00000,ko00001,ko01000	-	-	-	Aldolase_II,UPF0066
LLY-WYZ-3_1--contig38_6	215803.DB30_4354	6.31e-200	560	COG0407@1|root,COG0407@2|Bacteria,1MUG1@1224|Proteobacteria,42MV9@68525|delta/epsilon subdivisions,2WJZK@28221|Deltaproteobacteria,2YTSB@29|Myxococcales	28221|Deltaproteobacteria	H	Catalyzes the decarboxylation of four acetate groups of uroporphyrinogen-III to yield coproporphyrinogen-III	hemE	GO:0003674,GO:0003824,GO:0004853,GO:0005575,GO:0005622,GO:0005623,GO:0005737,GO:0005829,GO:0006725,GO:0006778,GO:0006779,GO:0006783,GO:0006807,GO:0008150,GO:0008152,GO:0009058,GO:0009987,GO:0016829,GO:0016830,GO:0016831,GO:0018130,GO:0019438,GO:0033013,GO:0033014,GO:0034641,GO:0042168,GO:0042440,GO:0044237,GO:0044249,GO:0044271,GO:0044424,GO:0044444,GO:0044464,GO:0046148,GO:0046483,GO:0051186,GO:…	4.1.1.37	ko:K01599	ko00860,ko01100,ko01110,map00860,map01100,map01110	M00121	R03197,R04972	RC00872	ko00000,ko00001,ko00002,ko01000	-	-	iAF987.Gmet_0016	URO-D
LLY-WYZ-3_1--contig38_7	1297742.A176_00056	6.2e-68	215	COG1309@1|root,COG1309@2|Bacteria,1N6R3@1224|Proteobacteria,42VN1@68525|delta/epsilon subdivisions,2WRVD@28221|Deltaproteobacteria,2YVPX@29|Myxococcales	28221|Deltaproteobacteria	K	WHG domain	-	-	-	-	-	-	-	-	-	-	-	-	TetR_N,WHG
LLY-WYZ-3_1--contig38_8	639030.JHVA01000001_gene2688	8.32e-148	425	COG0451@1|root,COG0451@2|Bacteria,3Y7GG@57723|Acidobacteria	57723|Acidobacteria	GM	NAD(P)H-binding	-	-	-	-	-	-	-	-	-	-	-	-	Epimerase,NAD_binding_10
LLY-WYZ-3_1--contig38_9	215803.DB30_4353	5.12e-205	579	COG0183@1|root,COG0183@2|Bacteria,1MU5G@1224|Proteobacteria,42N7F@68525|delta/epsilon subdivisions,2WJB2@28221|Deltaproteobacteria,2YUH3@29|Myxococcales	28221|Deltaproteobacteria	I	Belongs to the thiolase family	fadI	-	2.3.1.16,2.3.1.9	ko:K00626,ko:K00632	ko00071,ko00072,ko00280,ko00281,ko00310,ko00362,ko00380,ko00592,ko00620,ko00630,ko00640,ko00642,ko00650,ko00720,ko00900,ko01100,ko01110,ko01120,ko01130,ko01200,ko01212,ko02020,map00071,map00072,map00280,map00281,map00310,map00362,map00380,map00592,map00620,map00630,map00640,map00642,map00650,map00720,map00900,map01100,map01110,map01120,map01130,map01200,map01212,map02020	M00087,M00088,M00095,M00113,M00373,M00374,M00375	R00238,R00829,R00927,R01177,R03778,R03858,R03991,R04546,R04742,R04747,R05506,R05586,R07891,R07895,R07899,R08091,R08095	RC00004,RC00326,RC00405,RC01702,RC02728,RC02898,RC02955	ko00000,ko00001,ko00002,ko01000,ko04147	-	-	-	Thiolase_C,Thiolase_N
LLY-WYZ-3_1--contig38_10	1297742.A176_04917	3.04e-288	814	COG1024@1|root,COG1250@1|root,COG1024@2|Bacteria,COG1250@2|Bacteria,1MU9P@1224|Proteobacteria,42MQS@68525|delta/epsilon subdivisions,2WINP@28221|Deltaproteobacteria,2YU7W@29|Myxococcales	28221|Deltaproteobacteria	I	Belongs to the enoyl-CoA hydratase isomerase family	fadJ	-	1.1.1.35,4.2.1.17,5.1.2.3	ko:K01782	ko00071,ko00280,ko00281,ko00310,ko00362,ko00380,ko00410,ko00640,ko00650,ko00903,ko00930,ko01040,ko01100,ko01110,ko01120,ko01130,ko01200,ko01212,map00071,map00280,map00281,map00310,map00362,map00380,map00410,map00640,map00650,map00903,map00930,map01040,map01100,map01110,map01120,map01130,map01200,map01212	M00032,M00087	R01975,R03026,R03045,R03276,R04137,R04170,R04203,R04204,R04224,R04737,R04738,R04739,R04740,R04741,R04744,R04745,R04746,R04748,R04749,R05066,R05305,R06411,R06412,R06941,R06942,R07935,R07951,R08093,R08094	RC00029,RC00099,RC00117,RC00241,RC00525,RC00831,RC00834,RC00896,RC01086,RC01095,RC01098,RC01103,RC01217,RC02115	ko00000,ko00001,ko00002,ko01000	-	-	-	3HCDH,3HCDH_N,ECH_1
LLY-WYZ-3_1--contig38_11	404589.Anae109_3101	9.24e-273	770	COG0531@1|root,COG0531@2|Bacteria,1R829@1224|Proteobacteria,42MS5@68525|delta/epsilon subdivisions,2WINQ@28221|Deltaproteobacteria	28221|Deltaproteobacteria	E	Amino acid permease	-	-	-	-	-	-	-	-	-	-	-	-	AA_permease_2
LLY-WYZ-3_1--contig38_12	1242864.D187_008901	5.53e-60	201	COG2199@1|root,COG3706@2|Bacteria,1R7HC@1224|Proteobacteria,42M3W@68525|delta/epsilon subdivisions,2WNA3@28221|Deltaproteobacteria	28221|Deltaproteobacteria	T	diguanylate cyclase	-	-	-	-	-	-	-	-	-	-	-	-	GGDEF
LLY-WYZ-3_1--contig38_13	483219.LILAB_34655	7.84e-238	670	COG3437@1|root,COG4191@1|root,COG3437@2|Bacteria,COG4191@2|Bacteria,1RCM9@1224|Proteobacteria,42PZ5@68525|delta/epsilon subdivisions,2WME7@28221|Deltaproteobacteria	28221|Deltaproteobacteria	T	Histidine kinase	hsfB	-	2.7.13.3	ko:K02482	-	-	-	-	ko00000,ko01000,ko01001,ko02022	-	-	-	GAF_2,GAF_3,HATPase_c,HisKA,PAS_4,Response_reg
LLY-WYZ-3_1--contig38_14	1144275.COCOR_02206	2.37e-273	757	COG2204@1|root,COG2204@2|Bacteria,1MU0N@1224|Proteobacteria,42M03@68525|delta/epsilon subdivisions,2WIT0@28221|Deltaproteobacteria	28221|Deltaproteobacteria	T	two component, sigma54 specific, transcriptional regulator, Fis family	hsfA	-	-	ko:K07713,ko:K07714,ko:K07715	ko02020,ko02024,map02020,map02024	M00499,M00500,M00502	-	-	ko00000,ko00001,ko00002,ko02022	-	-	-	HTH_8,Response_reg,Sigma54_activat
LLY-WYZ-3_1--contig38_16	378806.STAUR_0742	1.75e-87	268	COG0500@1|root,COG2226@2|Bacteria,1RFPW@1224|Proteobacteria	1224|Proteobacteria	Q	Methyl-transferase	-	-	-	-	-	-	-	-	-	-	-	-	Methyltransf_11
LLY-WYZ-3_1--contig38_17	1278073.MYSTI_07445	8.2e-19	94.4	COG2207@1|root,COG2207@2|Bacteria,1MY46@1224|Proteobacteria	1224|Proteobacteria	K	Transcriptional regulator	-	-	-	ko:K21747	-	-	-	-	ko00000,ko03000	-	-	-	Cupin_6,HTH_18,HTH_AraC
LLY-WYZ-3_1--contig38_19	378806.STAUR_6070	1.28e-202	574	COG2256@1|root,COG2256@2|Bacteria,1MUVS@1224|Proteobacteria,42M9X@68525|delta/epsilon subdivisions,2WJ7E@28221|Deltaproteobacteria,2YU66@29|Myxococcales	28221|Deltaproteobacteria	L	AAA C-terminal domain	rarA	-	-	ko:K07478	-	-	-	-	ko00000	-	-	-	AAA,AAA_assoc_2,MgsA_C,RuvB_N
LLY-WYZ-3_1--contig38_20	483219.LILAB_34645	2.67e-124	362	COG0061@1|root,COG0061@2|Bacteria,1MUBC@1224|Proteobacteria,42MP8@68525|delta/epsilon subdivisions,2WKMR@28221|Deltaproteobacteria,2YUYM@29|Myxococcales	28221|Deltaproteobacteria	H	Involved in the regulation of the intracellular balance of NAD and NADP, and is a key enzyme in the biosynthesis of NADP. Catalyzes specifically the phosphorylation on 2'-hydroxyl of the adenosine moiety of NAD to yield NADP	nadK	-	2.7.1.23	ko:K00858	ko00760,ko01100,map00760,map01100	-	R00104	RC00002,RC00078	ko00000,ko00001,ko01000	-	-	-	NAD_kinase
LLY-WYZ-3_1--contig38_21	1278073.MYSTI_05915	1.93e-60	213	COG0553@1|root,COG4715@1|root,COG0553@2|Bacteria,COG4715@2|Bacteria,1MV6M@1224|Proteobacteria,42M5P@68525|delta/epsilon subdivisions,2WIW8@28221|Deltaproteobacteria,2YU7C@29|Myxococcales	28221|Deltaproteobacteria	KL	helicase domain protein	-	-	-	-	-	-	-	-	-	-	-	-	Helicase_C,SNF2_N,SNF2_assoc,SWIM
LLY-WYZ-3_1--contig39_1	483219.LILAB_35430	2.05e-78	244	COG1024@1|root,COG1024@2|Bacteria,1MVA6@1224|Proteobacteria,42Z9Q@68525|delta/epsilon subdivisions,2WU0K@28221|Deltaproteobacteria	28221|Deltaproteobacteria	I	Enoyl-CoA hydratase/isomerase	-	-	-	-	-	-	-	-	-	-	-	-	ECH_1
LLY-WYZ-3_1--contig39_2	378806.STAUR_6252	6.03e-16	72	COG4770@1|root,COG4770@2|Bacteria,1NJ80@1224|Proteobacteria,42WV4@68525|delta/epsilon subdivisions,2WT3X@28221|Deltaproteobacteria	28221|Deltaproteobacteria	I	Acetyl propionyl-CoA carboxylase alpha subunit	-	-	-	ko:K02160	ko00061,ko00620,ko00640,ko00720,ko01100,ko01110,ko01120,ko01130,ko01200,ko01212,map00061,map00620,map00640,map00720,map01100,map01110,map01120,map01130,map01200,map01212	M00082,M00376	R00742	RC00040,RC00367	ko00000,ko00001,ko00002	-	-	-	Biotin_lipoyl
LLY-WYZ-3_1--contig39_3	483219.LILAB_35440	7.05e-244	679	COG0439@1|root,COG0439@2|Bacteria,1MU4H@1224|Proteobacteria,42M14@68525|delta/epsilon subdivisions,2WIN7@28221|Deltaproteobacteria	28221|Deltaproteobacteria	I	Biotin carboxylase	accC	-	6.3.4.14,6.3.4.6,6.4.1.2,6.4.1.4	ko:K01941,ko:K01961,ko:K01968	ko00061,ko00220,ko00280,ko00620,ko00640,ko00720,ko00791,ko01100,ko01110,ko01120,ko01130,ko01200,ko01212,map00061,map00220,map00280,map00620,map00640,map00720,map00791,map01100,map01110,map01120,map01130,map01200,map01212	M00036,M00082,M00376	R00742,R00774,R04138,R04385	RC00040,RC00253,RC00367,RC00378,RC00942	ko00000,ko00001,ko00002,ko01000	-	-	-	Biotin_carb_C,Biotin_carb_N,Biotin_lipoyl,CPSase_L_D2,CT_A_B,CT_C_D
LLY-WYZ-3_1--contig39_4	293826.Amet_1723	9.8e-18	87	28PHB@1|root,2ZC7V@2|Bacteria,1V1MY@1239|Firmicutes,24H5K@186801|Clostridia,36IHD@31979|Clostridiaceae	186801|Clostridia	-	-	-	-	-	-	-	-	-	-	-	-	-	-	-
LLY-WYZ-3_1--contig39_5	1242864.D187_006390	7.14e-195	551	COG0206@1|root,COG0206@2|Bacteria,1MV2X@1224|Proteobacteria,42MHK@68525|delta/epsilon subdivisions,2WJAZ@28221|Deltaproteobacteria,2YTTW@29|Myxococcales	28221|Deltaproteobacteria	D	Essential cell division protein that forms a contractile ring structure (Z ring) at the future cell division site. The regulation of the ring assembly controls the timing and the location of cell division. One of the functions of the FtsZ ring is to recruit other cell division proteins to the septum to produce a new cell wall between the dividing cells. Binds GTP and shows GTPase activity	ftsZ	-	-	ko:K03531	ko04112,map04112	-	-	-	ko00000,ko00001,ko02048,ko03036,ko04812	-	-	-	FtsZ_C,Tubulin
LLY-WYZ-3_1--contig39_6	1297742.A176_05133	6.84e-275	754	COG0849@1|root,COG0849@2|Bacteria,1MUSR@1224|Proteobacteria,42MS2@68525|delta/epsilon subdivisions,2WIQ0@28221|Deltaproteobacteria,2YTZH@29|Myxococcales	28221|Deltaproteobacteria	D	Cell division protein that is involved in the assembly of the Z ring. May serve as a membrane anchor for the Z ring	ftsA	-	-	ko:K03590	ko04112,map04112	-	-	-	ko00000,ko00001,ko03036,ko04812	-	-	-	FtsA,SHS2_FTSA
LLY-WYZ-3_1--contig39_7	1144275.COCOR_06091	1.43e-69	223	COG1589@1|root,COG1589@2|Bacteria,1RDX7@1224|Proteobacteria,42VCZ@68525|delta/epsilon subdivisions,2WRVM@28221|Deltaproteobacteria,2YVR5@29|Myxococcales	28221|Deltaproteobacteria	D	Cell division protein FtsQ	ftsQ	-	-	ko:K03589	ko04112,map04112	-	-	-	ko00000,ko00001,ko03036	-	-	-	FtsQ,POTRA_1
LLY-WYZ-3_1--contig39_8	378806.STAUR_6259	2.85e-159	453	COG1181@1|root,COG1181@2|Bacteria,1MUTB@1224|Proteobacteria,42NF2@68525|delta/epsilon subdivisions,2WJ7Q@28221|Deltaproteobacteria,2YZ3X@29|Myxococcales	28221|Deltaproteobacteria	M	D-ala D-ala ligase N-terminus	ddl	-	6.3.2.4	ko:K01921	ko00473,ko00550,ko01100,ko01502,map00473,map00550,map01100,map01502	-	R01150	RC00064,RC00141	ko00000,ko00001,ko01000,ko01011	-	-	-	Dala_Dala_lig_C,Dala_Dala_lig_N
LLY-WYZ-3_1--contig39_9	1144275.COCOR_06093	7.32e-127	371	COG0812@1|root,COG0812@2|Bacteria,1MXDH@1224|Proteobacteria,42T6Y@68525|delta/epsilon subdivisions,2WPG1@28221|Deltaproteobacteria,2YVVQ@29|Myxococcales	28221|Deltaproteobacteria	M	Cell wall formation	murB	-	1.3.1.98	ko:K00075	ko00520,ko00550,ko01100,map00520,map00550,map01100	-	R03191,R03192	RC02639	ko00000,ko00001,ko01000,ko01011	-	-	-	FAD_binding_4,MurB_C
LLY-WYZ-3_1--contig39_10	1289387.AUKW01000003_gene2403	8.52e-39	133	COG3759@1|root,COG3759@2|Bacteria,2IRV5@201174|Actinobacteria	201174|Actinobacteria	S	membrane	-	-	-	ko:K08987	-	-	-	-	ko00000	-	-	-	DUF1304
LLY-WYZ-3_1--contig39_11	404589.Anae109_4193	2.42e-133	403	COG1807@1|root,COG1807@2|Bacteria,1N57T@1224|Proteobacteria,439MG@68525|delta/epsilon subdivisions,2X4YF@28221|Deltaproteobacteria,2YZUE@29|Myxococcales	28221|Deltaproteobacteria	M	Dolichyl-phosphate-mannose-protein mannosyltransferase	-	-	-	-	-	-	-	-	-	-	-	-	PMT_2
LLY-WYZ-3_1--contig39_12	1267533.KB906733_gene2975	2.07e-108	330	COG4447@1|root,COG4447@2|Bacteria	2|Bacteria	S	cellulose binding	-	-	-	-	-	-	-	-	-	-	-	-	PSII_BNR
LLY-WYZ-3_1--contig39_13	215803.DB30_6257	7.95e-32	115	COG0640@1|root,COG0640@2|Bacteria,1N0DJ@1224|Proteobacteria,4382M@68525|delta/epsilon subdivisions,2X3CP@28221|Deltaproteobacteria,2YVFV@29|Myxococcales	28221|Deltaproteobacteria	K	helix_turn_helix, Arsenical Resistance Operon Repressor	-	-	-	-	-	-	-	-	-	-	-	-	HTH_20
LLY-WYZ-3_1--contig39_14	378806.STAUR_6261	4.62e-269	745	COG0773@1|root,COG0773@2|Bacteria,1MV68@1224|Proteobacteria,42MMP@68525|delta/epsilon subdivisions,2WK50@28221|Deltaproteobacteria,2YTUP@29|Myxococcales	28221|Deltaproteobacteria	M	Belongs to the MurCDEF family	murC	-	6.3.2.8	ko:K01924	ko00471,ko00550,ko01100,map00471,map00550,map01100	-	R03193	RC00064,RC00141	ko00000,ko00001,ko01000,ko01011	-	-	-	Mur_ligase,Mur_ligase_C,Mur_ligase_M
LLY-WYZ-3_1--contig39_15	483219.LILAB_35485	2e-162	467	COG0707@1|root,COG0707@2|Bacteria,1MVIB@1224|Proteobacteria,42ME1@68525|delta/epsilon subdivisions,2WJNY@28221|Deltaproteobacteria,2YWEZ@29|Myxococcales	28221|Deltaproteobacteria	M	Cell wall formation. Catalyzes the transfer of a GlcNAc subunit on undecaprenyl-pyrophosphoryl-MurNAc-pentapeptide (lipid intermediate I) to form undecaprenyl-pyrophosphoryl-MurNAc- (pentapeptide)GlcNAc (lipid intermediate II)	murG	-	2.4.1.227	ko:K02563	ko00550,ko01100,ko01502,ko04112,map00550,map01100,map01502,map04112	-	R05032,R05662	RC00005,RC00049	ko00000,ko00001,ko01000,ko01011	-	GT28	-	Glyco_tran_28_C,Glyco_transf_28
LLY-WYZ-3_1--contig39_16	378806.STAUR_6263	4.94e-185	525	COG0772@1|root,COG0772@2|Bacteria,1MVDB@1224|Proteobacteria,42MG2@68525|delta/epsilon subdivisions,2WJ01@28221|Deltaproteobacteria,2YTX5@29|Myxococcales	28221|Deltaproteobacteria	D	Belongs to the SEDS family	ftsW	-	-	ko:K03588	ko04112,map04112	-	-	-	ko00000,ko00001,ko02000,ko03036	2.A.103.1	-	-	FTSW_RODA_SPOVE
LLY-WYZ-3_1--contig39_17	1144275.COCOR_06097	2.9e-154	452	COG0771@1|root,COG0771@2|Bacteria,1MVYD@1224|Proteobacteria,42MJY@68525|delta/epsilon subdivisions,2WJAQ@28221|Deltaproteobacteria,2YU89@29|Myxococcales	28221|Deltaproteobacteria	M	Cell wall formation. Catalyzes the addition of glutamate to the nucleotide precursor UDP-N-acetylmuramoyl-L-alanine (UMA)	murD	-	6.3.2.9	ko:K01925	ko00471,ko00550,ko01100,map00471,map00550,map01100	-	R02783	RC00064,RC00141	ko00000,ko00001,ko01000,ko01011	-	-	-	AlaDh_PNT_C,FAD_binding_3,Mur_ligase_C,Mur_ligase_M,NAD_binding_8
LLY-WYZ-3_1--contig39_18	1144275.COCOR_06098	5.22e-216	603	COG0472@1|root,COG0472@2|Bacteria,1MUTK@1224|Proteobacteria,42MCP@68525|delta/epsilon subdivisions,2WJDS@28221|Deltaproteobacteria,2YWXN@29|Myxococcales	28221|Deltaproteobacteria	M	First step of the lipid cycle reactions in the biosynthesis of the cell wall peptidoglycan	mraY	-	2.7.8.13	ko:K01000	ko00550,ko01100,ko01502,map00550,map01100,map01502	-	R05629,R05630	RC00002,RC02753	ko00000,ko00001,ko01000,ko01011	9.B.146	-	iAF987.Gmet_0409	Glycos_transf_4,MraY_sig1
LLY-WYZ-3_1--contig39_19	378806.STAUR_6266	2.06e-201	573	COG0770@1|root,COG0770@2|Bacteria,1QTSF@1224|Proteobacteria,42MXF@68525|delta/epsilon subdivisions,2WIJZ@28221|Deltaproteobacteria,2YXE7@29|Myxococcales	28221|Deltaproteobacteria	M	Mur ligase family, catalytic domain	murF	-	6.3.2.10	ko:K01929	ko00300,ko00550,ko01100,ko01502,map00300,map00550,map01100,map01502	-	R04573,R04617	RC00064,RC00141	ko00000,ko00001,ko01000,ko01011	-	-	-	Mur_ligase,Mur_ligase_C,Mur_ligase_M
LLY-WYZ-3_1--contig39_20	378806.STAUR_6267	2.38e-16	78.6	COG0769@1|root,COG0769@2|Bacteria,1MU6P@1224|Proteobacteria,42NKY@68525|delta/epsilon subdivisions,2WJJG@28221|Deltaproteobacteria,2YU1E@29|Myxococcales	28221|Deltaproteobacteria	M	Catalyzes the addition of meso-diaminopimelic acid to the nucleotide precursor UDP-N-acetylmuramoyl-L-alanyl-D-glutamate (UMAG) in the biosynthesis of bacterial cell-wall peptidoglycan	murE	GO:0000270,GO:0003674,GO:0003824,GO:0006022,GO:0006023,GO:0006024,GO:0006807,GO:0008150,GO:0008152,GO:0008765,GO:0009058,GO:0009059,GO:0009252,GO:0009273,GO:0009987,GO:0016874,GO:0016879,GO:0016881,GO:0030203,GO:0034645,GO:0042546,GO:0043170,GO:0044036,GO:0044038,GO:0044085,GO:0044237,GO:0044249,GO:0044260,GO:0070589,GO:0071554,GO:0071704,GO:0071840,GO:1901135,GO:1901137,GO:1901564,GO:1901566,GO:…	6.3.2.13	ko:K01928	ko00300,ko00550,map00300,map00550	-	R02788	RC00064,RC00090	ko00000,ko00001,ko01000,ko01011	-	-	-	Mur_ligase,Mur_ligase_C,Mur_ligase_M
LLY-WYZ-3_1--contig40_1	395495.Lcho_1136	7.64e-81	252	COG3005@1|root,COG3005@2|Bacteria,1QZ6I@1224|Proteobacteria,2VPS8@28216|Betaproteobacteria	28216|Betaproteobacteria	C	Class III cytochrome C family	-	-	-	-	-	-	-	-	-	-	-	-	Cytochrom_CIII
LLY-WYZ-3_1--contig40_2	338969.Rfer_0498	4.64e-100	294	296YQ@1|root,2ZU7A@2|Bacteria,1RDAE@1224|Proteobacteria,2VS5K@28216|Betaproteobacteria	28216|Betaproteobacteria	-	-	-	-	-	-	-	-	-	-	-	-	-	-	-
LLY-WYZ-3_1--contig40_3	338969.Rfer_0497	1.34e-190	540	COG1018@1|root,COG1018@2|Bacteria,1MV41@1224|Proteobacteria,2VIIV@28216|Betaproteobacteria,4AD7K@80864|Comamonadaceae	28216|Betaproteobacteria	C	oxidoreductase FAD NAD(P)-binding domain protein	hmp	-	1.14.12.17	ko:K05916,ko:K07006,ko:K21832	ko05132,map05132	-	-	-	ko00000,ko00001,ko01000	-	-	-	FAD_binding_6,Fer2,Globin,NAD_binding_1
LLY-WYZ-3_1--contig40_4	1254432.SCE1572_29915	3.75e-35	125	COG2259@1|root,31BQE@2|Bacteria,1P7BF@1224|Proteobacteria,4355C@68525|delta/epsilon subdivisions,2WZG9@28221|Deltaproteobacteria,2Z22W@29|Myxococcales	28221|Deltaproteobacteria	S	DoxX-like family	-	-	-	-	-	-	-	-	-	-	-	-	DoxX_2
LLY-WYZ-3_1--contig40_5	292459.STH1335	1.32e-184	565	COG0474@1|root,COG0474@2|Bacteria,1TPF5@1239|Firmicutes,247JN@186801|Clostridia	186801|Clostridia	P	ATPase, P-type (transporting), HAD superfamily, subfamily IC	-	-	3.6.3.8	ko:K01537	-	-	-	-	ko00000,ko01000	3.A.3.2	-	-	Cation_ATPase,Cation_ATPase_C,Cation_ATPase_N,E1-E2_ATPase,Hydrolase
LLY-WYZ-3_1--contig40_6	448385.sce6417	5.85e-181	518	COG4941@1|root,COG4941@2|Bacteria,1MU3D@1224|Proteobacteria,437V1@68525|delta/epsilon subdivisions,2X34I@28221|Deltaproteobacteria,2YU7X@29|Myxococcales	28221|Deltaproteobacteria	K	Belongs to the sigma-70 factor family. ECF subfamily	-	-	-	-	-	-	-	-	-	-	-	-	Sigma70_r2,Sigma70_r4_2
LLY-WYZ-3_1--contig40_7	1267535.KB906767_gene4251	7.25e-37	130	COG3795@1|root,COG3795@2|Bacteria,3Y517@57723|Acidobacteria	57723|Acidobacteria	S	YCII-related domain	-	-	-	-	-	-	-	-	-	-	-	-	YCII
LLY-WYZ-3_1--contig40_8	404589.Anae109_1762	6.84e-69	219	COG0671@1|root,COG0671@2|Bacteria,1N034@1224|Proteobacteria	1224|Proteobacteria	I	PFAM phosphoesterase, PA-phosphatase related	-	-	-	-	-	-	-	-	-	-	-	-	PAP2
LLY-WYZ-3_1--contig40_9	290397.Adeh_3859	3.6e-87	282	COG1538@1|root,COG1538@2|Bacteria,1Q2T0@1224|Proteobacteria,438EU@68525|delta/epsilon subdivisions,2X3PT@28221|Deltaproteobacteria,2YWSX@29|Myxococcales	28221|Deltaproteobacteria	MU	Outer membrane efflux protein	-	-	-	-	-	-	-	-	-	-	-	-	OEP
LLY-WYZ-3_1--contig40_10	290397.Adeh_3858	1.35e-98	304	COG0845@1|root,COG0845@2|Bacteria,1Q3XA@1224|Proteobacteria,439QU@68525|delta/epsilon subdivisions,2X53E@28221|Deltaproteobacteria,2Z026@29|Myxococcales	28221|Deltaproteobacteria	M	Barrel-sandwich domain of CusB or HlyD membrane-fusion	-	-	-	-	-	-	-	-	-	-	-	-	HlyD_D23
LLY-WYZ-3_1--contig40_11	290397.Adeh_3857	0	1279	COG3696@1|root,COG3696@2|Bacteria,1NUIV@1224|Proteobacteria,42M0A@68525|delta/epsilon subdivisions,2X3DN@28221|Deltaproteobacteria,2YZFD@29|Myxococcales	28221|Deltaproteobacteria	P	AcrB/AcrD/AcrF family	-	-	-	-	-	-	-	-	-	-	-	-	ACR_tran
LLY-WYZ-3_1--contig40_12	1267535.KB906767_gene1775	2e-56	194	COG3391@1|root,COG3391@2|Bacteria	2|Bacteria	CO	amine dehydrogenase activity	-	-	-	-	-	-	-	-	-	-	-	-	DUF5050,Stig1,ZU5
LLY-WYZ-3_1--contig40_14	1301098.PKB_2472	6.56e-54	172	COG3189@1|root,COG3189@2|Bacteria,1RHYB@1224|Proteobacteria,1S9MZ@1236|Gammaproteobacteria	1236|Gammaproteobacteria	S	Protein of unknown function, DUF488	-	-	-	-	-	-	-	-	-	-	-	-	DUF488
LLY-WYZ-3_1--contig40_15	1000565.METUNv1_02302	1.27e-75	248	COG3174@1|root,COG3174@2|Bacteria,1NDBI@1224|Proteobacteria,2VJ4P@28216|Betaproteobacteria,2KUDC@206389|Rhodocyclales	206389|Rhodocyclales	S	Domain of unknown function (DUF4010)	-	-	-	-	-	-	-	-	-	-	-	-	DUF4010,MgtC
LLY-WYZ-3_1--contig40_16	246197.MXAN_7164	4.3e-54	193	COG0589@1|root,COG0589@2|Bacteria	2|Bacteria	T	AMP binding	-	-	-	-	-	-	-	-	-	-	-	-	Usp
LLY-WYZ-3_1--contig40_17	290397.Adeh_0964	3.23e-149	436	COG1075@1|root,COG1075@2|Bacteria,1R88U@1224|Proteobacteria,4389A@68525|delta/epsilon subdivisions,2XA37@28221|Deltaproteobacteria,2YW9M@29|Myxococcales	28221|Deltaproteobacteria	S	PGAP1-like protein	-	-	-	-	-	-	-	-	-	-	-	-	PGAP1
LLY-WYZ-3_1--contig40_18	1278073.MYSTI_07734	1.25e-153	450	COG5000@1|root,COG5000@2|Bacteria,1MWKZ@1224|Proteobacteria,4345U@68525|delta/epsilon subdivisions,2X20T@28221|Deltaproteobacteria,2YVEZ@29|Myxococcales	28221|Deltaproteobacteria	T	PAS domain	-	-	-	-	-	-	-	-	-	-	-	-	HATPase_c,PAS
LLY-WYZ-3_1--contig40_19	215803.DB30_8368	3.25e-219	618	COG2204@1|root,COG2204@2|Bacteria,1MU0N@1224|Proteobacteria,42M03@68525|delta/epsilon subdivisions,2WIT0@28221|Deltaproteobacteria,2YU6E@29|Myxococcales	28221|Deltaproteobacteria	T	Bacterial regulatory protein, Fis family	-	-	-	-	-	-	-	-	-	-	-	-	HTH_8,Response_reg,Sigma54_activat
LLY-WYZ-3_1--contig40_20	1198114.AciX9_1668	1.6e-99	295	COG1136@1|root,COG1136@2|Bacteria,3Y2X0@57723|Acidobacteria,2JHYU@204432|Acidobacteriia	204432|Acidobacteriia	V	AAA domain, putative AbiEii toxin, Type IV TA system	-	-	-	-	-	-	-	-	-	-	-	-	ABC_tran
LLY-WYZ-3_1--contig40_22	483219.LILAB_10670	1.19e-123	358	COG1136@1|root,COG1136@2|Bacteria,1MU45@1224|Proteobacteria,4345D@68525|delta/epsilon subdivisions,2X4AB@28221|Deltaproteobacteria,2YYKZ@29|Myxococcales	28221|Deltaproteobacteria	V	ABC transporter	-	-	-	ko:K02003	-	M00258	-	-	ko00000,ko00002,ko02000	3.A.1	-	-	ABC_tran
LLY-WYZ-3_1--contig40_23	1278073.MYSTI_07743	1.42e-161	468	COG0845@1|root,COG0845@2|Bacteria,1R50D@1224|Proteobacteria,438S0@68525|delta/epsilon subdivisions,2X3YT@28221|Deltaproteobacteria,2YXMR@29|Myxococcales	28221|Deltaproteobacteria	M	Biotin-lipoyl like	-	-	-	-	-	-	-	-	-	-	-	-	Biotin_lipoyl_2,HlyD_3
LLY-WYZ-3_1--contig40_24	378806.STAUR_3414	2.39e-72	231	COG5549@1|root,COG5549@2|Bacteria,1Q34S@1224|Proteobacteria,438VG@68525|delta/epsilon subdivisions,2X5V9@28221|Deltaproteobacteria,2YXWP@29|Myxococcales	28221|Deltaproteobacteria	O	Zinc-dependent metalloprotease	-	-	-	-	-	-	-	-	-	-	-	-	Peptidase_M10
LLY-WYZ-3_1--contig41_2	251221	0	1169	COG3391@1|root,COG3391@2|Bacteria,1G3SH@1117|Cyanobacteria	1117|Cyanobacteria	M	amine dehydrogenase activity	-	-	-	-	-	-	-	-	-	-	-	-	-
LLY-WYZ-3_1--contig41_5	246197.MXAN_1565	2.48e-200	575	COG2203@1|root,COG3829@1|root,COG2203@2|Bacteria,COG3829@2|Bacteria,1NU8B@1224|Proteobacteria,42ZA9@68525|delta/epsilon subdivisions,2WU3B@28221|Deltaproteobacteria,2YU7S@29|Myxococcales	28221|Deltaproteobacteria	KT	GAF domain	-	-	-	ko:K12266	ko05132,map05132	-	-	-	ko00000,ko00001,ko03000	-	-	-	GAF_2,GAF_3,HTH_8,Sigma54_activat
LLY-WYZ-3_1--contig41_6	1278073.MYSTI_01685	8.54e-99	290	COG0450@1|root,COG0450@2|Bacteria,1MWPY@1224|Proteobacteria,42MAJ@68525|delta/epsilon subdivisions,2WP90@28221|Deltaproteobacteria,2YVP3@29|Myxococcales	28221|Deltaproteobacteria	O	Alkyl hydroperoxide reductase	prx-1	-	1.11.1.15	ko:K03386	ko04214,map04214	-	-	-	ko00000,ko00001,ko01000,ko04147	-	-	-	1-cysPrx_C,AhpC-TSA
LLY-WYZ-3_1--contig41_7	290397.Adeh_0314	6.13e-73	224	COG0599@1|root,COG0599@2|Bacteria,1QTWT@1224|Proteobacteria,43CBT@68525|delta/epsilon subdivisions,2X7MK@28221|Deltaproteobacteria	28221|Deltaproteobacteria	O	Antioxidant protein with alkyl hydroperoxidase activity. Required for the reduction of the AhpC active site cysteine residues and for the regeneration of the AhpC enzyme activity	ahpD	-	-	ko:K04756	-	-	-	-	ko00000	-	-	-	CMD
LLY-WYZ-3_1--contig41_8	864051.BurJ1DRAFT_2576	9.98e-144	423	COG2755@1|root,COG2755@2|Bacteria,1MXBN@1224|Proteobacteria,2W9TY@28216|Betaproteobacteria,1KNE7@119065|unclassified Burkholderiales	28216|Betaproteobacteria	E	GDSL-like Lipase/Acylhydrolase family	-	-	-	-	-	-	-	-	-	-	-	-	Lipase_GDSL_2
LLY-WYZ-3_1--contig41_9	864051.BurJ1DRAFT_2576	2.13e-69	226	COG2755@1|root,COG2755@2|Bacteria,1MXBN@1224|Proteobacteria,2W9TY@28216|Betaproteobacteria,1KNE7@119065|unclassified Burkholderiales	28216|Betaproteobacteria	E	GDSL-like Lipase/Acylhydrolase family	-	-	-	-	-	-	-	-	-	-	-	-	Lipase_GDSL_2
LLY-WYZ-3_1--contig41_11	1242864.D187_004280	1.7e-11	67.4	2C4FF@1|root,30I7M@2|Bacteria	2|Bacteria	-	-	-	-	-	-	-	-	-	-	-	-	-	-	-
LLY-WYZ-3_1--contig41_13	215803.DB30_2319	1.58e-180	510	COG0714@1|root,COG0714@2|Bacteria,1MUFN@1224|Proteobacteria,42NCX@68525|delta/epsilon subdivisions,2WJUZ@28221|Deltaproteobacteria,2YUJY@29|Myxococcales	28221|Deltaproteobacteria	S	ATPase family associated with various cellular activities (AAA)	-	-	-	ko:K03924	-	-	-	-	ko00000,ko01000	-	-	-	AAA_3
LLY-WYZ-3_1--contig41_14	246197.MXAN_5665	2.97e-141	406	COG1721@1|root,COG1721@2|Bacteria,1Q7RR@1224|Proteobacteria,42PJB@68525|delta/epsilon subdivisions,2WK1X@28221|Deltaproteobacteria,2YURN@29|Myxococcales	28221|Deltaproteobacteria	S	conserved protein (some members contain a von Willebrand factor type A (vWA) domain)	-	-	-	-	-	-	-	-	-	-	-	-	DUF58
LLY-WYZ-3_1--contig41_15	1297742.A176_05201	6.51e-85	266	2DQMB@1|root,337KD@2|Bacteria,1NKJH@1224|Proteobacteria,42X0X@68525|delta/epsilon subdivisions,2WSJT@28221|Deltaproteobacteria,2YVNT@29|Myxococcales	28221|Deltaproteobacteria	-	-	-	-	-	-	-	-	-	-	-	-	-	-	-
LLY-WYZ-3_1--contig41_16	1278073.MYSTI_06255	1.9e-156	448	COG2304@1|root,COG2304@2|Bacteria,1MXQ7@1224|Proteobacteria,42NWB@68525|delta/epsilon subdivisions,2WKKE@28221|Deltaproteobacteria,2YXC9@29|Myxococcales	28221|Deltaproteobacteria	S	protein containing a von Willebrand factor type A (vWA) domain	batA	-	-	ko:K07114	-	-	-	-	ko00000,ko02000	1.A.13.2.2,1.A.13.2.3	-	-	BatA,VWA
LLY-WYZ-3_1--contig41_17	1242864.D187_006459	9.54e-139	416	COG2304@1|root,COG2304@2|Bacteria,1MW51@1224|Proteobacteria,42M45@68525|delta/epsilon subdivisions,2WM19@28221|Deltaproteobacteria,2Z15V@29|Myxococcales	28221|Deltaproteobacteria	S	von Willebrand factor (vWF) type A domain	batB	-	-	ko:K07114	-	-	-	-	ko00000,ko02000	1.A.13.2.2,1.A.13.2.3	-	-	BatA,TPR_1,TPR_16,TPR_2,VWA,VWA_2
LLY-WYZ-3_1--contig41_18	1242864.D187_006457	1.75e-159	478	COG0457@1|root,COG0457@2|Bacteria,1MXK4@1224|Proteobacteria,42PK9@68525|delta/epsilon subdivisions,2WM9F@28221|Deltaproteobacteria,2YVH9@29|Myxococcales	28221|Deltaproteobacteria	S	Oxygen tolerance	-	-	-	-	-	-	-	-	-	-	-	-	BatD
LLY-WYZ-3_1--contig41_19	1144275.COCOR_06148	7.23e-60	195	COG0457@1|root,COG0457@2|Bacteria,1NK0T@1224|Proteobacteria,42X28@68525|delta/epsilon subdivisions,2WT4A@28221|Deltaproteobacteria	28221|Deltaproteobacteria	S	Tetratricopeptide repeat	-	-	-	-	-	-	-	-	-	-	-	-	-
LLY-WYZ-3_1--contig41_20	483219.LILAB_35755	7.69e-58	182	COG0745@1|root,COG0745@2|Bacteria,1RI9T@1224|Proteobacteria,439X8@68525|delta/epsilon subdivisions,2WY8Z@28221|Deltaproteobacteria,2Z0MM@29|Myxococcales	28221|Deltaproteobacteria	T	cheY-homologous receiver domain	-	-	-	ko:K07657	ko02020,map02020	M00434	-	-	ko00000,ko00001,ko00002,ko02022	-	-	-	Response_reg
LLY-WYZ-3_1--contig41_21	215803.DB30_2331	3.97e-26	100	2AW79@1|root,31N2B@2|Bacteria,1QA48@1224|Proteobacteria,43DXK@68525|delta/epsilon subdivisions,2WZ52@28221|Deltaproteobacteria,2Z1CF@29|Myxococcales	28221|Deltaproteobacteria	S	PilZ domain	-	-	-	-	-	-	-	-	-	-	-	-	PilZ
LLY-WYZ-3_1--contig41_23	483219.LILAB_35740	2.76e-18	82.8	2BQGY@1|root,32JCG@2|Bacteria,1Q9S5@1224|Proteobacteria,434JV@68525|delta/epsilon subdivisions,2WYX4@28221|Deltaproteobacteria,2Z0UF@29|Myxococcales	28221|Deltaproteobacteria	-	-	-	-	-	-	-	-	-	-	-	-	-	-	-
LLY-WYZ-3_1--contig41_24	1144275.COCOR_06143	6.68e-48	167	COG4669@1|root,COG4669@2|Bacteria,1N69F@1224|Proteobacteria,42T6F@68525|delta/epsilon subdivisions,2WPNY@28221|Deltaproteobacteria,2YYZI@29|Myxococcales	28221|Deltaproteobacteria	U	Secretory protein of YscJ/FliF family	nolT	-	-	ko:K03222	ko03070,map03070	M00332,M00542,M00660	-	-	ko00000,ko00001,ko00002,ko02044	3.A.6.1,3.A.6.3	-	-	YscJ_FliF
LLY-WYZ-3_1--contig41_26	1192034.CAP_2118	2.55e-47	174	COG2010@1|root,COG2010@2|Bacteria,1PD95@1224|Proteobacteria,43E5K@68525|delta/epsilon subdivisions,2WZSQ@28221|Deltaproteobacteria,2Z2P1@29|Myxococcales	28221|Deltaproteobacteria	C	Cytochrome c	-	-	-	-	-	-	-	-	-	-	-	-	-
LLY-WYZ-3_1--contig41_27	378806.STAUR_6330	1.22e-39	152	COG1868@1|root,COG1886@1|root,COG1868@2|Bacteria,COG1886@2|Bacteria,1N6BM@1224|Proteobacteria,438QC@68525|delta/epsilon subdivisions,2X8YZ@28221|Deltaproteobacteria,2YXHJ@29|Myxococcales	28221|Deltaproteobacteria	NU	Type III flagellar switch regulator (C-ring) FliN C-term	-	-	-	ko:K03225	ko03070,map03070	M00332,M00542,M00660	-	-	ko00000,ko00001,ko00002,ko02044	3.A.6.1	-	-	FliMN_C
LLY-WYZ-3_1--contig41_29	483219.LILAB_35715	8.3e-72	226	COG4790@1|root,COG4790@2|Bacteria,1R34E@1224|Proteobacteria,42P10@68525|delta/epsilon subdivisions,2WK6A@28221|Deltaproteobacteria,2YYE5@29|Myxococcales	28221|Deltaproteobacteria	U	FliP family	-	-	-	ko:K03226	ko03070,map03070	M00332,M00542,M00660	-	-	ko00000,ko00001,ko00002,ko02044	3.A.6.1,3.A.6.3	-	-	FliP
LLY-WYZ-3_1--contig41_30	215803.DB30_2342	1.83e-25	97.4	COG1987@1|root,COG1987@2|Bacteria,1Q5UY@1224|Proteobacteria,43A8K@68525|delta/epsilon subdivisions,2X2G0@28221|Deltaproteobacteria,2Z0X3@29|Myxococcales	28221|Deltaproteobacteria	NU	Bacterial export proteins, family 3	-	-	-	ko:K02420	ko02040,map02040	-	-	-	ko00000,ko00001,ko02035,ko02044	3.A.6.2	-	-	Bac_export_3
LLY-WYZ-3_1--contig41_31	1242864.D187_006434	5.01e-51	174	COG4791@1|root,COG4791@2|Bacteria,1R34W@1224|Proteobacteria,43DJ4@68525|delta/epsilon subdivisions,2X8QD@28221|Deltaproteobacteria	28221|Deltaproteobacteria	U	Bacterial export proteins, family 1	-	-	-	ko:K02421,ko:K03228	ko02040,ko03070,map02040,map03070	M00332,M00542,M00660	-	-	ko00000,ko00001,ko00002,ko02035,ko02044	3.A.6.1,3.A.6.2,3.A.6.3	-	-	Bac_export_1
LLY-WYZ-3_1--contig41_32	1144275.COCOR_06136	5.21e-78	249	COG1377@1|root,COG1377@2|Bacteria,1MUWI@1224|Proteobacteria,42NKR@68525|delta/epsilon subdivisions,2WJIQ@28221|Deltaproteobacteria,2YYC0@29|Myxococcales	28221|Deltaproteobacteria	NU	FlhB HrpN YscU SpaS Family	yscU	-	-	ko:K02401,ko:K03229	ko02040,ko03070,map02040,map03070	M00332,M00542,M00660	-	-	ko00000,ko00001,ko00002,ko02035,ko02044	3.A.6.1,3.A.6.2,3.A.6.3	-	-	Bac_export_2
LLY-WYZ-3_1--contig41_33	1242864.D187_006432	3.2e-242	694	COG4789@1|root,COG4789@2|Bacteria,1R346@1224|Proteobacteria,43DIZ@68525|delta/epsilon subdivisions,2X8Q9@28221|Deltaproteobacteria	28221|Deltaproteobacteria	U	Type III secretion protein	-	-	-	ko:K03230	ko03070,map03070	M00332,M00542,M00660	-	-	ko00000,ko00001,ko00002,ko02044	3.A.6.1,3.A.6.3	-	-	FHIPEP
LLY-WYZ-3_1--contig41_34	404589.Anae109_0740	5.86e-58	181	COG0776@1|root,COG0776@2|Bacteria,1MZ7M@1224|Proteobacteria,42TVD@68525|delta/epsilon subdivisions,2WQPX@28221|Deltaproteobacteria,2Z13W@29|Myxococcales	28221|Deltaproteobacteria	L	Belongs to the bacterial histone-like protein family	ihfB	-	-	ko:K05788	-	-	-	-	ko00000,ko03032,ko03036,ko03400	-	-	-	Bac_DNA_binding
LLY-WYZ-3_1--contig41_35	1278073.MYSTI_06234	5.16e-81	263	COG1295@1|root,COG1959@1|root,COG1295@2|Bacteria,COG1959@2|Bacteria,1QICW@1224|Proteobacteria,42MBW@68525|delta/epsilon subdivisions,2WK2Z@28221|Deltaproteobacteria	28221|Deltaproteobacteria	K	ribonuclease BN	-	-	-	ko:K07058	-	-	-	-	ko00000	-	-	-	Virul_fac_BrkB
LLY-WYZ-3_1--contig41_36	1278073.MYSTI_06233	1.28e-306	873	COG1530@1|root,COG1530@2|Bacteria,1MV65@1224|Proteobacteria,42M5E@68525|delta/epsilon subdivisions,2WIV6@28221|Deltaproteobacteria,2YTXT@29|Myxococcales	28221|Deltaproteobacteria	J	Ribonuclease E/G family	cafA	-	-	ko:K08301	-	-	-	-	ko00000,ko01000,ko03009,ko03019	-	-	-	RNase_E_G,S1
LLY-WYZ-3_1--contig41_37	246197.MXAN_5639	1.14e-46	155	2DMMQ@1|root,32SHK@2|Bacteria,1N2WS@1224|Proteobacteria	1224|Proteobacteria	-	-	-	-	-	-	-	-	-	-	-	-	-	-	DUF3052
LLY-WYZ-3_1--contig41_38	1207076.ALAT01000175_gene2128	2.68e-22	89.7	COG1254@1|root,COG1254@2|Bacteria	2|Bacteria	C	Belongs to the acylphosphatase family	acyP	GO:0003674,GO:0003824,GO:0003998,GO:0006950,GO:0008150,GO:0009266,GO:0009408,GO:0009628,GO:0016787,GO:0016817,GO:0016818,GO:0050896	3.6.1.7	ko:K01512	ko00620,ko00627,ko01120,map00620,map00627,map01120	-	R00317,R01421,R01515	RC00043	ko00000,ko00001,ko01000	-	-	iSB619.SA_RS07020,iSBO_1134.SBO_2263,iSF_1195.SF0969,iSFxv_1172.SFxv_1053,iS_1188.S1036	Acylphosphatase
LLY-WYZ-3_1--contig41_39	378806.STAUR_6317	8.77e-302	844	COG0272@1|root,COG0272@2|Bacteria,1MV3R@1224|Proteobacteria,42MC5@68525|delta/epsilon subdivisions,2WIT5@28221|Deltaproteobacteria,2YU7A@29|Myxococcales	28221|Deltaproteobacteria	L	DNA ligase that catalyzes the formation of phosphodiester linkages between 5'-phosphoryl and 3'-hydroxyl groups in double-stranded DNA using NAD as a coenzyme and as the energy source for the reaction. It is essential for DNA replication and repair of damaged DNA	ligA	GO:0003674,GO:0003824,GO:0003909,GO:0003911,GO:0005575,GO:0005622,GO:0005623,GO:0005737,GO:0005829,GO:0006139,GO:0006259,GO:0006266,GO:0006281,GO:0006284,GO:0006288,GO:0006725,GO:0006807,GO:0006950,GO:0006974,GO:0008150,GO:0008152,GO:0009987,GO:0016874,GO:0016886,GO:0033554,GO:0034641,GO:0043170,GO:0044237,GO:0044238,GO:0044260,GO:0044424,GO:0044444,GO:0044464,GO:0046483,GO:0050896,GO:0051103,GO:…	6.5.1.2	ko:K01972	ko03030,ko03410,ko03420,ko03430,map03030,map03410,map03420,map03430	-	R00382	RC00005	ko00000,ko00001,ko01000,ko03032,ko03400	-	-	-	BRCT,DNA_ligase_OB,DNA_ligase_ZBD,DNA_ligase_aden,HHH_2,HHH_5
LLY-WYZ-3_1--contig41_40	1278073.MYSTI_06229	5.2e-285	790	COG1158@1|root,COG1158@2|Bacteria,1MUCF@1224|Proteobacteria,42M15@68525|delta/epsilon subdivisions,2WIQN@28221|Deltaproteobacteria,2YYQJ@29|Myxococcales	28221|Deltaproteobacteria	K	Facilitates transcription termination by a mechanism that involves Rho binding to the nascent RNA, activation of Rho's RNA-dependent ATPase activity, and release of the mRNA from the DNA template	rho	-	-	ko:K03628	ko03018,map03018	-	-	-	ko00000,ko00001,ko03019,ko03021	-	-	-	ATP-synt_ab,Rho_N,Rho_RNA_bind
LLY-WYZ-3_1--contig41_42	378806.STAUR_6314	1.52e-148	433	COG0628@1|root,COG0628@2|Bacteria,1PTH3@1224|Proteobacteria,42T9W@68525|delta/epsilon subdivisions,2WPRE@28221|Deltaproteobacteria,2YUY8@29|Myxococcales	28221|Deltaproteobacteria	S	AI-2E family transporter	-	-	-	-	-	-	-	-	-	-	-	-	AI-2E_transport
LLY-WYZ-3_1--contig41_43	330214.NIDE3974	3.59e-147	436	COG1012@1|root,COG1012@2|Bacteria,3J0YN@40117|Nitrospirae	40117|Nitrospirae	C	Aldehyde dehydrogenase family	-	-	-	-	-	-	-	-	-	-	-	-	Aldedh
LLY-WYZ-3_1--contig41_44	1242864.D187_002572	7.55e-51	166	COG3118@1|root,COG3118@2|Bacteria,1RHUA@1224|Proteobacteria,42S1N@68525|delta/epsilon subdivisions,2WNUH@28221|Deltaproteobacteria,2Z1FH@29|Myxococcales	28221|Deltaproteobacteria	O	Thioredoxin	trx-3	-	1.8.1.8	ko:K03672	-	-	-	-	ko00000,ko01000,ko03110	-	-	-	Thioredoxin
LLY-WYZ-3_1--contig41_45	42256.RradSPS_2795	2.37e-12	63.5	2EQM1@1|root,33I6Z@2|Bacteria,2GXMH@201174|Actinobacteria	201174|Actinobacteria	S	Protein of unknown function (DUF2892)	-	-	-	-	-	-	-	-	-	-	-	-	DUF2892
LLY-WYZ-3_1--contig41_46	246197.MXAN_4309	6.44e-102	305	COG1595@1|root,COG1595@2|Bacteria,1MX7T@1224|Proteobacteria,42W7K@68525|delta/epsilon subdivisions,2WRU7@28221|Deltaproteobacteria	28221|Deltaproteobacteria	K	RNA polymerase	-	-	-	ko:K03088	-	-	-	-	ko00000,ko03021	-	-	-	Sigma70_r2,Sigma70_r4_2
LLY-WYZ-3_1--contig41_47	501479.ACNW01000101_gene96	4.46e-17	79.7	COG3118@1|root,COG3118@2|Bacteria,1RHUA@1224|Proteobacteria,2U97P@28211|Alphaproteobacteria	28211|Alphaproteobacteria	O	Thioredoxin	trxC	-	1.8.1.8	ko:K03672	-	-	-	-	ko00000,ko01000,ko03110	-	-	-	Thioredoxin
LLY-WYZ-3_1--contig41_48	502025.Hoch_2997	0	905	COG0243@1|root,COG0243@2|Bacteria,1NR6J@1224|Proteobacteria,42NEV@68525|delta/epsilon subdivisions,2WJD0@28221|Deltaproteobacteria,2YTU2@29|Myxococcales	28221|Deltaproteobacteria	C	Molydopterin dinucleotide binding domain	-	-	-	-	-	-	-	-	-	-	-	-	Molybdop_Fe4S4,Molybdopterin,Molydop_binding
LLY-WYZ-3_1--contig42_1	378806.STAUR_6781	1.42e-73	229	COG1845@1|root,COG1845@2|Bacteria,1RI5A@1224|Proteobacteria,43B3F@68525|delta/epsilon subdivisions,2X6H7@28221|Deltaproteobacteria,2Z3B3@29|Myxococcales	28221|Deltaproteobacteria	C	Cytochrome c oxidase subunit III	coxC	-	1.9.3.1	ko:K02276	ko00190,ko01100,map00190,map01100	M00155	R00081	RC00016	ko00000,ko00001,ko00002,ko01000	3.D.4.4,3.D.4.6	-	-	COX3
LLY-WYZ-3_1--contig42_2	378806.STAUR_6780	6.09e-294	814	COG0843@1|root,COG0843@2|Bacteria,1MU7S@1224|Proteobacteria,42M18@68525|delta/epsilon subdivisions,2WJUK@28221|Deltaproteobacteria,2YU13@29|Myxococcales	28221|Deltaproteobacteria	C	Cytochrome c oxidase is the component of the respiratory chain that catalyzes the reduction of oxygen to water. Subunits 1- 3 form the functional core of the enzyme complex. CO I is the catalytic subunit of the enzyme. Electrons originating in cytochrome c are transferred via the copper A center of subunit 2 and heme A of subunit 1 to the bimetallic center formed by heme A3 and copper B	coxA	-	1.10.3.10,1.9.3.1	ko:K02274,ko:K02298	ko00190,ko01100,map00190,map01100	M00155,M00417	R00081,R11335	RC00016,RC00061	ko00000,ko00001,ko00002,ko01000	3.D.4.2,3.D.4.3,3.D.4.4,3.D.4.5,3.D.4.6	-	-	COX1
LLY-WYZ-3_1--contig42_3	378806.STAUR_6779	7.22e-154	442	COG1622@1|root,COG2010@1|root,COG1622@2|Bacteria,COG2010@2|Bacteria,1MVYW@1224|Proteobacteria,42R2B@68525|delta/epsilon subdivisions,2WN74@28221|Deltaproteobacteria,2YU9W@29|Myxococcales	28221|Deltaproteobacteria	C	cytochrome c oxidase subunit II	coxB	-	1.9.3.1	ko:K02275	ko00190,ko01100,map00190,map01100	M00155	R00081	RC00016	ko00000,ko00001,ko00002,ko01000	3.D.4.2,3.D.4.4,3.D.4.6	-	-	COX2,Cytochrom_C
LLY-WYZ-3_1--contig42_4	246197.MXAN_6085	2.31e-84	261	COG1999@1|root,COG1999@2|Bacteria,1R9EM@1224|Proteobacteria,42N5F@68525|delta/epsilon subdivisions,2WKG7@28221|Deltaproteobacteria,2YV22@29|Myxococcales	28221|Deltaproteobacteria	S	protein SCO1 SenC PrrC involved in biogenesis of respiratory and photosynthetic systems	sco	-	-	ko:K07152	-	-	-	-	ko00000,ko03029	-	-	-	-
LLY-WYZ-3_1--contig42_5	215803.DB30_7684	4.27e-20	87.8	2AMPT@1|root,31CJZ@2|Bacteria,1Q92P@1224|Proteobacteria,43454@68525|delta/epsilon subdivisions,2X59W@28221|Deltaproteobacteria,2Z0B5@29|Myxococcales	28221|Deltaproteobacteria	-	-	-	-	-	-	-	-	-	-	-	-	-	-	-
LLY-WYZ-3_1--contig42_6	404589.Anae109_0845	5.72e-144	422	COG4531@1|root,COG4531@2|Bacteria,1REHQ@1224|Proteobacteria,42TZ1@68525|delta/epsilon subdivisions,2WQ6N@28221|Deltaproteobacteria,2YUUI@29|Myxococcales	28221|Deltaproteobacteria	P	ABC-type Zn2 transport system, periplasmic component surface adhesin	-	-	-	-	-	-	-	-	-	-	-	-	-
LLY-WYZ-3_1--contig42_7	215803.DB30_7686	7.88e-62	197	COG2010@1|root,COG2010@2|Bacteria,1RHGQ@1224|Proteobacteria,4393P@68525|delta/epsilon subdivisions,2X49M@28221|Deltaproteobacteria,2YYJI@29|Myxococcales	28221|Deltaproteobacteria	C	Cytochrome C oxidase, cbb3-type, subunit III	-	-	-	-	-	-	-	-	-	-	-	-	Cytochrome_CBB3
LLY-WYZ-3_1--contig42_8	1144275.COCOR_06608	6.99e-63	199	COG2010@1|root,COG2010@2|Bacteria,1RDVX@1224|Proteobacteria,42WYA@68525|delta/epsilon subdivisions,2WT1Y@28221|Deltaproteobacteria,2Z0GX@29|Myxococcales	28221|Deltaproteobacteria	C	Protein of unknown function (DUF3341)	-	-	-	-	-	-	-	-	-	-	-	-	DUF3341
LLY-WYZ-3_1--contig42_9	483219.LILAB_15865	1.28e-256	713	COG5557@1|root,COG5557@2|Bacteria,1PFX4@1224|Proteobacteria,42PIE@68525|delta/epsilon subdivisions,2WM3C@28221|Deltaproteobacteria,2YU0I@29|Myxococcales	28221|Deltaproteobacteria	C	Polysulphide reductase, NrfD	actC	-	-	ko:K00185	-	-	-	-	ko00000	5.A.3	-	-	DUF3341,NrfD
LLY-WYZ-3_1--contig42_10	483219.LILAB_15870	0	986	COG0243@1|root,COG0437@1|root,COG0243@2|Bacteria,COG0437@2|Bacteria,1MU1B@1224|Proteobacteria,42NEG@68525|delta/epsilon subdivisions,2WKHA@28221|Deltaproteobacteria	28221|Deltaproteobacteria	C	iron-sulfur binding	actB	-	-	ko:K00184	-	-	-	-	ko00000	5.A.3	-	-	Fer4_7,Molybdop_Fe4S4,Molybdopterin,Molydop_binding
LLY-WYZ-3_1--contig42_11	246197.MXAN_6078	9.21e-113	328	COG3880@1|root,COG3880@2|Bacteria,1RD55@1224|Proteobacteria,42TTE@68525|delta/epsilon subdivisions,2X777@28221|Deltaproteobacteria	28221|Deltaproteobacteria	C	Cytochrome c7 and related cytochrome c	-	-	-	-	-	-	-	-	-	-	-	-	Cytochrom_CIII,Cytochrome_C7
LLY-WYZ-3_1--contig42_12	397278.JOJN01000007_gene3163	6.09e-37	139	COG2159@1|root,COG2159@2|Bacteria,2GMQY@201174|Actinobacteria,4DNAB@85009|Propionibacteriales	201174|Actinobacteria	S	Amidohydrolase	-	-	-	ko:K07045	-	-	-	-	ko00000	-	-	-	Amidohydro_2
LLY-WYZ-3_1--contig42_13	378806.STAUR_6767	3.16e-255	715	COG1793@1|root,COG1793@2|Bacteria,1MV3S@1224|Proteobacteria,430DD@68525|delta/epsilon subdivisions,2WVKB@28221|Deltaproteobacteria,2YUBR@29|Myxococcales	28221|Deltaproteobacteria	F	DNA ligase that seals nicks in double-stranded DNA during DNA replication, DNA recombination and DNA repair	ligB	-	6.5.1.1,6.5.1.6,6.5.1.7	ko:K10747	ko03030,ko03410,ko03420,ko03430,map03030,map03410,map03420,map03430	-	R00381,R00382,R10822,R10823	RC00005	ko00000,ko00001,ko01000,ko03032,ko03400	-	-	-	DNA_ligase_A_C,DNA_ligase_A_M,DNA_ligase_A_N
LLY-WYZ-3_1--contig42_14	498848.TaqDRAFT_4937	6.94e-96	322	COG2366@1|root,COG2366@2|Bacteria,1WJ3J@1297|Deinococcus-Thermus	1297|Deinococcus-Thermus	S	peptidase S45, penicillin amidase	-	-	3.5.1.11	ko:K01434	ko00311,ko01130,map00311,map01130	-	R02170	RC00166,RC00328	ko00000,ko00001,ko01000,ko01002	-	-	-	Penicil_amidase
LLY-WYZ-3_1--contig42_15	246197.MXAN_6073	6.51e-147	425	COG1236@1|root,COG1236@2|Bacteria,1MV7U@1224|Proteobacteria	1224|Proteobacteria	J	Exonuclease of the beta-lactamase fold involved in RNA processing	MA20_22065	-	-	ko:K07577	-	-	-	-	ko00000	-	-	-	Lactamase_B
LLY-WYZ-3_1--contig42_17	330214.NIDE4311	7.38e-30	112	COG1585@1|root,COG1585@2|Bacteria	2|Bacteria	OU	cellular response to DNA damage stimulus	-	-	-	ko:K07340	-	-	-	-	ko00000	-	-	-	NfeD
LLY-WYZ-3_1--contig42_18	404589.Anae109_0935	3.68e-112	335	COG0330@1|root,COG0330@2|Bacteria,1MUM8@1224|Proteobacteria,42NX0@68525|delta/epsilon subdivisions,2WKYT@28221|Deltaproteobacteria	28221|Deltaproteobacteria	O	PFAM Band 7 protein	-	-	-	-	-	-	-	-	-	-	-	-	Band_7,Band_7_C
LLY-WYZ-3_1--contig42_20	1123269.NX02_23125	5.27e-54	187	COG3046@1|root,COG3046@2|Bacteria,1MUHX@1224|Proteobacteria,2TQP6@28211|Alphaproteobacteria,2K23F@204457|Sphingomonadales	204457|Sphingomonadales	S	Deoxyribodipyrimidine photo-lyase	-	-	-	ko:K06876	-	-	-	-	ko00000	-	-	-	DPRP
LLY-WYZ-3_1--contig43_1	246197.MXAN_1261	1.29e-20	90.9	COG0436@1|root,COG0436@2|Bacteria,1MW0Z@1224|Proteobacteria,437Y3@68525|delta/epsilon subdivisions,2X380@28221|Deltaproteobacteria,2YURY@29|Myxococcales	28221|Deltaproteobacteria	E	aminotransferase class I and II	-	-	-	-	-	-	-	-	-	-	-	-	Aminotran_1_2
LLY-WYZ-3_1--contig43_4	1267535.KB906767_gene5440	3.03e-38	144	COG0463@1|root,COG0463@2|Bacteria,3Y8M0@57723|Acidobacteria,2JNIR@204432|Acidobacteriia	204432|Acidobacteriia	M	Glycosyl transferase, family 2	-	-	-	-	-	-	-	-	-	-	-	-	-
LLY-WYZ-3_1--contig43_5	378806.STAUR_3075	6.5e-46	173	COG3170@1|root,COG3170@2|Bacteria,1Q2F2@1224|Proteobacteria,4380X@68525|delta/epsilon subdivisions,2X3AX@28221|Deltaproteobacteria,2YV6P@29|Myxococcales	28221|Deltaproteobacteria	NU	Tfp pilus assembly protein FimV	-	-	-	-	-	-	-	-	-	-	-	-	-
LLY-WYZ-3_1--contig43_6	1242864.D187_000320	0	1467	COG3696@1|root,COG3696@2|Bacteria,1NUIV@1224|Proteobacteria,42M0A@68525|delta/epsilon subdivisions,2WIQY@28221|Deltaproteobacteria,2YYYT@29|Myxococcales	28221|Deltaproteobacteria	P	AcrB/AcrD/AcrF family	-	-	-	ko:K07787,ko:K15726	ko02020,map02020	-	-	-	ko00000,ko00001,ko02000	2.A.6.1.2,2.A.6.1.4	-	-	ACR_tran
LLY-WYZ-3_1--contig43_7	1242864.D187_000321	2.62e-140	412	COG0845@1|root,COG0845@2|Bacteria	2|Bacteria	M	Belongs to the membrane fusion protein (MFP) (TC 8.A.1) family	-	-	-	ko:K15727	-	-	-	-	ko00000,ko02000	8.A.1.2.1	-	-	HlyD_D23
LLY-WYZ-3_1--contig43_8	1144275.COCOR_01046	3.67e-137	407	COG1538@1|root,COG1538@2|Bacteria	2|Bacteria	MU	efflux transmembrane transporter activity	-	-	-	ko:K15725	-	-	-	-	ko00000,ko02000	1.B.17.2.2	-	-	OEP
LLY-WYZ-3_1--contig43_9	1198114.AciX9_2169	4.5e-11	64.7	28UBM@1|root,2ZGH0@2|Bacteria	2|Bacteria	S	Coenzyme PQQ synthesis protein D (PqqD)	-	-	-	-	-	-	-	-	-	-	-	-	PqqD
LLY-WYZ-3_1--contig44_2	1293054.HSACCH_02639	9.74e-43	145	COG2335@1|root,COG2335@2|Bacteria,1VDJ1@1239|Firmicutes,24DID@186801|Clostridia	186801|Clostridia	M	Beta-Ig-H3 fasciclin	-	-	-	-	-	-	-	-	-	-	-	-	Cu_amine_oxidN1,Fasciclin
LLY-WYZ-3_1--contig44_3	196490.AUEZ01000012_gene4821	2.49e-41	146	2A15F@1|root,30PBA@2|Bacteria,1RJS7@1224|Proteobacteria,2UB72@28211|Alphaproteobacteria,3JZNM@41294|Bradyrhizobiaceae	28211|Alphaproteobacteria	-	-	-	-	-	-	-	-	-	-	-	-	-	-	-
LLY-WYZ-3_1--contig44_5	518766.Rmar_2009	3.04e-18	82.8	COG1959@1|root,COG1959@2|Bacteria,4NURI@976|Bacteroidetes,1FJGW@1100069|Bacteroidetes Order II. Incertae sedis	976|Bacteroidetes	K	Transcriptional regulator	-	-	-	-	-	-	-	-	-	-	-	-	Rrf2
LLY-WYZ-3_1--contig44_7	452637.Oter_1804	2.03e-61	197	COG4314@1|root,COG4314@2|Bacteria,46WQY@74201|Verrucomicrobia,3K7YT@414999|Opitutae	414999|Opitutae	C	lipoprotein involved in nitrous oxide reduction	-	-	-	-	-	-	-	-	-	-	-	-	-
LLY-WYZ-3_1--contig45_1	378806.STAUR_2050	2.89e-30	120	COG5184@1|root,COG5184@2|Bacteria,1NCZK@1224|Proteobacteria,43C3B@68525|delta/epsilon subdivisions,2X7DY@28221|Deltaproteobacteria,2YZR5@29|Myxococcales	28221|Deltaproteobacteria	DZ	Thrombospondin type 3 repeat	mtsC	-	-	-	-	-	-	-	-	-	-	-	TSP_3
LLY-WYZ-3_1--contig45_2	215803.DB30_8437	2.9e-261	739	COG2304@1|root,COG2304@2|Bacteria,1PJ79@1224|Proteobacteria,439GB@68525|delta/epsilon subdivisions,2X4SA@28221|Deltaproteobacteria,2YZHK@29|Myxococcales	28221|Deltaproteobacteria	S	von Willebrand factor (vWF) type A domain	-	-	-	-	-	-	-	-	-	-	-	-	VWA_2
LLY-WYZ-3_1--contig45_3	246197.MXAN_1336	1.63e-209	603	COG2304@1|root,COG2304@2|Bacteria	2|Bacteria	IU	oxidoreductase activity	mtsE	-	-	ko:K11089	ko05322,map05322	-	-	-	ko00000,ko00001	-	-	-	TROVE,VWA_2
LLY-WYZ-3_1--contig45_4	215803.DB30_8435	1.76e-85	294	2BTKI@1|root,32NTA@2|Bacteria,1PI51@1224|Proteobacteria,439B4@68525|delta/epsilon subdivisions,2X4IW@28221|Deltaproteobacteria,2YZ3V@29|Myxococcales	28221|Deltaproteobacteria	-	-	-	-	-	-	-	-	-	-	-	-	-	-	-
LLY-WYZ-3_1--contig45_6	378806.STAUR_2055	6.11e-41	142	2AJ8G@1|root,319TC@2|Bacteria,1Q3X4@1224|Proteobacteria,439QN@68525|delta/epsilon subdivisions,2X536@28221|Deltaproteobacteria,2Z01R@29|Myxococcales	28221|Deltaproteobacteria	-	-	-	-	-	-	-	-	-	-	-	-	-	-	-
LLY-WYZ-3_1--contig45_7	246197.MXAN_1340	1.19e-277	773	COG2303@1|root,COG2303@2|Bacteria,1MU3F@1224|Proteobacteria,42MWP@68525|delta/epsilon subdivisions,2WKGG@28221|Deltaproteobacteria	28221|Deltaproteobacteria	E	GMC oxidoreductase	-	-	-	-	-	-	-	-	-	-	-	-	GMC_oxred_C,GMC_oxred_N
LLY-WYZ-3_1--contig45_8	483219.LILAB_02105	3.56e-47	161	2DB8V@1|root,2Z7SX@2|Bacteria,1MX06@1224|Proteobacteria,42S5W@68525|delta/epsilon subdivisions,2WQBV@28221|Deltaproteobacteria	28221|Deltaproteobacteria	S	Gluconate 2-dehydrogenase subunit 3	-	-	1.1.99.3	ko:K06152	ko00030,ko01100,ko01120,map00030,map01100,map01120	-	R01741	RC00084	ko00000,ko00001,ko01000	-	-	-	Gluconate_2-dh3
LLY-WYZ-3_1--contig45_9	215803.DB30_0915	4.59e-77	255	2BQPP@1|root,32JK3@2|Bacteria,1PDCP@1224|Proteobacteria,4390S@68525|delta/epsilon subdivisions,2X45X@28221|Deltaproteobacteria,2YYBP@29|Myxococcales	28221|Deltaproteobacteria	-	-	-	-	-	-	-	-	-	-	-	-	-	-	-
LLY-WYZ-3_1--contig45_10	378806.STAUR_2064	1.71e-41	144	2AA6G@1|root,30ZFI@2|Bacteria,1PMDR@1224|Proteobacteria,439VU@68525|delta/epsilon subdivisions,2X59Y@28221|Deltaproteobacteria,2Z0B8@29|Myxococcales	28221|Deltaproteobacteria	-	-	-	-	-	-	-	-	-	-	-	-	-	-	-
LLY-WYZ-3_1--contig45_11	215803.DB30_2720	2.28e-20	89.4	2AGBI@1|root,316H3@2|Bacteria,1PXKE@1224|Proteobacteria,434N4@68525|delta/epsilon subdivisions,2X8Y6@28221|Deltaproteobacteria,2Z100@29|Myxococcales	28221|Deltaproteobacteria	-	-	-	-	-	-	-	-	-	-	-	-	-	-	-
LLY-WYZ-3_1--contig45_12	1278073.MYSTI_01336	5.58e-126	399	COG1716@1|root,COG1716@2|Bacteria,1Q2U2@1224|Proteobacteria,438G9@68525|delta/epsilon subdivisions,2X3R3@28221|Deltaproteobacteria,2YWWA@29|Myxococcales	28221|Deltaproteobacteria	T	Forkhead associated domain	-	-	-	-	-	-	-	-	-	-	-	-	Yop-YscD_cpl
LLY-WYZ-3_1--contig45_13	378806.STAUR_1956	9.22e-68	214	2BD0B@1|root,326MI@2|Bacteria,1PCID@1224|Proteobacteria,438G4@68525|delta/epsilon subdivisions,2XA1S@28221|Deltaproteobacteria,2YWW0@29|Myxococcales	28221|Deltaproteobacteria	-	-	-	-	-	-	-	-	-	-	-	-	-	-	-
LLY-WYZ-3_1--contig45_14	1278073.MYSTI_01334	2.5e-227	645	COG0457@1|root,COG0457@2|Bacteria,1PC4W@1224|Proteobacteria,438IM@68525|delta/epsilon subdivisions,2X3TG@28221|Deltaproteobacteria,2YX2F@29|Myxococcales	28221|Deltaproteobacteria	S	Tetratricopeptide repeat	-	-	-	-	-	-	-	-	-	-	-	-	-
LLY-WYZ-3_1--contig45_15	1144275.COCOR_01212	0	1287	COG0457@1|root,COG1729@1|root,COG3063@1|root,COG0457@2|Bacteria,COG1729@2|Bacteria,COG3063@2|Bacteria	2|Bacteria	NU	photosynthesis	-	-	-	-	-	-	-	-	-	-	-	-	TPR_16,TPR_6,TPR_8,YfiO
LLY-WYZ-3_1--contig45_16	378806.STAUR_1953	1.53e-20	90.5	2AN2I@1|root,31D03@2|Bacteria,1QA16@1224|Proteobacteria,43DWQ@68525|delta/epsilon subdivisions,2WZ2S@28221|Deltaproteobacteria,2Z17C@29|Myxococcales	28221|Deltaproteobacteria	-	-	-	-	-	-	-	-	-	-	-	-	-	-	-
LLY-WYZ-3_1--contig45_17	215803.DB30_2714	7.94e-43	150	2AJ4V@1|root,319PD@2|Bacteria,1Q3EV@1224|Proteobacteria,4396Q@68525|delta/epsilon subdivisions,2X4DI@28221|Deltaproteobacteria,2YYTB@29|Myxococcales	28221|Deltaproteobacteria	-	-	-	-	-	-	-	-	-	-	-	-	-	-	-
LLY-WYZ-3_1--contig45_20	1144275.COCOR_03689	1.79e-48	173	COG3115@1|root,COG3115@2|Bacteria	2|Bacteria	D	cell septum assembly	-	-	-	-	-	-	-	-	-	-	-	-	DUF4157,FliO,VHL
LLY-WYZ-3_1--contig45_21	215803.DB30_0599	7.53e-133	407	COG0515@1|root,COG0515@2|Bacteria,1Q31E@1224|Proteobacteria,438RJ@68525|delta/epsilon subdivisions,2X991@28221|Deltaproteobacteria,2YXKM@29|Myxococcales	28221|Deltaproteobacteria	KLT	Protein kinase domain	-	-	2.7.11.1	ko:K08884	-	-	-	-	ko00000,ko01000,ko01001	-	-	-	Pkinase
LLY-WYZ-3_1--contig45_22	246197.MXAN_1313	1.07e-74	232	COG4900@1|root,COG4900@2|Bacteria,1Q2Q3@1224|Proteobacteria,438BD@68525|delta/epsilon subdivisions,2X3KQ@28221|Deltaproteobacteria,2YWG1@29|Myxococcales	28221|Deltaproteobacteria	-	-	-	-	-	-	-	-	-	-	-	-	-	-	-
LLY-WYZ-3_1--contig45_23	1242864.D187_000192	2.61e-102	303	COG2360@1|root,COG2360@2|Bacteria,1R9W8@1224|Proteobacteria,42QRC@68525|delta/epsilon subdivisions,2WMP7@28221|Deltaproteobacteria,2YUHQ@29|Myxococcales	28221|Deltaproteobacteria	O	Functions in the N-end rule pathway of protein degradation where it conjugates Leu, Phe and, less efficiently, Met from aminoacyl-tRNAs to the N-termini of proteins containing an N-terminal arginine or lysine	aat	-	2.3.2.6	ko:K00684	-	-	R03813,R11443,R11444	RC00055,RC00064	ko00000,ko01000	-	-	-	Leu_Phe_trans
LLY-WYZ-3_1--contig45_25	1163407.UU7_06173	3.23e-20	84.3	28UZA@1|root,2ZH30@2|Bacteria,1PBB4@1224|Proteobacteria,1T6VK@1236|Gammaproteobacteria,1X88X@135614|Xanthomonadales	135614|Xanthomonadales	-	-	-	-	-	-	-	-	-	-	-	-	-	-	-
LLY-WYZ-3_1--contig45_26	330214.NIDE1172	1.22e-229	665	COG1805@1|root,COG4402@1|root,COG1805@2|Bacteria,COG4402@2|Bacteria	2|Bacteria	S	Uncharacterized protein conserved in bacteria (DUF2330)	nqrB	GO:0000166,GO:0003674,GO:0003824,GO:0003954,GO:0005488,GO:0005575,GO:0005623,GO:0005886,GO:0006810,GO:0006811,GO:0006812,GO:0006814,GO:0008137,GO:0008144,GO:0008150,GO:0008152,GO:0010181,GO:0015672,GO:0016020,GO:0016491,GO:0016651,GO:0016655,GO:0019842,GO:0030001,GO:0030964,GO:0032553,GO:0032991,GO:0036094,GO:0043167,GO:0043168,GO:0044425,GO:0044464,GO:0048037,GO:0050136,GO:0050662,GO:0051179,GO:…	1.6.5.8	ko:K00347,ko:K21163	ko01059,ko01130,map01059,map01130	M00824	-	-	ko00000,ko00001,ko00002,ko01000	-	-	-	DUF2330,NQR2_RnfD_RnfE
LLY-WYZ-3_1--contig46_1	335543.Sfum_1464	2.38e-118	393	COG2202@1|root,COG3829@1|root,COG2202@2|Bacteria,COG3829@2|Bacteria,1NU8B@1224|Proteobacteria,42MEA@68525|delta/epsilon subdivisions,2WIW6@28221|Deltaproteobacteria,2MR33@213462|Syntrophobacterales	28221|Deltaproteobacteria	KT	Domain present in phytochromes and cGMP-specific phosphodiesterases.	-	-	-	-	-	-	-	-	-	-	-	-	GAF,HTH_8,PAS_3,PAS_4,Sigma54_activat
LLY-WYZ-3_1--contig46_2	1242864.D187_000653	6.54e-223	635	COG0457@1|root,COG0457@2|Bacteria,1Q3YA@1224|Proteobacteria,437VH@68525|delta/epsilon subdivisions,2X354@28221|Deltaproteobacteria,2YUAY@29|Myxococcales	28221|Deltaproteobacteria	S	Peptidase family M49	-	-	-	-	-	-	-	-	-	-	-	-	Peptidase_M49
LLY-WYZ-3_1--contig46_3	246197.MXAN_6060	3.24e-151	443	COG1232@1|root,COG1232@2|Bacteria,1R7EY@1224|Proteobacteria	1224|Proteobacteria	H	amine oxidase	-	-	-	-	-	-	-	-	-	-	-	-	Amino_oxidase
LLY-WYZ-3_1--contig46_4	1379270.AUXF01000007_gene1038	1.08e-95	302	COG3046@1|root,COG3046@2|Bacteria	2|Bacteria	S	Deoxyribodipyrimidine photo-lyase-related protein	cry1	GO:0000166,GO:0000719,GO:0003674,GO:0003824,GO:0003913,GO:0003914,GO:0005488,GO:0006139,GO:0006259,GO:0006281,GO:0006290,GO:0006725,GO:0006807,GO:0006950,GO:0006974,GO:0008150,GO:0008152,GO:0009987,GO:0016829,GO:0016830,GO:0033554,GO:0034641,GO:0036094,GO:0043167,GO:0043168,GO:0043170,GO:0044237,GO:0044238,GO:0044260,GO:0046483,GO:0048037,GO:0050660,GO:0050662,GO:0050896,GO:0051536,GO:0051539,GO:…	-	ko:K06876	-	-	-	-	ko00000	-	-	-	DPRP
LLY-WYZ-3_1--contig47_1	1254432.SCE1572_33285	1.38e-89	280	2DB8Y@1|root,2Z7TF@2|Bacteria,1MW4C@1224|Proteobacteria,43B9R@68525|delta/epsilon subdivisions,2X6NW@28221|Deltaproteobacteria,2YZWI@29|Myxococcales	28221|Deltaproteobacteria	S	Uncharacterized protein conserved in bacteria (DUF2236)	-	-	-	-	-	-	-	-	-	-	-	-	DUF2236
LLY-WYZ-3_1--contig47_2	1144275.COCOR_00767	3e-66	230	COG0515@1|root,COG0515@2|Bacteria,1MV1P@1224|Proteobacteria,42Q67@68525|delta/epsilon subdivisions,2WKZ1@28221|Deltaproteobacteria	28221|Deltaproteobacteria	KLT	serine threonine protein kinase	-	-	2.7.11.1	ko:K08884,ko:K12132	-	-	-	-	ko00000,ko01000,ko01001	-	-	-	PEGA,Pkinase
LLY-WYZ-3_1--contig47_3	215803.DB30_4960	1.07e-26	103	COG0745@1|root,COG0745@2|Bacteria,1NEVF@1224|Proteobacteria,43C0G@68525|delta/epsilon subdivisions,2WY70@28221|Deltaproteobacteria,2Z3EX@29|Myxococcales	28221|Deltaproteobacteria	KT	cheY-homologous receiver domain	-	-	-	-	-	-	-	-	-	-	-	-	Response_reg
LLY-WYZ-3_1--contig47_4	246197.MXAN_5075	9.33e-180	506	COG0462@1|root,COG0462@2|Bacteria,1MW21@1224|Proteobacteria,42MI2@68525|delta/epsilon subdivisions,2WJ5W@28221|Deltaproteobacteria,2YUB9@29|Myxococcales	28221|Deltaproteobacteria	F	Involved in the biosynthesis of the central metabolite phospho-alpha-D-ribosyl-1-pyrophosphate (PRPP) via the transfer of pyrophosphoryl group from ATP to 1-hydroxyl of ribose-5-phosphate (Rib-5-P)	prs	-	2.7.6.1	ko:K00948	ko00030,ko00230,ko01100,ko01110,ko01120,ko01130,ko01200,ko01230,map00030,map00230,map01100,map01110,map01120,map01130,map01200,map01230	M00005	R01049	RC00002,RC00078	ko00000,ko00001,ko00002,ko01000	-	-	iAF987.Gmet_2848	Pribosyl_synth,Pribosyltran_N
LLY-WYZ-3_1--contig47_5	215803.DB30_7480	1.8e-41	138	COG2088@1|root,COG2088@2|Bacteria,1N14Y@1224|Proteobacteria,42TGF@68525|delta/epsilon subdivisions,2WQYK@28221|Deltaproteobacteria,2Z0G9@29|Myxococcales	28221|Deltaproteobacteria	D	SpoVG	spoVG	-	-	ko:K06412	-	-	-	-	ko00000	-	-	-	SpoVG
LLY-WYZ-3_1--contig47_6	215803.DB30_7479	4.2e-12	65.1	2AMXK@1|root,31CUH@2|Bacteria,1Q9NW@1224|Proteobacteria,434HI@68525|delta/epsilon subdivisions,2X8WC@28221|Deltaproteobacteria,2Z0PB@29|Myxococcales	28221|Deltaproteobacteria	-	-	-	-	-	-	-	-	-	-	-	-	-	-	-
LLY-WYZ-3_1--contig47_7	1144275.COCOR_02419	1.02e-62	198	COG0634@1|root,COG0634@2|Bacteria,1NRT8@1224|Proteobacteria,42SNI@68525|delta/epsilon subdivisions,2WPFN@28221|Deltaproteobacteria,2YV3U@29|Myxococcales	28221|Deltaproteobacteria	F	Belongs to the purine pyrimidine phosphoribosyltransferase family	hpt	-	2.4.2.8	ko:K00760	ko00230,ko00983,ko01100,ko01110,map00230,map00983,map01100,map01110	-	R00190,R01132,R01229,R02142,R08237,R08238,R08245	RC00063,RC00122	ko00000,ko00001,ko01000	-	-	-	Pribosyltran
LLY-WYZ-3_1--contig47_9	215803.DB30_7470	1.53e-61	201	2AJ0N@1|root,319IP@2|Bacteria,1Q2W6@1224|Proteobacteria,438IW@68525|delta/epsilon subdivisions,2X3TT@28221|Deltaproteobacteria,2YX38@29|Myxococcales	28221|Deltaproteobacteria	-	-	-	-	-	-	-	-	-	-	-	-	-	-	-
LLY-WYZ-3_1--contig47_10	1144275.COCOR_02424	3.35e-114	400	COG1196@1|root,COG1196@2|Bacteria,1QX9C@1224|Proteobacteria,42VCQ@68525|delta/epsilon subdivisions,2WREF@28221|Deltaproteobacteria,2YW53@29|Myxococcales	28221|Deltaproteobacteria	D	membrane	-	-	-	-	-	-	-	-	-	-	-	-	Methyltransf_11
LLY-WYZ-3_1--contig47_11	378806.STAUR_5836	7.23e-103	308	COG0253@1|root,COG0253@2|Bacteria,1MWDH@1224|Proteobacteria,42MRX@68525|delta/epsilon subdivisions,2WMIV@28221|Deltaproteobacteria,2YXJZ@29|Myxococcales	28221|Deltaproteobacteria	E	Catalyzes the stereoinversion of LL-2,6- diaminoheptanedioate (L,L-DAP) to meso-diaminoheptanedioate (meso- DAP), a precursor of L-lysine and an essential component of the bacterial peptidoglycan	dapF	-	5.1.1.7	ko:K01778	ko00300,ko01100,ko01110,ko01120,ko01130,ko01230,map00300,map01100,map01110,map01120,map01130,map01230	M00016,M00525,M00527	R02735	RC00302	ko00000,ko00001,ko00002,ko01000	-	-	-	DAP_epimerase
LLY-WYZ-3_1--contig47_12	1278073.MYSTI_05545	2.27e-147	446	COG0745@1|root,COG2199@1|root,COG0745@2|Bacteria,COG3706@2|Bacteria,1QX9B@1224|Proteobacteria,43C2I@68525|delta/epsilon subdivisions,2X7D4@28221|Deltaproteobacteria,2YZG0@29|Myxococcales	28221|Deltaproteobacteria	T	Diguanylate cyclase, GGDEF domain	-	-	-	-	-	-	-	-	-	-	-	-	GGDEF,Response_reg
LLY-WYZ-3_1--contig47_13	246197.MXAN_5052	1.19e-122	374	COG0745@1|root,COG0745@2|Bacteria,1NQ8U@1224|Proteobacteria,42QWX@68525|delta/epsilon subdivisions,2WN80@28221|Deltaproteobacteria	28221|Deltaproteobacteria	T	Domain of unknown function (DUF4388)	-	-	-	-	-	-	-	-	-	-	-	-	DUF4388,Response_reg
LLY-WYZ-3_1--contig47_14	378806.STAUR_5832	4.49e-32	116	2AQHS@1|root,31FQE@2|Bacteria,1QDE4@1224|Proteobacteria,434HN@68525|delta/epsilon subdivisions,2WYUX@28221|Deltaproteobacteria,2Z0PG@29|Myxococcales	28221|Deltaproteobacteria	-	-	-	-	-	-	-	-	-	-	-	-	-	-	-
LLY-WYZ-3_1--contig47_15	378806.STAUR_5829	5.37e-157	464	COG4191@1|root,COG4191@2|Bacteria,1MY5P@1224|Proteobacteria,42MTA@68525|delta/epsilon subdivisions,2WJ9Q@28221|Deltaproteobacteria,2YUZA@29|Myxococcales	28221|Deltaproteobacteria	T	Histidine kinase	-	-	-	-	-	-	-	-	-	-	-	-	4HB_MCP_1,CHASE3,HAMP,HATPase_c,HisKA
LLY-WYZ-3_1--contig47_16	378806.STAUR_5827	6.91e-40	151	COG1196@1|root,COG1196@2|Bacteria,1Q2VI@1224|Proteobacteria,438I2@68525|delta/epsilon subdivisions,2X3SZ@28221|Deltaproteobacteria,2YX19@29|Myxococcales	28221|Deltaproteobacteria	D	nuclear chromosome segregation	-	-	-	-	-	-	-	-	-	-	-	-	-
LLY-WYZ-3_1--contig47_18	1144275.COCOR_02444	5.15e-47	154	COG2210@1|root,COG2210@2|Bacteria,1PXRV@1224|Proteobacteria,434SY@68525|delta/epsilon subdivisions,2WZ40@28221|Deltaproteobacteria,2Z19X@29|Myxococcales	28221|Deltaproteobacteria	S	Belongs to the sulfur carrier protein TusA family	-	-	-	-	-	-	-	-	-	-	-	-	-
LLY-WYZ-3_1--contig47_19	246197.MXAN_5021	1.73e-174	495	COG1304@1|root,COG1304@2|Bacteria,1N6KI@1224|Proteobacteria,42TUC@68525|delta/epsilon subdivisions,2WQGC@28221|Deltaproteobacteria,2YUIJ@29|Myxococcales	28221|Deltaproteobacteria	C	Involved in the biosynthesis of isoprenoids. Catalyzes the 1,3-allylic rearrangement of the homoallylic substrate isopentenyl (IPP) to its allylic isomer, dimethylallyl diphosphate (DMAPP)	fni	-	5.3.3.2	ko:K01823	ko00900,ko01100,ko01110,ko01130,map00900,map01100,map01110,map01130	M00095,M00096,M00364,M00365,M00366,M00367	R01123	RC00455	ko00000,ko00001,ko00002,ko01000	-	-	-	FMN_dh
LLY-WYZ-3_1--contig47_20	1278073.MYSTI_05505	9.31e-242	674	COG1257@1|root,COG1257@2|Bacteria,1MXVE@1224|Proteobacteria,42R5Q@68525|delta/epsilon subdivisions,2WN6K@28221|Deltaproteobacteria,2YTT9@29|Myxococcales	28221|Deltaproteobacteria	C	Belongs to the HMG-CoA reductase family	mvaA	-	1.1.1.88	ko:K00054	ko00900,ko01110,ko01130,map00900,map01110,map01130	-	R02081	RC00004,RC00644	ko00000,ko00001,ko01000	-	-	-	HMG-CoA_red
LLY-WYZ-3_1--contig47_21	378806.STAUR_5824	3.34e-90	278	COG1577@1|root,COG1577@2|Bacteria,1NBQM@1224|Proteobacteria,43C2T@68525|delta/epsilon subdivisions,2X7DD@28221|Deltaproteobacteria,2YVJ4@29|Myxococcales	28221|Deltaproteobacteria	I	mevalonate kinase	mvk	-	2.7.1.36	ko:K00869	ko00900,ko01100,ko01110,ko01130,ko04146,map00900,map01100,map01110,map01130,map04146	M00095	R02245	RC00002,RC00017	ko00000,ko00001,ko00002,ko01000	-	-	-	GHMP_kinases_C,GHMP_kinases_N
LLY-WYZ-3_1--contig47_22	1144275.COCOR_02448	2e-154	442	COG3407@1|root,COG3407@2|Bacteria,1N5EZ@1224|Proteobacteria,4322G@68525|delta/epsilon subdivisions,2WWNM@28221|Deltaproteobacteria,2YUWJ@29|Myxococcales	28221|Deltaproteobacteria	I	GHMP kinases N terminal domain	mvaD	-	4.1.1.33	ko:K01597	ko00900,ko01100,ko01110,ko01130,map00900,map01100,map01110,map01130	M00095	R01121	RC00453	ko00000,ko00001,ko00002,ko01000	-	-	-	GHMP_kinases_N
LLY-WYZ-3_1--contig47_23	378806.STAUR_5822	9.85e-32	121	COG1577@1|root,COG1577@2|Bacteria,1Q384@1224|Proteobacteria,438YX@68525|delta/epsilon subdivisions,2X9YX@28221|Deltaproteobacteria,2YY7U@29|Myxococcales	28221|Deltaproteobacteria	I	GHMP kinases C terminal	-	-	2.7.4.2	ko:K00938	ko00900,ko01100,ko01110,ko01130,map00900,map01100,map01110,map01130	M00095	R03245	RC00002	ko00000,ko00001,ko00002,ko01000	-	-	-	GHMP_kinases_C,GHMP_kinases_N
LLY-WYZ-3_1--contig48_1	378806.STAUR_1719	1.3e-30	120	COG0612@1|root,COG0612@2|Bacteria,1MVST@1224|Proteobacteria,42N0H@68525|delta/epsilon subdivisions,2WIYD@28221|Deltaproteobacteria,2YTYJ@29|Myxococcales	28221|Deltaproteobacteria	S	Insulinase (Peptidase family M16)	-	-	-	ko:K07263	-	-	-	-	ko00000,ko01000,ko01002	-	-	-	Peptidase_M16,Peptidase_M16_C
LLY-WYZ-3_1--contig48_2	1303518.CCALI_00007	1.59e-36	128	COG3011@1|root,COG3011@2|Bacteria	2|Bacteria	CH	Protein conserved in bacteria	yuxK	-	-	-	-	-	-	-	-	-	-	-	DUF393
LLY-WYZ-3_1--contig48_3	886293.Sinac_2825	5.39e-32	114	COG1359@1|root,COG1359@2|Bacteria	2|Bacteria	S	Antibiotic biosynthesis monooxygenase	-	-	-	-	-	-	-	-	-	-	-	-	ABM
LLY-WYZ-3_1--contig48_4	215803.DB30_6973	2.16e-109	325	COG2264@1|root,COG2264@2|Bacteria,1MUPC@1224|Proteobacteria,42NSS@68525|delta/epsilon subdivisions,2WMUT@28221|Deltaproteobacteria,2YVRX@29|Myxococcales	28221|Deltaproteobacteria	J	Methylates ribosomal protein L11	prmA	-	-	ko:K02687	-	-	-	-	ko00000,ko01000,ko03009	-	-	-	PrmA
LLY-WYZ-3_1--contig48_5	215803.DB30_4630	1.41e-70	223	COG1385@1|root,COG1385@2|Bacteria,1MXCU@1224|Proteobacteria,42R1A@68525|delta/epsilon subdivisions,2WMV6@28221|Deltaproteobacteria,2YVVD@29|Myxococcales	28221|Deltaproteobacteria	J	Specifically methylates the N3 position of the uracil ring of uridine 1498 (m3U1498) in 16S rRNA. Acts on the fully assembled 30S ribosomal subunit	rsmE	-	2.1.1.193	ko:K09761	-	-	-	-	ko00000,ko01000,ko03009	-	-	-	Methyltrans_RNA
LLY-WYZ-3_1--contig48_6	1278073.MYSTI_01173	8.54e-47	171	COG1714@1|root,COG3667@1|root,COG1714@2|Bacteria,COG3667@2|Bacteria,1NJQW@1224|Proteobacteria,42T58@68525|delta/epsilon subdivisions,2WPM7@28221|Deltaproteobacteria	28221|Deltaproteobacteria	P	RDD family	-	-	-	-	-	-	-	-	-	-	-	-	RDD
LLY-WYZ-3_1--contig48_7	378806.STAUR_1708	1.53e-164	505	COG1413@1|root,COG1413@2|Bacteria,1QX4H@1224|Proteobacteria,42Z02@68525|delta/epsilon subdivisions,2WUJ9@28221|Deltaproteobacteria,2YVP1@29|Myxococcales	28221|Deltaproteobacteria	C	Type II secretion system (T2SS), protein E, N-terminal domain	frgA	-	-	-	-	-	-	-	-	-	-	-	HEAT_2,T2SSE_N
LLY-WYZ-3_1--contig48_9	1278073.MYSTI_01161	0	897	COG4799@1|root,COG4799@2|Bacteria,1MVAX@1224|Proteobacteria,43AEE@68525|delta/epsilon subdivisions,2WIRF@28221|Deltaproteobacteria,2YU6I@29|Myxococcales	28221|Deltaproteobacteria	I	Carboxyl transferase domain	pccB	-	2.1.3.1,2.1.3.15,6.4.1.3	ko:K01966,ko:K17489	ko00280,ko00630,ko00640,ko01100,ko01120,ko01130,ko01200,map00280,map00630,map00640,map01100,map01120,map01130,map01200	M00373,M00741	R00353,R01859	RC00040,RC00097,RC00609	ko00000,ko00001,ko00002,ko01000	-	-	-	Carboxyl_trans
LLY-WYZ-3_1--contig49_1	1242864.D187_006712	8.52e-56	204	COG0810@1|root,COG1716@1|root,COG0810@2|Bacteria,COG1716@2|Bacteria,1QX84@1224|Proteobacteria,430UC@68525|delta/epsilon subdivisions,2WVSU@28221|Deltaproteobacteria	28221|Deltaproteobacteria	MT	Forkhead associated domain	-	-	-	-	-	-	-	-	-	-	-	-	Yop-YscD_cpl
LLY-WYZ-3_1--contig49_2	378806.STAUR_3842	1.43e-16	75.1	2B3TB@1|root,31WH1@2|Bacteria,1Q9WI@1224|Proteobacteria,434NH@68525|delta/epsilon subdivisions,2WYZU@28221|Deltaproteobacteria,2Z10W@29|Myxococcales	28221|Deltaproteobacteria	-	-	-	-	-	-	-	-	-	-	-	-	-	-	-
LLY-WYZ-3_1--contig49_3	1144275.COCOR_03239	5.01e-21	103	COG0457@1|root,COG0457@2|Bacteria,1NFC8@1224|Proteobacteria,42VYT@68525|delta/epsilon subdivisions,2WRFT@28221|Deltaproteobacteria,2Z1XW@29|Myxococcales	28221|Deltaproteobacteria	S	adventurous gliding protein T	-	-	-	-	-	-	-	-	-	-	-	-	TPR_1,TPR_10,TPR_16,TPR_19,TPR_2,TPR_8
LLY-WYZ-3_1--contig49_4	1278073.MYSTI_04561	4.39e-253	755	COG0457@1|root,COG0457@2|Bacteria,1QX0H@1224|Proteobacteria,43C18@68525|delta/epsilon subdivisions,2X7BW@28221|Deltaproteobacteria	28221|Deltaproteobacteria	S	Tetratricopeptide repeat	-	-	-	-	-	-	-	-	-	-	-	-	TPR_16,TPR_6,TPR_7
LLY-WYZ-3_1--contig49_5	1144275.COCOR_03237	8.69e-57	203	COG0457@1|root,COG0457@2|Bacteria,1NZEU@1224|Proteobacteria,430M4@68525|delta/epsilon subdivisions,2WVW8@28221|Deltaproteobacteria	28221|Deltaproteobacteria	S	Tetratricopeptide repeat	-	-	-	-	-	-	-	-	-	-	-	-	TPR_16
LLY-WYZ-3_1--contig49_6	215803.DB30_5941	2.24e-46	167	COG5373@1|root,COG5373@2|Bacteria,1Q9GS@1224|Proteobacteria,43912@68525|delta/epsilon subdivisions,2X46B@28221|Deltaproteobacteria,2YYCC@29|Myxococcales	28221|Deltaproteobacteria	S	membrane	-	-	-	-	-	-	-	-	-	-	-	-	-
LLY-WYZ-3_1--contig49_7	378806.STAUR_3837	2.61e-45	160	2AJ2Q@1|root,319M1@2|Bacteria,1Q34W@1224|Proteobacteria,438VK@68525|delta/epsilon subdivisions,2X5WK@28221|Deltaproteobacteria,2YXX2@29|Myxococcales	28221|Deltaproteobacteria	-	-	-	-	-	-	-	-	-	-	-	-	-	-	-
LLY-WYZ-3_1--contig49_8	378806.STAUR_3836	9.26e-117	338	COG0087@1|root,COG0087@2|Bacteria,1MUST@1224|Proteobacteria,42NV2@68525|delta/epsilon subdivisions,2WNJ1@28221|Deltaproteobacteria,2YV8C@29|Myxococcales	28221|Deltaproteobacteria	J	One of the primary rRNA binding proteins, it binds directly near the 3'-end of the 23S rRNA, where it nucleates assembly of the 50S subunit	rplC	-	-	ko:K02906	ko03010,map03010	M00178,M00179	-	-	br01610,ko00000,ko00001,ko00002,ko03011	-	-	-	Ribosomal_L3
LLY-WYZ-3_1--contig49_11	32057.KB217478_gene5843	2.63e-168	489	COG1524@1|root,COG3379@1|root,COG1524@2|Bacteria,COG3379@2|Bacteria	2|Bacteria	S	Type I phosphodiesterase / nucleotide pyrophosphatase	-	-	-	-	-	-	-	-	-	-	-	-	PglZ,Phosphodiest,TPR_19
LLY-WYZ-3_1--contig49_12	483219.LILAB_24580	3.21e-58	192	COG0741@1|root,COG0741@2|Bacteria,1N1GB@1224|Proteobacteria,42X1K@68525|delta/epsilon subdivisions,2WTCI@28221|Deltaproteobacteria	28221|Deltaproteobacteria	M	COG0741 Soluble lytic murein transglycosylase and related regulatory proteins (some contain LysM invasin domains)	-	-	-	ko:K08309	-	-	-	-	ko00000,ko01000,ko01011	-	GH23	-	SLT
LLY-WYZ-3_1--contig49_13	246197.MXAN_3362	4.01e-17	78.2	COG1366@1|root,COG1366@2|Bacteria	2|Bacteria	T	antisigma factor binding	btrV	-	2.4.1.187,2.7.11.1	ko:K02066,ko:K02660,ko:K04749,ko:K04757,ko:K05946,ko:K06378	ko02010,ko02020,ko02025,ko05111,map02010,map02020,map02025,map05111	M00210,M00669,M00670	-	-	ko00000,ko00001,ko00002,ko01000,ko01001,ko01003,ko02000,ko02035,ko02044,ko03021	3.A.1.27	GT26	-	APH,STAS,STAS_2
LLY-WYZ-3_1--contig49_14	1278073.MYSTI_04573	7.8e-127	372	COG0714@1|root,COG0714@2|Bacteria,1MUFN@1224|Proteobacteria,42NCX@68525|delta/epsilon subdivisions,2WIYY@28221|Deltaproteobacteria,2YWP3@29|Myxococcales	28221|Deltaproteobacteria	S	ATPase family associated with various cellular activities (AAA)	-	-	-	ko:K03924	-	-	-	-	ko00000,ko01000	-	-	-	AAA_3
LLY-WYZ-3_1--contig49_15	1242864.D187_006696	1.08e-80	254	COG1721@1|root,COG1721@2|Bacteria,1N8IQ@1224|Proteobacteria,42S2K@68525|delta/epsilon subdivisions,2WNA2@28221|Deltaproteobacteria,2YVGE@29|Myxococcales	28221|Deltaproteobacteria	S	Protein of unknown function DUF58	-	-	-	-	-	-	-	-	-	-	-	-	DUF58
LLY-WYZ-3_1--contig49_16	378806.STAUR_3826	9.72e-153	464	COG1305@1|root,COG1305@2|Bacteria,1MWCE@1224|Proteobacteria,42WGP@68525|delta/epsilon subdivisions,2WRCF@28221|Deltaproteobacteria,2YVAK@29|Myxococcales	28221|Deltaproteobacteria	E	Domain of unknown function (DUF3488)	-	-	2.3.2.13	ko:K22452	-	-	-	-	ko00000,ko01000	-	-	-	DUF3488,DUF4129,Transglut_core
LLY-WYZ-3_1--contig49_17	215803.DB30_6093	3.7e-59	187	COG0568@1|root,COG0568@2|Bacteria,1MVWR@1224|Proteobacteria,42NRM@68525|delta/epsilon subdivisions,2WJ0S@28221|Deltaproteobacteria,2YZ27@29|Myxococcales	28221|Deltaproteobacteria	K	Sigma factors are initiation factors that promote the attachment of RNA polymerase to specific initiation sites and are then released	rpoH	-	-	ko:K03086,ko:K03089	-	-	-	-	ko00000,ko03021	-	-	-	Sigma70_r1_2,Sigma70_r2,Sigma70_r3,Sigma70_r4
LLY-WYZ-3_1--contig49_18	1144275.COCOR_03222	3.13e-302	856	COG1297@1|root,COG1297@2|Bacteria,1N7SK@1224|Proteobacteria,42PMM@68525|delta/epsilon subdivisions,2WWD4@28221|Deltaproteobacteria,2YTYG@29|Myxococcales	28221|Deltaproteobacteria	S	oligopeptide transporter, OPT family	-	-	-	-	-	-	-	-	-	-	-	-	OPT
LLY-WYZ-3_1--contig49_19	378806.STAUR_3823	3.56e-242	686	COG1413@1|root,COG1413@2|Bacteria,1NYRW@1224|Proteobacteria,430VV@68525|delta/epsilon subdivisions,2WVZE@28221|Deltaproteobacteria,2YYR3@29|Myxococcales	28221|Deltaproteobacteria	C	lyase activity	-	-	-	-	-	-	-	-	-	-	-	-	-
LLY-WYZ-3_1--contig49_20	1278073.MYSTI_04580	1.31e-218	614	COG2206@1|root,COG2206@2|Bacteria,1PEIK@1224|Proteobacteria,430WT@68525|delta/epsilon subdivisions,2WVSF@28221|Deltaproteobacteria	28221|Deltaproteobacteria	T	Metal dependent phosphohydrolases with conserved 'HD' motif.	-	-	-	-	-	-	-	-	-	-	-	-	-
LLY-WYZ-3_1--contig49_21	246197.MXAN_3352	1.6e-130	382	COG0564@1|root,COG0564@2|Bacteria,1MUBN@1224|Proteobacteria,42MBA@68525|delta/epsilon subdivisions,2WKX9@28221|Deltaproteobacteria,2YUWE@29|Myxococcales	28221|Deltaproteobacteria	J	Responsible for synthesis of pseudouridine from uracil	rluD3	-	5.4.99.23	ko:K06180	-	-	-	-	ko00000,ko01000,ko03009	-	-	-	PseudoU_synth_2,S4
LLY-WYZ-3_1--contig49_22	1278073.MYSTI_04582	3.01e-31	110	2CDR8@1|root,33E7Q@2|Bacteria	2|Bacteria	-	-	-	-	-	-	-	-	-	-	-	-	-	-	-
LLY-WYZ-3_1--contig50_1	1097668.BYI23_A014340	3.02e-22	95.1	COG0697@1|root,COG0697@2|Bacteria,1MXJ6@1224|Proteobacteria,2VIA7@28216|Betaproteobacteria,1K5U4@119060|Burkholderiaceae	28216|Betaproteobacteria	EG	EamA-like transporter family	-	-	-	-	-	-	-	-	-	-	-	-	EamA
LLY-WYZ-3_1--contig50_3	1379270.AUXF01000003_gene3586	1.88e-15	75.9	COG1237@1|root,COG1237@2|Bacteria	2|Bacteria	S	Metallo-beta-lactamase superfamily	-	-	2.5.1.105	ko:K06897	ko00790,map00790	-	R10339	RC00121	ko00000,ko00001,ko01000	-	-	-	Lactamase_B
LLY-WYZ-3_1--contig50_5	1242864.D187_005776	1.85e-212	597	COG4941@1|root,COG4941@2|Bacteria,1MU3D@1224|Proteobacteria,437V1@68525|delta/epsilon subdivisions,2X34I@28221|Deltaproteobacteria,2YU7X@29|Myxococcales	28221|Deltaproteobacteria	K	Belongs to the sigma-70 factor family. ECF subfamily	-	-	-	-	-	-	-	-	-	-	-	-	Sigma70_r2,Sigma70_r4_2
LLY-WYZ-3_1--contig50_6	215803.DB30_8821	5.3e-80	239	COG3795@1|root,COG3795@2|Bacteria,1RCZT@1224|Proteobacteria,439TB@68525|delta/epsilon subdivisions,2X56J@28221|Deltaproteobacteria,2Z06T@29|Myxococcales	28221|Deltaproteobacteria	S	YCII-related domain	-	-	-	-	-	-	-	-	-	-	-	-	YCII
LLY-WYZ-3_1--contig50_7	290397.Adeh_1007	1.74e-55	176	COG3795@1|root,COG3795@2|Bacteria,1RH6U@1224|Proteobacteria	1224|Proteobacteria	S	YCII-related domain	-	-	-	-	-	-	-	-	-	-	-	-	YCII
LLY-WYZ-3_1--contig50_8	1242864.D187_010108	8.72e-38	153	COG1858@1|root,COG1858@2|Bacteria	2|Bacteria	C	electron transfer activity	-	-	-	-	-	-	-	-	-	-	-	-	CCP_MauG
LLY-WYZ-3_1--contig51_1	204669.Acid345_0434	1.13e-12	76.3	COG3637@1|root,COG3637@2|Bacteria	2|Bacteria	M	Has lipid A 3-O-deacylase activity. Hydrolyzes the ester bond at the 3 position of lipid A, a bioactive component of lipopolysaccharide (LPS), thereby releasing the primary fatty acyl moiety	omp-1X	-	-	ko:K12976,ko:K22110	-	-	-	-	ko00000,ko01000,ko01005,ko02000	1.B.35.1,1.B.35.2	-	-	DUF2490,OMP_b-brl,Surface_Ag_2
LLY-WYZ-3_1--contig51_2	204669.Acid345_0435	9.65e-78	245	COG2010@1|root,COG2010@2|Bacteria	2|Bacteria	C	Cytochrome c	moxG	-	-	ko:K00406,ko:K16255	ko00190,ko00680,ko01100,ko01120,ko02020,map00190,map00680,map01100,map01120,map02020	M00156	-	-	ko00000,ko00001,ko00002	3.D.4.3	-	-	Cytochrom_C,Cytochrome_CBB3
LLY-WYZ-3_1--contig51_3	404589.Anae109_2864	3.72e-69	217	COG1845@1|root,COG1845@2|Bacteria,1MUCK@1224|Proteobacteria,42RCU@68525|delta/epsilon subdivisions,2WMXY@28221|Deltaproteobacteria	28221|Deltaproteobacteria	C	Cytochrome c oxidase, subunit III	coxC	-	1.9.3.1	ko:K02276,ko:K02299	ko00190,ko01100,map00190,map01100	M00155,M00417	R00081	RC00016	ko00000,ko00001,ko00002,ko01000	3.D.4.4,3.D.4.5,3.D.4.6	-	-	COX3
LLY-WYZ-3_1--contig51_6	404589.Anae109_2862	2.93e-76	239	COG1622@1|root,COG1622@2|Bacteria,1MVYW@1224|Proteobacteria,42R2B@68525|delta/epsilon subdivisions,2WN74@28221|Deltaproteobacteria	28221|Deltaproteobacteria	C	Cytochrome c oxidase subunit	-	-	1.9.3.1	ko:K02275	ko00190,ko01100,map00190,map01100	M00155	R00081	RC00016	ko00000,ko00001,ko00002,ko01000	3.D.4.2,3.D.4.4,3.D.4.6	-	-	COX2
LLY-WYZ-3_1--contig51_7	404589.Anae109_2861	8.86e-297	825	COG0843@1|root,COG0843@2|Bacteria,1MU7S@1224|Proteobacteria,42M18@68525|delta/epsilon subdivisions,2WJUK@28221|Deltaproteobacteria	28221|Deltaproteobacteria	C	Cytochrome c oxidase is the component of the respiratory chain that catalyzes the reduction of oxygen to water. Subunits 1- 3 form the functional core of the enzyme complex. CO I is the catalytic subunit of the enzyme. Electrons originating in cytochrome c are transferred via the copper A center of subunit 2 and heme A of subunit 1 to the bimetallic center formed by heme A3 and copper B	-	-	1.9.3.1	ko:K02274	ko00190,ko01100,map00190,map01100	M00155	R00081	RC00016	ko00000,ko00001,ko00002,ko01000	3.D.4.2,3.D.4.3,3.D.4.4,3.D.4.6	-	-	COX1
LLY-WYZ-3_1--contig51_8	404589.Anae109_2860	4.34e-39	140	COG1845@1|root,COG1845@2|Bacteria,1Q5H6@1224|Proteobacteria,4318V@68525|delta/epsilon subdivisions,2WWEU@28221|Deltaproteobacteria	28221|Deltaproteobacteria	C	Cytochrome c oxidase subunit III	-	-	1.9.3.1	ko:K02276	ko00190,ko01100,map00190,map01100	M00155	R00081	RC00016	ko00000,ko00001,ko00002,ko01000	3.D.4.4,3.D.4.6	-	-	COX3
LLY-WYZ-3_1--contig51_9	404589.Anae109_2859	4.7e-98	298	COG2010@1|root,COG2010@2|Bacteria,1R03D@1224|Proteobacteria,43CQJ@68525|delta/epsilon subdivisions,2X7Y0@28221|Deltaproteobacteria,2Z1XC@29|Myxococcales	28221|Deltaproteobacteria	C	Cytochrome C oxidase, cbb3-type, subunit III	-	-	-	-	-	-	-	-	-	-	-	-	Cytochrome_CBB3
LLY-WYZ-3_1--contig51_11	1380355.JNIJ01000008_gene1888	7.92e-50	175	COG0596@1|root,COG0596@2|Bacteria,1N54X@1224|Proteobacteria,2U1C2@28211|Alphaproteobacteria,3JVMZ@41294|Bradyrhizobiaceae	28211|Alphaproteobacteria	S	Alpha/beta hydrolase family	-	-	-	-	-	-	-	-	-	-	-	-	Abhydrolase_1,Abhydrolase_6
LLY-WYZ-3_1--contig51_12	215803.DB30_1815	6.42e-248	688	COG2224@1|root,COG2224@2|Bacteria,1MWIF@1224|Proteobacteria,43B0K@68525|delta/epsilon subdivisions,2X370@28221|Deltaproteobacteria,2YUMD@29|Myxococcales	28221|Deltaproteobacteria	C	Phosphoenolpyruvate phosphomutase	aceA	-	4.1.3.1	ko:K01637	ko00630,ko01100,ko01110,ko01120,ko01200,map00630,map01100,map01110,map01120,map01200	M00012	R00479	RC00311,RC00313	ko00000,ko00001,ko00002,ko01000	-	-	-	ICL
LLY-WYZ-3_1--contig51_13	378806.STAUR_6033	1.14e-32	119	2AN78@1|root,31D58@2|Bacteria,1QA8I@1224|Proteobacteria,434WK@68525|delta/epsilon subdivisions,2X923@28221|Deltaproteobacteria,2Z1I0@29|Myxococcales	28221|Deltaproteobacteria	-	-	-	-	-	-	-	-	-	-	-	-	-	-	-
LLY-WYZ-3_1--contig51_15	483219.LILAB_34490	2.25e-133	392	COG0438@1|root,COG0438@2|Bacteria,1N9EV@1224|Proteobacteria,42PK2@68525|delta/epsilon subdivisions,2X58U@28221|Deltaproteobacteria,2YX0P@29|Myxococcales	28221|Deltaproteobacteria	M	Glycosyltransferase Family 4	-	-	-	-	-	-	-	-	-	-	-	-	Glyco_transf_4,Glycos_transf_1
LLY-WYZ-3_1--contig51_16	1278073.MYSTI_05897	3.87e-282	800	COG0438@1|root,COG0438@2|Bacteria,1RM3H@1224|Proteobacteria,42WAY@68525|delta/epsilon subdivisions,2WRXX@28221|Deltaproteobacteria	28221|Deltaproteobacteria	M	Glycosyl transferases group 1	-	-	-	-	-	-	-	-	-	-	-	-	Glycos_transf_1
LLY-WYZ-3_1--contig51_17	215803.DB30_4303	2.16e-36	129	2B1MN@1|root,31U36@2|Bacteria,1QRWQ@1224|Proteobacteria,437FU@68525|delta/epsilon subdivisions,2X2NE@28221|Deltaproteobacteria,2Z06Z@29|Myxococcales	28221|Deltaproteobacteria	-	-	-	-	-	-	-	-	-	-	-	-	-	-	-
LLY-WYZ-3_1--contig51_18	1242864.D187_009378	6.38e-112	329	COG1682@1|root,COG1682@2|Bacteria,1N0X3@1224|Proteobacteria,42SZT@68525|delta/epsilon subdivisions,2WPTX@28221|Deltaproteobacteria	28221|Deltaproteobacteria	GM	Transport permease protein	-	-	-	ko:K09688,ko:K09690	ko02010,map02010	M00249,M00250	-	-	ko00000,ko00001,ko00002,ko02000	3.A.1.101,3.A.1.103	-	-	ABC2_membrane
LLY-WYZ-3_1--contig51_19	1242864.D187_009379	6.1e-128	384	COG1134@1|root,COG1134@2|Bacteria,1MWWC@1224|Proteobacteria,42NNW@68525|delta/epsilon subdivisions,2WMWA@28221|Deltaproteobacteria,2YVKG@29|Myxococcales	28221|Deltaproteobacteria	GM	ABC transporter	-	-	3.6.3.38	ko:K09689,ko:K09691	ko02010,map02010	M00249,M00250	-	-	ko00000,ko00001,ko00002,ko01000,ko02000	3.A.1.101,3.A.1.103	-	-	ABC_tran,Wzt_C
LLY-WYZ-3_1--contig51_20	1356852.N008_03900	2.92e-112	342	COG0399@1|root,COG0399@2|Bacteria,4NEIU@976|Bacteroidetes,47JAI@768503|Cytophagia	976|Bacteroidetes	E	Belongs to the DegT DnrJ EryC1 family	wecE	-	2.6.1.59	ko:K02805	-	-	-	-	ko00000,ko01000,ko01007	-	-	-	DegT_DnrJ_EryC1
LLY-WYZ-3_1--contig51_21	1278073.MYSTI_05750	3.67e-179	535	COG0438@1|root,COG1216@1|root,COG0438@2|Bacteria,COG1216@2|Bacteria,1R60D@1224|Proteobacteria,42UZ2@68525|delta/epsilon subdivisions,2WR0Z@28221|Deltaproteobacteria	28221|Deltaproteobacteria	M	PFAM Glycosyl transferase family 2	-	-	-	-	-	-	-	-	-	-	-	-	Glyco_trans_4_4,Glycos_transf_1,Glycos_transf_2
LLY-WYZ-3_1--contig51_22	63737.Npun_R0638	2.28e-12	75.5	COG1216@1|root,COG1216@2|Bacteria,1G0HY@1117|Cyanobacteria,1HKMG@1161|Nostocales	1117|Cyanobacteria	S	PFAM Glycosyl transferase family 2	-	-	-	-	-	-	-	-	-	-	-	-	Glyco_tranf_2_3,Glycos_transf_2
LLY-WYZ-3_1--contig52_1	357808.RoseRS_1205	6.63e-29	131	COG1572@1|root,COG1572@2|Bacteria,2G7MU@200795|Chloroflexi,374XB@32061|Chloroflexia	32061|Chloroflexia	S	Peptidase family C25	-	-	-	-	-	-	-	-	-	-	-	-	Peptidase_C25
LLY-WYZ-3_1--contig52_2	1242864.D187_002050	1.03e-213	603	COG2204@1|root,COG2204@2|Bacteria,1MU0N@1224|Proteobacteria,42M03@68525|delta/epsilon subdivisions	1224|Proteobacteria	T	two component, sigma54 specific, transcriptional regulator, Fis family	atoC	-	-	ko:K02481	-	-	-	-	ko00000,ko02022	-	-	-	HTH_8,Response_reg,Sigma54_activat
LLY-WYZ-3_1--contig52_3	1242864.D187_002051	9.2e-143	430	COG4191@1|root,COG4191@2|Bacteria	2|Bacteria	T	Histidine kinase	-	-	2.7.13.3	ko:K02668,ko:K07708	ko02020,map02020	M00497,M00501	-	-	ko00000,ko00001,ko00002,ko01000,ko01001,ko02022,ko02035	-	-	-	GAF_2,HATPase_c,HisKA,PAS,PAS_4,PAS_9,Response_reg,SBP_bac_3
LLY-WYZ-3_1--contig52_4	215803.DB30_1041	4.02e-242	676	COG0034@1|root,COG0034@2|Bacteria,1MU0V@1224|Proteobacteria,42MDB@68525|delta/epsilon subdivisions,2WITV@28221|Deltaproteobacteria,2YTTF@29|Myxococcales	28221|Deltaproteobacteria	F	Catalyzes the formation of phosphoribosylamine from phosphoribosylpyrophosphate (PRPP) and glutamine	purF	-	2.4.2.14	ko:K00764	ko00230,ko00250,ko01100,ko01110,ko01130,map00230,map00250,map01100,map01110,map01130	M00048	R01072	RC00010,RC02724,RC02752	ko00000,ko00001,ko00002,ko01000,ko01002	-	-	-	GATase_6,GATase_7,Pribosyltran
LLY-WYZ-3_1--contig52_5	502025.Hoch_2073	3.98e-84	261	COG1028@1|root,COG1028@2|Bacteria,1P9R4@1224|Proteobacteria,42TE9@68525|delta/epsilon subdivisions,2WPGF@28221|Deltaproteobacteria,2YUH5@29|Myxococcales	28221|Deltaproteobacteria	IQ	Belongs to the short-chain dehydrogenases reductases (SDR) family	-	-	-	-	-	-	-	-	-	-	-	-	adh_short
LLY-WYZ-3_1--contig52_6	1297742.A176_03472	6.97e-80	259	COG3356@1|root,COG3356@2|Bacteria,1R4RH@1224|Proteobacteria	1224|Proteobacteria	S	Neutral/alkaline non-lysosomal ceramidase, N-terminal	-	-	-	-	-	-	-	-	-	-	-	-	Ceramidase_alk
LLY-WYZ-3_1--contig52_7	1121124.JNIX01000008_gene2337	1.33e-60	196	COG4430@1|root,COG4430@2|Bacteria,1NEN6@1224|Proteobacteria,2U849@28211|Alphaproteobacteria	28211|Alphaproteobacteria	S	Bacteriocin-protection, YdeI or OmpD-Associated	-	-	-	-	-	-	-	-	-	-	-	-	OmdA
LLY-WYZ-3_1--contig52_8	1242864.D187_000948	0	1086	COG0308@1|root,COG0308@2|Bacteria,1MUCI@1224|Proteobacteria,42KZI@68525|delta/epsilon subdivisions,2WJ2C@28221|Deltaproteobacteria	28221|Deltaproteobacteria	E	Peptidase M1 membrane alanine aminopeptidase	pepN	-	3.4.11.2	ko:K01256,ko:K08776	ko00480,ko01100,map00480,map01100	-	R00899,R04951	RC00096,RC00141	ko00000,ko00001,ko01000,ko01002	-	-	-	DUF3458,DUF3458_C,ERAP1_C,Peptidase_M1
LLY-WYZ-3_1--contig52_9	246197.MXAN_7347	1.96e-73	225	COG0242@1|root,COG0242@2|Bacteria,1RA2P@1224|Proteobacteria,42RFN@68525|delta/epsilon subdivisions,2WP25@28221|Deltaproteobacteria	28221|Deltaproteobacteria	J	Removes the formyl group from the N-terminal Met of newly synthesized proteins. Requires at least a dipeptide for an efficient rate of reaction. N-terminal L-methionine is a prerequisite for activity but the enzyme has broad specificity at other positions	def	-	3.5.1.88	ko:K01462	-	-	-	-	ko00000,ko01000	-	-	-	Pep_deformylase
LLY-WYZ-3_1--contig52_10	323850.Shew_0933	1.45e-50	170	COG0500@1|root,COG2226@2|Bacteria,1PF9T@1224|Proteobacteria,1T9PG@1236|Gammaproteobacteria,2QDI5@267890|Shewanellaceae	1236|Gammaproteobacteria	Q	ubiE/COQ5 methyltransferase family	-	-	-	-	-	-	-	-	-	-	-	-	Methyltransf_23
LLY-WYZ-3_1--contig52_11	215803.DB30_7386	2.03e-298	837	COG1297@1|root,COG1297@2|Bacteria,1N7SK@1224|Proteobacteria,42PMM@68525|delta/epsilon subdivisions,2WWD4@28221|Deltaproteobacteria,2YTYG@29|Myxococcales	28221|Deltaproteobacteria	S	oligopeptide transporter, OPT family	-	-	-	-	-	-	-	-	-	-	-	-	OPT
LLY-WYZ-3_1--contig52_12	1502852.FG94_03104	7.18e-29	118	COG1566@1|root,COG1566@2|Bacteria,1R50C@1224|Proteobacteria,2WC8B@28216|Betaproteobacteria,4774U@75682|Oxalobacteraceae	28216|Betaproteobacteria	V	Protein of unknown function (DUF3667)	-	-	-	-	-	-	-	-	-	-	-	-	DUF3667
LLY-WYZ-3_1--contig52_13	448385.sce3571	2.08e-120	363	COG3488@1|root,COG3488@2|Bacteria,1MXUW@1224|Proteobacteria,42YAW@68525|delta/epsilon subdivisions,2WTPQ@28221|Deltaproteobacteria	28221|Deltaproteobacteria	C	thiol oxidoreductase	-	-	-	-	-	-	-	-	-	-	-	-	DHOR
LLY-WYZ-3_1--contig52_15	1144275.COCOR_00733	7.67e-95	303	COG0810@1|root,COG1629@1|root,COG0810@2|Bacteria,COG4771@2|Bacteria,1R5B9@1224|Proteobacteria,43C1I@68525|delta/epsilon subdivisions,2X7C6@28221|Deltaproteobacteria,2YWPC@29|Myxococcales	28221|Deltaproteobacteria	MP	Periplasmic protein TonB links inner and outer membranes	-	-	-	-	-	-	-	-	-	-	-	-	CarbopepD_reg_2,CarboxypepD_reg,Plug,TonB_C,TonB_dep_Rec
LLY-WYZ-3_1--contig53_1	246197.MXAN_5836	9.12e-237	678	COG0339@1|root,COG0339@2|Bacteria,1R4AJ@1224|Proteobacteria,43BI1@68525|delta/epsilon subdivisions,2WMHM@28221|Deltaproteobacteria,2YUF2@29|Myxococcales	28221|Deltaproteobacteria	E	Peptidase family M3	prlC1	-	3.4.24.15	ko:K01392	ko04614,ko05143,map04614,map05143	-	-	-	ko00000,ko00001,ko01000,ko01002	-	-	-	Peptidase_M3
LLY-WYZ-3_1--contig53_2	378806.STAUR_5418	6.39000000675035e-317	882	COG1657@1|root,COG1657@2|Bacteria,1MUIP@1224|Proteobacteria,42Q4W@68525|delta/epsilon subdivisions,2WJ9H@28221|Deltaproteobacteria,2YZ4X@29|Myxococcales	28221|Deltaproteobacteria	I	Squalene-hopene cyclase N-terminal domain	shc-1	-	4.2.1.129,5.4.99.17,5.4.99.7	ko:K01852,ko:K06045	ko00100,ko00909,ko01100,ko01110,ko01130,map00100,map00909,map01100,map01110,map01130	M00101	R03199,R07322,R07323	RC00874,RC01850,RC01851	ko00000,ko00001,ko00002,ko01000	-	-	-	SQHop_cyclase_C,SQHop_cyclase_N
LLY-WYZ-3_1--contig53_3	1144275.COCOR_01776	2.1e-122	362	COG1562@1|root,COG1562@2|Bacteria,1R4ZD@1224|Proteobacteria	1224|Proteobacteria	I	PFAM Squalene phytoene synthase	fdfT	-	2.5.1.21	ko:K00801	ko00100,ko00909,ko01100,ko01110,ko01130,map00100,map00909,map01100,map01110,map01130	-	R00702,R02872,R06223	RC00362,RC00796,RC02839	ko00000,ko00001,ko01000,ko01006	-	-	-	SQS_PSY
LLY-WYZ-3_1--contig53_4	378806.STAUR_5420	1.53e-126	381	COG0654@1|root,COG0654@2|Bacteria,1PXPE@1224|Proteobacteria,434QQ@68525|delta/epsilon subdivisions,2X8ZB@28221|Deltaproteobacteria,2Z15K@29|Myxococcales	28221|Deltaproteobacteria	C	Squalene epoxidase	-	-	1.14.14.17	ko:K00511	ko00100,ko00909,ko01100,ko01110,ko01130,map00100,map00909,map01100,map01110,map01130	-	R02874	RC00201	ko00000,ko00001,ko01000	-	-	-	SE
LLY-WYZ-3_1--contig53_5	1144275.COCOR_01774	2.62e-143	420	COG1215@1|root,COG1215@2|Bacteria	2|Bacteria	M	transferase activity, transferring glycosyl groups	-	-	2.4.1.80	ko:K00720	ko00600,ko01100,map00600,map01100	M00066	R01497	RC00005,RC00059	ko00000,ko00001,ko00002,ko01000,ko01003,ko02000	4.D.1.4	GT21	-	Glyco_transf_21
LLY-WYZ-3_1--contig53_6	1144275.COCOR_01773	1.45e-289	819	COG2409@1|root,COG2409@2|Bacteria,1R9Z8@1224|Proteobacteria	1224|Proteobacteria	S	MMPL family	ydfJ	-	-	ko:K06994	-	-	-	-	ko00000	-	-	-	MMPL
LLY-WYZ-3_1--contig53_7	312153.Pnuc_1628	2e-14	75.9	2E9FY@1|root,333P7@2|Bacteria,1N8S6@1224|Proteobacteria,2VWAN@28216|Betaproteobacteria,1K7R1@119060|Burkholderiaceae	28216|Betaproteobacteria	-	-	-	-	-	-	-	-	-	-	-	-	-	-	-
LLY-WYZ-3_1--contig53_9	215803.DB30_3449	3.6e-89	266	2BMHJ@1|root,32G2D@2|Bacteria,1Q0UY@1224|Proteobacteria,439BP@68525|delta/epsilon subdivisions,2X4JQ@28221|Deltaproteobacteria,2YZ5G@29|Myxococcales	28221|Deltaproteobacteria	-	-	-	-	-	-	-	-	-	-	-	-	-	-	-
LLY-WYZ-3_1--contig53_10	378806.STAUR_7539	8.2e-58	191	2BRTX@1|root,32KU2@2|Bacteria,1Q2Z8@1224|Proteobacteria,438NQ@68525|delta/epsilon subdivisions,2X8TA@28221|Deltaproteobacteria,2YXCS@29|Myxococcales	28221|Deltaproteobacteria	-	-	-	-	-	-	-	-	-	-	-	-	-	-	-
LLY-WYZ-3_1--contig53_11	1242864.D187_002230	6.1e-206	593	COG1132@1|root,COG1132@2|Bacteria,1MUBM@1224|Proteobacteria,42M01@68525|delta/epsilon subdivisions,2WJ7M@28221|Deltaproteobacteria	28221|Deltaproteobacteria	V	Involved in lipid A export and possibly also in glycerophospholipid export and for biogenesis of the outer membrane. Transmembrane domains (TMD) form a pore in the inner membrane and the ATP-binding domain (NBD) is responsible for energy generation	msbA	-	-	ko:K06147,ko:K11085	ko02010,map02010	-	-	-	ko00000,ko00001,ko01000,ko02000	3.A.1.106,3.A.1.109,3.A.1.21	-	-	ABC_membrane,ABC_tran
LLY-WYZ-3_1--contig53_12	1297742.A176_01206	4.07e-152	440	COG0484@1|root,COG0484@2|Bacteria,1MVMS@1224|Proteobacteria,42KZM@68525|delta/epsilon subdivisions,2WJGP@28221|Deltaproteobacteria,2YXG3@29|Myxococcales	28221|Deltaproteobacteria	O	ATP binding to DnaK triggers the release of the substrate protein, thus completing the reaction cycle. Several rounds of ATP-dependent interactions between DnaJ, DnaK and GrpE are required for fully efficient folding. Also involved, together with DnaK and GrpE, in the DNA replication of plasmids through activation of initiation proteins	dnaJ	-	-	ko:K03686	-	-	-	-	ko00000,ko03029,ko03110	-	-	-	DnaJ,DnaJ_C,DnaJ_CXXCXGXG
LLY-WYZ-3_1--contig53_14	1300345.LF41_1119	2.76e-79	242	COG0288@1|root,COG0288@2|Bacteria,1NGFN@1224|Proteobacteria,1S237@1236|Gammaproteobacteria,1X7P7@135614|Xanthomonadales	135614|Xanthomonadales	P	Reversible hydration of carbon dioxide	cynT1	-	4.2.1.1	ko:K01673	ko00910,map00910	-	R00132,R10092	RC02807	ko00000,ko00001,ko01000	-	-	-	Pro_CA
LLY-WYZ-3_1--contig53_15	383372.Rcas_1364	2.35e-43	148	COG1905@1|root,COG1905@2|Bacteria,2G6Q5@200795|Chloroflexi,37775@32061|Chloroflexia	32061|Chloroflexia	C	PFAM NADH dehydrogenase (ubiquinone) 24 kDa subunit	-	-	1.6.5.3	ko:K05586	ko00190,ko01100,map00190,map01100	-	R11945	RC00061	ko00000,ko00001,ko01000	-	-	-	2Fe-2S_thioredx
LLY-WYZ-3_1--contig53_16	56110.Oscil6304_5910	6.91e-230	651	COG1894@1|root,COG1894@2|Bacteria,1G2KY@1117|Cyanobacteria,1H9ZA@1150|Oscillatoriales	1117|Cyanobacteria	C	NADH ubiquinone oxidoreductase NADH-binding (51 kD) subunit	hoxF	-	1.6.5.3	ko:K05587	ko00190,ko01100,map00190,map01100	-	R11945	RC00061	ko00000,ko00001,ko01000	-	-	-	2Fe-2S_thioredx,Complex1_51K,NADH_4Fe-4S,SLBB
LLY-WYZ-3_1--contig53_17	28072.Nos7524_1728	2.12e-107	316	COG3383@1|root,COG3383@2|Bacteria,1G3GD@1117|Cyanobacteria,1HJV3@1161|Nostocales	1117|Cyanobacteria	C	PFAM NADH ubiquinone oxidoreductase, subunit G, iron-sulphur binding	hoxU	-	1.6.5.3	ko:K05588	ko00190,ko01100,map00190,map01100	-	R11945	RC00061	ko00000,ko00001,ko01000	-	-	-	Fer2_4,Fer4,Fer4_10,Fer4_6,Fer4_9,NADH-G_4Fe-4S_3
LLY-WYZ-3_1--contig53_18	98439.AJLL01000016_gene1691	1.34e-60	193	COG1941@1|root,COG1941@2|Bacteria,1G2I6@1117|Cyanobacteria	1117|Cyanobacteria	C	Coenzyme F420-reducing hydrogenase, gamma subunit	hoxY	-	1.12.1.2	ko:K18007	-	-	-	-	ko00000,ko01000	-	-	iJN678.hoxY	Oxidored_q6
LLY-WYZ-3_1--contig53_19	211165.AJLN01000109_gene152	2.28e-185	533	COG3259@1|root,COG3259@2|Bacteria,1G1C8@1117|Cyanobacteria,1JK5U@1189|Stigonemataceae	1117|Cyanobacteria	C	Nickel-dependent hydrogenase	hoxH	-	1.12.1.2	ko:K00436	-	-	R00700	-	ko00000,ko01000	-	-	iJN678.hoxH	NiFeSe_Hases
LLY-WYZ-3_1--contig53_20	459495.SPLC1_S300710	4.72e-12	67.4	COG0680@1|root,COG0680@2|Bacteria,1G7PP@1117|Cyanobacteria,1HC58@1150|Oscillatoriales	1117|Cyanobacteria	C	hydrogenase maturation protease	-	-	-	-	-	-	-	-	-	-	-	-	-
LLY-WYZ-3_1--contig53_21	1137271.AZUM01000001_gene1324	5.53e-28	111	2BVHN@1|root,332R2@2|Bacteria,2IFVR@201174|Actinobacteria,4E51V@85010|Pseudonocardiales	201174|Actinobacteria	S	F420H(2)-dependent quinone reductase	-	-	-	-	-	-	-	-	-	-	-	-	-
LLY-WYZ-3_1--contig53_23	483219.LILAB_05040	1.74e-27	113	COG0683@1|root,COG1729@1|root,COG0683@2|Bacteria,COG1729@2|Bacteria,1R8IG@1224|Proteobacteria,42N7H@68525|delta/epsilon subdivisions,2WIUQ@28221|Deltaproteobacteria	28221|Deltaproteobacteria	E	ABC-type branched-chain amino acid transport	-	-	-	ko:K07121	-	-	-	-	ko00000	-	-	-	LppC,Peripla_BP_6,TPR_16,TPR_6
LLY-WYZ-3_1--contig54_1	215803.DB30_4979	1.81e-258	720	COG0028@1|root,COG0028@2|Bacteria,1MXDW@1224|Proteobacteria,42NVI@68525|delta/epsilon subdivisions,2WJTD@28221|Deltaproteobacteria,2YTYS@29|Myxococcales	28221|Deltaproteobacteria	EH	Belongs to the TPP enzyme family	-	-	2.2.1.6	ko:K01652	ko00290,ko00650,ko00660,ko00770,ko01100,ko01110,ko01130,ko01210,ko01230,map00290,map00650,map00660,map00770,map01100,map01110,map01130,map01210,map01230	M00019,M00570	R00006,R00014,R00226,R03050,R04672,R04673,R08648	RC00027,RC00106,RC01192,RC02744,RC02893	ko00000,ko00001,ko00002,ko01000	-	-	-	TPP_enzyme_C,TPP_enzyme_M,TPP_enzyme_N
LLY-WYZ-3_1--contig54_2	1278073.MYSTI_03401	5.24e-155	457	COG1181@1|root,COG1181@2|Bacteria,1QXU6@1224|Proteobacteria,43C6Q@68525|delta/epsilon subdivisions	1224|Proteobacteria	M	Belongs to the D-alanine--D-alanine ligase family	-	-	-	-	-	-	-	-	-	-	-	-	-
LLY-WYZ-3_1--contig54_3	1242864.D187_008997	1.93e-71	225	COG0670@1|root,COG0670@2|Bacteria,1MU69@1224|Proteobacteria,42MWD@68525|delta/epsilon subdivisions,2WMG9@28221|Deltaproteobacteria	28221|Deltaproteobacteria	S	Belongs to the BI1 family	ybhL	-	-	ko:K06890,ko:K19416	-	M00742	-	-	ko00000,ko00002,ko02000	1.A.14.2.1	-	-	Bax1-I
LLY-WYZ-3_1--contig54_4	519989.ECTPHS_08131	2.12e-82	255	COG0523@1|root,COG0523@2|Bacteria,1MY4T@1224|Proteobacteria,1RTDR@1236|Gammaproteobacteria,1WXH0@135613|Chromatiales	135613|Chromatiales	S	Photosynthetic complex assembly protein 2	-	-	-	-	-	-	-	-	-	-	-	-	DUF3623
LLY-WYZ-3_1--contig54_5	426117.M446_3728	2.2e-170	485	COG1633@1|root,COG1633@2|Bacteria,1N5FH@1224|Proteobacteria,2TU0E@28211|Alphaproteobacteria,1JR7E@119045|Methylobacteriaceae	28211|Alphaproteobacteria	H	Catalyzes the formation of the isocyclic ring in chlorophyll biosynthesis. Mediates the cyclase reaction, which results in the formation of divinylprotochlorophyllide (Pchlide) characteristic of all chlorophylls from magnesium-protoporphyrin IX 13-monomethyl ester (MgPMME)	acsF	-	1.14.13.81	ko:K04035	ko00860,ko01100,ko01110,map00860,map01100,map01110	-	R06265,R06266,R06267,R10068	RC00741,RC01491,RC01492,RC03042	ko00000,ko00001,ko01000	-	-	-	Rubrerythrin
LLY-WYZ-3_1--contig54_6	1121124.JNIX01000007_gene384	6.43e-30	109	2E7QH@1|root,3325Y@2|Bacteria,1MZ3C@1224|Proteobacteria,2UG5F@28211|Alphaproteobacteria	28211|Alphaproteobacteria	-	-	-	-	-	-	-	-	-	-	-	-	-	-	-
LLY-WYZ-3_1--contig54_7	1122603.ATVI01000005_gene2841	4.84e-30	113	2E3IS@1|root,32YH7@2|Bacteria,1N9I5@1224|Proteobacteria,1S8Z2@1236|Gammaproteobacteria	1236|Gammaproteobacteria	S	Photosynthetic complex assembly protein	-	-	-	-	-	-	-	-	-	-	-	-	-
LLY-WYZ-3_1--contig54_8	1123267.JONN01000001_gene1505	5.41e-49	167	COG3428@1|root,COG3428@2|Bacteria,1RHA4@1224|Proteobacteria,2UA6D@28211|Alphaproteobacteria,2K1SW@204457|Sphingomonadales	204457|Sphingomonadales	S	Bacterial PH domain	-	-	-	-	-	-	-	-	-	-	-	-	bPH_2
LLY-WYZ-3_1--contig54_9	935548.KI912159_gene5502	3.86e-77	241	COG3861@1|root,COG3861@2|Bacteria,1NU42@1224|Proteobacteria,2TTV5@28211|Alphaproteobacteria,43PBB@69277|Phyllobacteriaceae	28211|Alphaproteobacteria	S	Photosynthetic reaction centre, H-chain N-terminal region	puhA	-	-	ko:K13991	ko02020,map02020	-	-	-	ko00000,ko00001,ko00194	-	-	-	PRC,PRCH
LLY-WYZ-3_1--contig54_10	1120956.JHZK01000006_gene656	1.72e-195	558	COG0477@1|root,COG2814@2|Bacteria,1MW95@1224|Proteobacteria,2TS8H@28211|Alphaproteobacteria	28211|Alphaproteobacteria	EGP	Major facilitator superfamily	lhaA	-	-	ko:K08226	-	-	-	-	ko00000,ko02000	2.A.1.41	-	-	PUCC
LLY-WYZ-3_1--contig54_11	983917.RGE_33500	1.73e-97	291	COG2227@1|root,COG2227@2|Bacteria,1N2VZ@1224|Proteobacteria,2VQ4X@28216|Betaproteobacteria	28216|Betaproteobacteria	H	Magnesium-protoporphyrin IX methyltransferase C-terminus	-	-	2.1.1.11	ko:K03428	ko00860,ko01100,ko01110,map00860,map01100,map01110	-	R04237	RC00003,RC00460	ko00000,ko00001,ko01000	-	-	-	MTS,Mg-por_mtran_C
LLY-WYZ-3_1--contig54_12	1120956.JHZK01000006_gene658	3.79e-166	469	COG1348@1|root,COG1348@2|Bacteria,1MVTE@1224|Proteobacteria,2TSKC@28211|Alphaproteobacteria	28211|Alphaproteobacteria	P	Component of the dark-operative protochlorophyllide reductase (DPOR) that uses Mg-ATP and reduced ferredoxin to reduce ring D of protochlorophyllide (Pchlide) to form chlorophyllide a (Chlide). This reaction is light-independent. The L component serves as a unique electron donor to the NB-component of the complex, and binds Mg-ATP	bchL	-	1.3.7.7	ko:K04037	ko00860,ko01100,ko01110,map00860,map01100,map01110	-	R06282	RC01008	ko00000,ko00001,ko01000	-	-	-	Fer4_NifH
LLY-WYZ-3_1--contig54_13	1120956.JHZK01000006_gene659	0	1626	COG1429@1|root,COG1429@2|Bacteria,1MU5W@1224|Proteobacteria,2TQVD@28211|Alphaproteobacteria	28211|Alphaproteobacteria	H	COG1429 Cobalamin biosynthesis protein CobN and related Mg-chelatases	bchH	-	6.6.1.1	ko:K03403	ko00860,ko01100,ko01110,map00860,map01100,map01110	-	R03877	RC01012	ko00000,ko00001,ko01000	-	-	-	CobN-Mg_chel,DUF3479
LLY-WYZ-3_1--contig54_14	1120956.JHZK01000006_gene660	1.16e-276	768	COG2710@1|root,COG2710@2|Bacteria,1MWQ4@1224|Proteobacteria,2TSTQ@28211|Alphaproteobacteria	28211|Alphaproteobacteria	C	Component of the dark-operative protochlorophyllide reductase (DPOR) that uses Mg-ATP and reduced ferredoxin to reduce ring D of protochlorophyllide (Pchlide) to form chlorophyllide a (Chlide). This reaction is light-independent. The NB-protein (BchN-BchB) is the catalytic component of the complex	bchB	-	1.3.7.7	ko:K04039	ko00860,ko01100,ko01110,map00860,map01100,map01110	-	R06282	RC01008	ko00000,ko00001,ko01000	-	-	-	Oxidored_nitro,PCP_red
LLY-WYZ-3_1--contig54_15	269796.Rru_A0623	2e-218	613	COG2710@1|root,COG2710@2|Bacteria,1MVP0@1224|Proteobacteria,2TSK1@28211|Alphaproteobacteria,2JQH3@204441|Rhodospirillales	204441|Rhodospirillales	C	Component of the dark-operative protochlorophyllide reductase (DPOR) that uses Mg-ATP and reduced ferredoxin to reduce ring D of protochlorophyllide (Pchlide) to form chlorophyllide a (Chlide). This reaction is light-independent. The NB-protein (BchN-BchB) is the catalytic component of the complex	bchN	-	1.3.7.7	ko:K04038	ko00860,ko01100,ko01110,map00860,map01100,map01110	-	R06282	RC01008	ko00000,ko00001,ko01000	-	-	-	Oxidored_nitro
LLY-WYZ-3_1--contig54_16	743836.AYNA01000017_gene2735	8.25e-73	223	294R4@1|root,2ZS4D@2|Bacteria,1RDGM@1224|Proteobacteria,2U71V@28211|Alphaproteobacteria	28211|Alphaproteobacteria	S	2-vinyl bacteriochlorophyllide hydratase	bchF	GO:0006725,GO:0006778,GO:0006779,GO:0006807,GO:0008150,GO:0008152,GO:0009058,GO:0009987,GO:0015994,GO:0015995,GO:0018130,GO:0019438,GO:0030493,GO:0030494,GO:0033013,GO:0033014,GO:0034641,GO:0042440,GO:0044237,GO:0044249,GO:0044271,GO:0046148,GO:0046483,GO:0051186,GO:0051188,GO:0071704,GO:1901360,GO:1901362,GO:1901564,GO:1901566,GO:1901576	4.2.1.165	ko:K11336	ko00860,ko01110,map00860,map01110	-	R09054,R09059	RC02412	ko00000,ko00001,ko01000	-	-	-	BCHF
LLY-WYZ-3_1--contig54_17	1122603.ATVI01000005_gene2851	2.96e-38	142	COG5012@1|root,COG5012@2|Bacteria,1RJN6@1224|Proteobacteria	1224|Proteobacteria	S	B12-binding	-	-	-	-	-	-	-	-	-	-	-	-	B12-binding,B12-binding_2
LLY-WYZ-3_1--contig54_18	1120956.JHZK01000006_gene664	2.17e-127	385	COG2204@1|root,COG2204@2|Bacteria,1P98K@1224|Proteobacteria,2TUM0@28211|Alphaproteobacteria	28211|Alphaproteobacteria	T	Transcriptional regulator	ppsR1	-	-	-	-	-	-	-	-	-	-	-	HTH_8,PAS,PAS_4,PAS_8,PAS_9
LLY-WYZ-3_1--contig54_19	426117.M446_3714	2.43e-131	382	COG0382@1|root,COG0382@2|Bacteria,1MVS1@1224|Proteobacteria,2TVKN@28211|Alphaproteobacteria,1JTGW@119045|Methylobacteriaceae	28211|Alphaproteobacteria	H	TIGRFAM bacteriochlorophyll chlorophyll synthetase	bchG	-	2.5.1.133,2.5.1.62	ko:K04040	ko00860,ko01100,ko01110,map00860,map01100,map01110	-	R06284,R09067,R11514,R11517	RC00020	ko00000,ko00001,ko01000,ko01006	-	-	-	UbiA
LLY-WYZ-3_1--contig54_20	1121106.JQKB01000015_gene5824	2.49e-186	529	COG0644@1|root,COG0644@2|Bacteria,1MXQY@1224|Proteobacteria,2TVK0@28211|Alphaproteobacteria,2JR2B@204441|Rhodospirillales	204441|Rhodospirillales	C	Pyridine nucleotide-disulphide oxidoreductase	bchP	-	1.3.1.111,1.3.1.83	ko:K10960	ko00860,ko00900,ko01100,ko01110,map00860,map00900,map01100,map01110	-	R02063,R08754,R08755,R08756,R11226,R11518	RC00212,RC00522,RC01823	ko00000,ko00001,ko01000	-	-	-	FAD_binding_3,Lycopene_cycl,Pyr_redox_2
LLY-WYZ-3_1--contig54_21	441620.Mpop_5369	1.96e-12	65.5	2EGX8@1|root,33APD@2|Bacteria,1NIIV@1224|Proteobacteria,2UKE7@28211|Alphaproteobacteria,1JW2C@119045|Methylobacteriaceae	28211|Alphaproteobacteria	-	-	-	-	-	-	-	-	-	-	-	-	-	-	-
LLY-WYZ-3_1--contig54_23	1100721.ALKO01000003_gene2501	3.71e-118	354	2DB8Q@1|root,2Z7SF@2|Bacteria,1MXSW@1224|Proteobacteria,2VMT4@28216|Betaproteobacteria	28216|Betaproteobacteria	C	The reaction center of purple bacteria contains a tightly bound cytochrome molecule which re-reduces the photo oxidized primary electron donor	-	-	-	ko:K13992	-	-	-	-	ko00000,ko00194	-	-	-	CytoC_RC
LLY-WYZ-3_1--contig54_24	1123229.AUBC01000017_gene3941	2.42e-178	503	2DBBD@1|root,2Z87P@2|Bacteria,1MWZI@1224|Proteobacteria,2TT76@28211|Alphaproteobacteria,3JSXV@41294|Bradyrhizobiaceae	28211|Alphaproteobacteria	C	The reaction center is a membrane-bound complex that mediates the initial photochemical event in the electron transfer process of photosynthesis	pufM	GO:0005575,GO:0005622,GO:0005623,GO:0005737,GO:0009579,GO:0016020,GO:0034357,GO:0042716,GO:0042717,GO:0044424,GO:0044436,GO:0044444,GO:0044464	-	ko:K08929	ko02020,map02020	M00597	-	-	ko00000,ko00001,ko00002,ko00194	-	-	-	Photo_RC
LLY-WYZ-3_1--contig54_25	1123267.JONN01000001_gene1496	8.23e-180	502	2DB77@1|root,2Z7K3@2|Bacteria,1NHMC@1224|Proteobacteria,2U06K@28211|Alphaproteobacteria,2K1RB@204457|Sphingomonadales	204457|Sphingomonadales	S	Belongs to the reaction center PufL M PsbA D family	-	-	-	ko:K08928	ko02020,map02020	M00597	-	-	ko00000,ko00001,ko00002,ko00194	-	-	-	Photo_RC
LLY-WYZ-3_1--contig54_26	1267005.KB911258_gene58	3.5e-20	82	2EI15@1|root,33BSN@2|Bacteria,1N7FB@1224|Proteobacteria,2UFDP@28211|Alphaproteobacteria,3N97K@45401|Hyphomicrobiaceae	28211|Alphaproteobacteria	C	Antenna complex alpha/beta subunit	pufA	GO:0005575,GO:0005623,GO:0005886,GO:0016020,GO:0044464,GO:0071944	-	ko:K08926	ko02020,map02020	-	-	-	ko00000,ko00001,ko00194	-	-	-	LHC
LLY-WYZ-3_1--contig54_27	395965.Msil_2056	6.56e-20	82	2DPVW@1|root,333MC@2|Bacteria,1N7PY@1224|Proteobacteria	1224|Proteobacteria	C	Antenna complexes are light-harvesting systems, which transfer the excitation energy to the reaction centers	pufB	GO:0005575,GO:0005623,GO:0005886,GO:0016020,GO:0044464,GO:0071944	-	ko:K08927	ko02020,map02020	-	-	-	ko00000,ko00001,ko00194	-	-	-	LHC
LLY-WYZ-3_1--contig54_29	414684.RC1_2096	9.71e-290	798	COG2710@1|root,COG2710@2|Bacteria,1MW4U@1224|Proteobacteria,2TT9B@28211|Alphaproteobacteria,2JQMW@204441|Rhodospirillales	204441|Rhodospirillales	C	Proto-chlorophyllide reductase 57 kD subunit	bchZ	-	1.3.7.14,1.3.7.15	ko:K11335	ko00860,ko01110,map00860,map01110	-	R09053,R09060	RC01008	ko00000,ko00001,ko01000	-	-	-	Oxidored_nitro,PCP_red
LLY-WYZ-3_1--contig54_30	114615.BRADO1619	4.14e-281	779	COG2710@1|root,COG2710@2|Bacteria,1MUGI@1224|Proteobacteria,2TU7U@28211|Alphaproteobacteria,3JXNG@41294|Bradyrhizobiaceae	28211|Alphaproteobacteria	C	reductase subunit	bchY	-	1.3.7.14,1.3.7.15	ko:K11334	ko00860,ko01110,map00860,map01110	-	R09053,R09060	RC01008	ko00000,ko00001,ko01000	-	-	-	Oxidored_nitro
LLY-WYZ-3_1--contig54_31	114615.BRADO1618	7.98e-200	558	COG1348@1|root,COG1348@2|Bacteria,1MVTE@1224|Proteobacteria,2TSKC@28211|Alphaproteobacteria,3JW6P@41294|Bradyrhizobiaceae	28211|Alphaproteobacteria	P	Belongs to the NifH BchL ChlL family	bchX	-	1.3.7.14,1.3.7.15	ko:K11333	ko00860,ko01110,map00860,map01110	-	R09053,R09060	RC01008	ko00000,ko00001,ko01000	-	-	-	Fer4_NifH
LLY-WYZ-3_1--contig54_32	414684.RC1_2093	3.17e-137	397	COG1063@1|root,COG1063@2|Bacteria,1MVZC@1224|Proteobacteria,2TRM6@28211|Alphaproteobacteria,2JQ1K@204441|Rhodospirillales	204441|Rhodospirillales	E	Dehydrogenase	bchC	-	1.1.1.396	ko:K11337	ko00860,ko01110,map00860,map01110	-	R09055	RC01377	ko00000,ko00001,ko01000	-	-	-	ADH_N
LLY-WYZ-3_1--contig54_33	765912.Thimo_3007	1.02e-139	409	COG2813@1|root,COG2813@2|Bacteria,1QWWU@1224|Proteobacteria,1T59X@1236|Gammaproteobacteria,1X2VG@135613|Chromatiales	135613|Chromatiales	J	PFAM O-methyltransferase	-	-	2.1.1.210	ko:K09846	ko00906,ko01100,map00906,map01100	-	R07521,R07524,R07527,R07529,R07533,R07535	RC00003,RC02082	ko00000,ko00001,ko01000	-	-	-	Dimerisation2,Methyltransf_2
LLY-WYZ-3_1--contig54_34	414684.RC1_2091	8.98e-110	327	COG0142@1|root,COG0142@2|Bacteria,1MWNG@1224|Proteobacteria,2TV46@28211|Alphaproteobacteria,2JPWX@204441|Rhodospirillales	204441|Rhodospirillales	H	Belongs to the FPP GGPP synthase family	crtE	-	2.5.1.1,2.5.1.10,2.5.1.29	ko:K13789	ko00900,ko01100,ko01110,ko01130,map00900,map01100,map01110,map01130	M00364,M00366	R01658,R02003,R02061	RC00279	ko00000,ko00001,ko00002,ko01000,ko01006	-	-	-	polyprenyl_synt
LLY-WYZ-3_1--contig54_36	1187851.A33M_1615	1.09e-89	276	COG2267@1|root,COG2267@2|Bacteria,1QUPE@1224|Proteobacteria,2TT7G@28211|Alphaproteobacteria,3FE1E@34008|Rhodovulum	28211|Alphaproteobacteria	I	Alpha/beta hydrolase family	bchO	-	-	ko:K06049	-	-	-	-	ko00000	-	-	-	Abhydrolase_1,Abhydrolase_6
LLY-WYZ-3_1--contig54_37	426355.Mrad2831_2792	2.44e-182	520	COG2223@1|root,COG2223@2|Bacteria,1MVFQ@1224|Proteobacteria,2TR8Q@28211|Alphaproteobacteria,1JSG0@119045|Methylobacteriaceae	28211|Alphaproteobacteria	P	PFAM major facilitator superfamily MFS_1	MA20_15130	-	-	ko:K08177	-	-	-	-	ko00000,ko02000	2.A.1.11	-	-	MFS_1
[truncated: 150,344 more rows]

[truncated: 3 more sheets: Supplementary Data 10, Supplementary Data 11, Supplementary Data 12]
