# Supplementary material for: Globally distributed Myxococcota with photosynthesis gene clusters illuminate the origin and evolution of a potentially chimeric lifestyle
Source: Nat Commun. 2023 Oct 13;14:6450. doi: 10.1038/s41467-023-42193-7 (PMC10576062; doi:10.1038/s41467-023-42193-7)
Supplement: Supplementary file 6 — Source Data [file 41467_2023_42193_MOESM6_ESM.xlsx]

## Sheet: Figure 4a
Wavelength	WT	ΔbchYZ ΔbciA	ΔbchYZ ΔbciA + bchYZK
950	0.310918	0.237172	0.260973
949	0.311451	0.237646	0.261431
948	0.312274	0.238098	0.261861
947	0.312872	0.238679	0.26252
946	0.313673	0.238903	0.263027
945	0.314246	0.239212	0.263618
944	0.314874	0.239472	0.263948
943	0.315739	0.239885	0.264397
942	0.316566	0.240331	0.265069
941	0.31754	0.241047	0.26595
940	0.318402	0.241298	0.266523
939	0.319469	0.241678	0.267157
938	0.319946	0.242031	0.267558
937	0.320977	0.242398	0.267957
936	0.321512	0.242809	0.268731
935	0.322433	0.243295	0.26916
934	0.323545	0.243587	0.269868
933	0.324557	0.244148	0.270491
932	0.325552	0.244646	0.271209
931	0.326508	0.244915	0.271843
930	0.327535	0.245324	0.272476
929	0.32876	0.245683	0.273418
928	0.329828	0.246146	0.274229
927	0.331037	0.246507	0.274899
926	0.332171	0.246922	0.275606
925	0.333652	0.247715	0.276584
924	0.334536	0.248087	0.277446
923	0.33611	0.248583	0.278615
922	0.337666	0.248897	0.279477
921	0.339297	0.24918	0.280438
920	0.341118	0.24978	0.28149
919	0.342617	0.250037	0.282743
918	0.344678	0.250746	0.283924
917	0.346371	0.251237	0.285198
916	0.347773	0.251317	0.285886
915	0.349713	0.251608	0.287178
914	0.352208	0.252213	0.288526
913	0.354639	0.252876	0.290291
912	0.35709	0.253097	0.291557
911	0.359922	0.253694	0.293396
910	0.362866	0.254193	0.295191
909	0.365684	0.254598	0.29696
908	0.368925	0.255073	0.298808
907	0.372441	0.255534	0.301324
906	0.376698	0.256329	0.30393
905	0.379594	0.256672	0.30552
904	0.382408	0.256684	0.307246
903	0.386841	0.257415	0.309946
902	0.391654	0.257721	0.312479
901	0.396427	0.258185	0.315433
900	0.401525	0.258664	0.318327
899	0.406535	0.259228	0.321523
898	0.411536	0.259675	0.324834
897	0.417569	0.26027	0.328105
896	0.422749	0.260684	0.331173
895	0.427247	0.260914	0.333729
894	0.432797	0.26128	0.337299
893	0.439566	0.262052	0.340742
892	0.445782	0.262466	0.344742
891	0.451852	0.262762	0.348297
890	0.457848	0.263249	0.351718
889	0.464027	0.263693	0.355642
888	0.4702	0.264098	0.359085
887	0.476251	0.264378	0.362679
886	0.482237	0.264916	0.366421
885	0.488327	0.265458	0.370181
884	0.494339	0.266268	0.373808
883	0.499258	0.266244	0.376823
882	0.503507	0.26648	0.37943
881	0.508371	0.266823	0.382374
880	0.51282	0.267365	0.385449
879	0.517747	0.267996	0.388617
878	0.522408	0.268242	0.391582
877	0.526707	0.268745	0.394345
876	0.530859	0.269323	0.396962
875	0.535015	0.269995	0.399873
874	0.53872	0.270241	0.402421
873	0.542397	0.270638	0.404665
872	0.54603	0.271065	0.407392
871	0.549657	0.271512	0.409905
870	0.553154	0.271846	0.412807
869	0.556962	0.272017	0.415274
868	0.560859	0.272558	0.418476
867	0.56523	0.273181	0.421508
866	0.569864	0.273603	0.425026
865	0.574165	0.273986	0.428209
864	0.579476	0.274441	0.431748
863	0.58477	0.274728	0.435391
862	0.59106	0.275178	0.439817
861	0.597442	0.275881	0.444413
860	0.60419	0.276369	0.448801
859	0.611367	0.277069	0.453874
858	0.618727	0.277725	0.458892
857	0.626127	0.278239	0.463863
856	0.633074	0.278746	0.468274
855	0.639922	0.279114	0.472393
854	0.645415	0.279691	0.475943
853	0.649923	0.280295	0.478672
852	0.652907	0.281049	0.481039
851	0.654046	0.281483	0.481515
850	0.653079	0.282194	0.480524
849	0.649568	0.282596	0.47872
848	0.643963	0.283122	0.475268
847	0.635648	0.283545	0.469826
846	0.625041	0.283911	0.46372
845	0.613554	0.284512	0.456667
844	0.600094	0.284757	0.449138
843	0.585508	0.285253	0.43998
842	0.570284	0.286035	0.430685
841	0.55756	0.286658	0.422871
840	0.544142	0.286752	0.415007
839	0.529331	0.287235	0.406275
838	0.51688	0.288157	0.398977
837	0.504415	0.288253	0.391657
836	0.493554	0.289254	0.385473
835	0.485904	0.289699	0.380857
834	0.478656	0.290273	0.376717
833	0.470568	0.290445	0.372007
832	0.463143	0.291038	0.367471
831	0.456877	0.291506	0.363853
830	0.451259	0.292245	0.360926
829	0.446698	0.292814	0.358186
828	0.443766	0.293312	0.356193
827	0.440107	0.293662	0.354146
826	0.437421	0.294597	0.352315
825	0.43511	0.295338	0.35136
824	0.433576	0.295943	0.350695
823	0.432816	0.296189	0.350095
822	0.432198	0.296386	0.349894
821	0.432392	0.297051	0.350005
820	0.432692	0.297681	0.350689
819	0.43422	0.298004	0.351462
818	0.436522	0.2985	0.352697
817	0.439243	0.299112	0.354419
816	0.442718	0.299368	0.356728
815	0.447253	0.300232	0.359328
814	0.45255	0.300548	0.362832
813	0.459008	0.301185	0.366975
812	0.466639	0.301498	0.371237
811	0.476082	0.302127	0.377327
810	0.486271	0.302948	0.383626
809	0.497983	0.303455	0.390741
808	0.510724	0.303841	0.398299
807	0.524393	0.304434	0.406613
806	0.539262	0.304971	0.415665
805	0.552744	0.305526	0.423561
804	0.564234	0.305967	0.430443
803	0.573589	0.306487	0.435688
802	0.579411	0.307121	0.439065
801	0.580943	0.307583	0.439777
800	0.579128	0.308102	0.43809
799	0.573177	0.308387	0.434718
798	0.565052	0.308838	0.429464
797	0.554718	0.309257	0.423393
796	0.542829	0.309875	0.416486
795	0.531462	0.310585	0.409761
794	0.520416	0.310838	0.403146
793	0.510041	0.311505	0.397054
792	0.499975	0.311785	0.391202
791	0.49092	0.312491	0.385906
790	0.48292	0.313071	0.381225
789	0.476101	0.313562	0.377431
788	0.469802	0.314077	0.373411
787	0.463889	0.314509	0.370049
786	0.458446	0.315288	0.36714
785	0.453696	0.315687	0.364296
784	0.449408	0.316195	0.361781
783	0.445503	0.316834	0.359858
782	0.442044	0.317439	0.35799
781	0.439109	0.318156	0.356365
780	0.43646	0.318733	0.354856
779	0.434427	0.31925	0.353708
778	0.432373	0.319977	0.352958
777	0.430821	0.320326	0.352033
776	0.429463	0.320753	0.351245
775	0.428367	0.321365	0.350748
774	0.427296	0.322187	0.350479
773	0.426657	0.322397	0.350079
772	0.426086	0.322913	0.34983
771	0.425734	0.323445	0.349935
770	0.425778	0.324037	0.350064
769	0.425815	0.32451	0.349917
768	0.425818	0.325147	0.350285
767	0.426004	0.325776	0.350907
766	0.426295	0.32657	0.351275
765	0.426811	0.327014	0.351676
764	0.426968	0.327459	0.352108
763	0.427559	0.328348	0.352676
762	0.428303	0.328784	0.35326
761	0.428882	0.329474	0.353535
760	0.429614	0.33003	0.354408
759	0.430219	0.330706	0.355015
758	0.430753	0.331301	0.35552
757	0.431474	0.331993	0.356054
756	0.431945	0.332756	0.356602
755	0.432537	0.333246	0.357221
754	0.43274	0.333825	0.357608
753	0.433127	0.334443	0.358211
752	0.433383	0.335111	0.358684
751	0.433775	0.335611	0.359145
750	0.433916	0.336186	0.359477
749	0.433979	0.336758	0.359811
748	0.434186	0.337293	0.3602
747	0.434447	0.337949	0.360516
746	0.434597	0.338572	0.360909
745	0.434791	0.339263	0.361451
744	0.435068	0.339723	0.361568
743	0.43544	0.340444	0.362088
742	0.435741	0.341036	0.362312
741	0.436141	0.341791	0.362742
740	0.436571	0.342321	0.363192
739	0.437069	0.343218	0.363676
738	0.437588	0.344005	0.364392
737	0.438149	0.344682	0.364901
736	0.438775	0.345337	0.365457
735	0.439374	0.346119	0.366109
734	0.439799	0.346845	0.36682
733	0.440681	0.347602	0.367466
732	0.441281	0.348274	0.367985
731	0.441853	0.349072	0.368585
730	0.442484	0.349808	0.368956
729	0.443104	0.350654	0.369577
728	0.443725	0.351303	0.370157
727	0.44433	0.352103	0.370649
726	0.444778	0.353082	0.371187
725	0.4453	0.353828	0.371655
724	0.445956	0.354605	0.372039
723	0.446572	0.355577	0.372539
722	0.447019	0.356486	0.372998
721	0.4478	0.35737	0.373585
720	0.448489	0.358363	0.374215
719	0.449192	0.359342	0.374661
718	0.449816	0.360274	0.375329
717	0.450331	0.361315	0.375816
716	0.450842	0.362318	0.376248
715	0.451487	0.363266	0.376774
714	0.452177	0.36438	0.377256
713	0.452833	0.36567	0.377954
712	0.45335	0.366703	0.378291
711	0.453843	0.367835	0.378756
710	0.454461	0.369199	0.37938
709	0.454996	0.370433	0.379817
708	0.45553	0.37175	0.380324
707	0.456163	0.373248	0.380936
706	0.456754	0.374793	0.381672
705	0.457431	0.376238	0.382254
704	0.457869	0.377753	0.382881
703	0.458483	0.379367	0.383338
702	0.459173	0.381296	0.384111
701	0.459695	0.383	0.384818
700	0.460394	0.3848	0.385403
699	0.461	0.386515	0.386092
698	0.461553	0.388386	0.386732
697	0.462356	0.390477	0.387389
696	0.46312	0.392776	0.388293
695	0.463843	0.395071	0.389
694	0.464409	0.397469	0.389801
693	0.465137	0.399988	0.390565
692	0.465958	0.402868	0.391262
691	0.466562	0.405803	0.391988
690	0.467279	0.408872	0.392761
689	0.468044	0.412211	0.393594
688	0.468909	0.415835	0.39426
687	0.469635	0.419752	0.395038
686	0.4705	0.424021	0.395825
685	0.471447	0.428393	0.396634
684	0.47221	0.432837	0.39739
683	0.472918	0.437531	0.3983
682	0.473854	0.442466	0.399026
681	0.474615	0.447404	0.399791
680	0.475479	0.451928	0.400539
679	0.476326	0.456342	0.401298
678	0.477282	0.460586	0.401995
677	0.478227	0.464672	0.402904
676	0.478988	0.468209	0.40363
675	0.479938	0.471444	0.404349
674	0.480936	0.474188	0.405093
673	0.481727	0.4766	0.40579
672	0.482714	0.478675	0.406449
671	0.483568	0.480288	0.407187
670	0.484571	0.481563	0.407955
669	0.485373	0.48242	0.408562
668	0.486323	0.482838	0.409335
667	0.4873	0.482893	0.410024
666	0.488268	0.482374	0.410746
665	0.489154	0.481504	0.411589
664	0.490126	0.480327	0.412344
663	0.491176	0.478792	0.413078
662	0.492143	0.476859	0.41393
661	0.493149	0.474533	0.414734
660	0.494235	0.472295	0.415574
659	0.495097	0.46992	0.416214
658	0.496005	0.46739	0.41695
657	0.497058	0.46484	0.417755
656	0.498023	0.462485	0.418641
655	0.498993	0.460106	0.419407
654	0.500165	0.457871	0.420202
653	0.501109	0.456091	0.421161
652	0.502138	0.454622	0.422173
651	0.503148	0.453414	0.423132
650	0.504211	0.452279	0.424267
649	0.505358	0.451404	0.425314
648	0.506547	0.450897	0.426372
647	0.507662	0.45055	0.427442
646	0.50881	0.450216	0.42856
645	0.509951	0.45013	0.429513
644	0.5112	0.450132	0.430624
643	0.512467	0.450173	0.431652
642	0.513772	0.450426	0.432741
641	0.514974	0.450703	0.433778
640	0.516227	0.450868	0.434946
639	0.517369	0.451223	0.436039
638	0.51871	0.4517	0.437168
637	0.520113	0.452101	0.438337
636	0.521255	0.452651	0.439449
635	0.522568	0.453216	0.440664
634	0.523853	0.453927	0.441709
633	0.525335	0.454523	0.442888
632	0.526757	0.455374	0.444028
631	0.528065	0.4562	0.44521
630	0.529533	0.456972	0.446408
629	0.530992	0.457662	0.447397
628	0.532533	0.458467	0.448596
627	0.534036	0.459296	0.44971
626	0.535526	0.460091	0.45095
625	0.537366	0.460945	0.452124
624	0.539108	0.461759	0.453378
623	0.54072	0.462668	0.454654
622	0.542827	0.463518	0.456206
621	0.544748	0.464468	0.457552
620	0.546818	0.465175	0.459209
619	0.548869	0.465911	0.460575
618	0.551107	0.466611	0.462246
617	0.5537	0.467518	0.464168
616	0.55594	0.467873	0.465851
615	0.558614	0.468665	0.467635
614	0.561006	0.46914	0.469394
613	0.563996	0.469576	0.471412
612	0.566742	0.470228	0.473449
611	0.569899	0.470757	0.47566
610	0.572625	0.471164	0.477493
609	0.575475	0.471721	0.479437
608	0.578789	0.472015	0.481666
607	0.582183	0.472541	0.484239
606	0.585835	0.472968	0.486658
605	0.589226	0.473395	0.48891
604	0.592498	0.473751	0.491035
603	0.596214	0.474258	0.493547
602	0.600073	0.474782	0.496074
601	0.604344	0.475223	0.498855
600	0.608705	0.475768	0.501786
599	0.61338	0.476498	0.504782
598	0.617602	0.477022	0.50754
597	0.62138	0.4776	0.509953
596	0.62556	0.478234	0.512708
595	0.629966	0.479043	0.515713
594	0.633997	0.479758	0.518323
593	0.637356	0.480401	0.520775
592	0.640618	0.481144	0.523081
591	0.643175	0.481838	0.525065
590	0.645177	0.482551	0.526716
589	0.646885	0.483353	0.528184
588	0.648152	0.484397	0.529378
587	0.649063	0.485323	0.53028
586	0.649577	0.4863	0.531038
585	0.649659	0.487259	0.531599
584	0.649846	0.488388	0.531849
583	0.649802	0.489477	0.532269
582	0.649684	0.490791	0.532744
581	0.64954	0.491952	0.533161
580	0.649605	0.493226	0.533531
579	0.649735	0.494314	0.533953
578	0.650174	0.49586	0.534634
577	0.650601	0.497034	0.535372
576	0.651469	0.498337	0.536255
575	0.652335	0.499547	0.537063
574	0.653438	0.500912	0.538026
573	0.654924	0.502366	0.539157
572	0.656282	0.503582	0.540545
571	0.657895	0.505179	0.541871
570	0.659712	0.506755	0.543236
569	0.66207	0.508511	0.544881
568	0.664407	0.5101	0.546757
567	0.666729	0.511446	0.548548
566	0.668934	0.513052	0.549999
565	0.671308	0.514586	0.551509
564	0.673803	0.516201	0.553592
563	0.676489	0.517868	0.555303
562	0.678983	0.519455	0.556997
561	0.68133	0.520888	0.558757
560	0.683629	0.522242	0.56029
559	0.685899	0.523727	0.562009
558	0.688066	0.525102	0.563621
557	0.690447	0.526551	0.565118
556	0.692698	0.527981	0.566887
555	0.694857	0.529397	0.568594
554	0.696967	0.5306	0.570193
553	0.699056	0.53172	0.571808
552	0.701269	0.533258	0.573381
551	0.703459	0.534678	0.575052
550	0.70572	0.536064	0.576718
549	0.707878	0.537413	0.57833
548	0.709659	0.538604	0.579789
547	0.711654	0.539941	0.581022
546	0.713489	0.541177	0.582591
545	0.715832	0.542596	0.584399
544	0.718027	0.544058	0.586137
543	0.720466	0.545613	0.588133
542	0.722815	0.546961	0.589847
541	0.724741	0.548326	0.591639
540	0.727501	0.549936	0.593813
539	0.730156	0.55158	0.595906
538	0.732731	0.55316	0.59803
537	0.734768	0.554403	0.599572
536	0.736995	0.555884	0.601356
535	0.739435	0.557504	0.603338
534	0.741558	0.558918	0.605021
533	0.743495	0.560123	0.606572
532	0.74552	0.561703	0.608233
531	0.747771	0.563127	0.609995
530	0.74988	0.564686	0.611772
529	0.751636	0.565991	0.613166
528	0.753358	0.567287	0.614483
527	0.755433	0.568831	0.616121
526	0.7574	0.570275	0.617571
525	0.759357	0.571755	0.619081
524	0.761286	0.573348	0.620558
523	0.763172	0.574969	0.622301
522	0.765148	0.576525	0.623826
521	0.766848	0.578061	0.625217
520	0.768477	0.579649	0.6266
519	0.770085	0.580958	0.627864
518	0.771775	0.58244	0.629108
517	0.773389	0.583934	0.630505
516	0.774897	0.585337	0.631707
515	0.776377	0.586849	0.633126
514	0.778054	0.588358	0.634476
513	0.779742	0.589839	0.63598
512	0.781297	0.59136	0.637439
511	0.782979	0.592792	0.638796
510	0.784319	0.594174	0.640121
509	0.785872	0.595496	0.641461
508	0.787549	0.596879	0.642864
507	0.789241	0.598396	0.644177
506	0.790829	0.599899	0.645518
505	0.792325	0.601284	0.64673
504	0.79379	0.602518	0.648001
503	0.795397	0.603782	0.649282
502	0.796987	0.605143	0.650579
501	0.798473	0.606574	0.65185
500	0.800033	0.607726	0.653217
499	0.801295	0.609017	0.654319
498	0.802555	0.610261	0.655431
497	0.803637	0.611448	0.65657
496	0.804592	0.612578	0.657472
495	0.805367	0.613824	0.658447
494	0.806198	0.615192	0.659404
493	0.806821	0.616523	0.660367
492	0.807064	0.617311	0.660963
491	0.807271	0.618435	0.661538
490	0.807485	0.619881	0.662263
489	0.807658	0.621126	0.662994
488	0.807656	0.62227	0.663329
487	0.807618	0.623572	0.663773
486	0.807455	0.625092	0.664326
485	0.807319	0.626551	0.664692
484	0.807251	0.627805	0.664965
483	0.807035	0.629221	0.665368
482	0.806863	0.630734	0.665796
481	0.806572	0.6322	0.666129
480	0.806484	0.633823	0.66665
479	0.806424	0.635536	0.667046
478	0.806252	0.637263	0.667388
477	0.806219	0.638963	0.667873
476	0.806202	0.640803	0.668315
475	0.806312	0.642818	0.66885
474	0.806463	0.644849	0.669459
473	0.806529	0.646873	0.670072
472	0.806724	0.64918	0.670735
471	0.80696	0.651589	0.671278
470	0.807282	0.654099	0.671834
469	0.80769	0.656956	0.672391
468	0.808099	0.6601	0.672964
467	0.808466	0.663398	0.673471
466	0.808774	0.666945	0.674069
465	0.809222	0.670772	0.67466
464	0.809581	0.674904	0.675387
463	0.81009	0.679406	0.676158
462	0.810461	0.684389	0.677096
461	0.810747	0.689062	0.677783
460	0.810858	0.693378	0.678488
459	0.810957	0.698305	0.679098
458	0.81111	0.703985	0.680037
457	0.811226	0.70959	0.680845
456	0.811311	0.715379	0.681605
455	0.81151	0.721142	0.682423
454	0.81167	0.726827	0.683239
453	0.811792	0.732034	0.684092
452	0.811976	0.7372	0.684891
451	0.812332	0.742744	0.685873
450	0.812837	0.747808	0.686751
449	0.813421	0.752482	0.687793
448	0.814006	0.756877	0.68884
447	0.814842	0.761075	0.689901
446	0.81576	0.765003	0.691098
445	0.816974	0.769117	0.692367
444	0.818196	0.77305	0.693788
443	0.819712	0.776889	0.69536
442	0.821267	0.780651	0.697087
441	0.822921	0.784271	0.698834
440	0.824893	0.78824	0.700819
439	0.826962	0.792347	0.702994
438	0.829409	0.796778	0.705127
437	0.832044	0.801758	0.707611
436	0.835121	0.807059	0.710239
435	0.838539	0.812799	0.713011
434	0.842219	0.818978	0.715957
433	0.846243	0.825227	0.718922
432	0.850418	0.831686	0.722042
431	0.855068	0.838493	0.725365
430	0.859933	0.845445	0.728936
429	0.864951	0.852294	0.732504
428	0.870171	0.859118	0.736107
427	0.875187	0.865319	0.739615
426	0.880057	0.871006	0.743045
425	0.884797	0.876204	0.746669
424	0.889457	0.881057	0.750257
423	0.894658	0.885977	0.754366
422	0.899656	0.89022	0.758432
421	0.904302	0.893826	0.762244
420	0.909304	0.897277	0.766494
419	0.914756	0.900731	0.771039
418	0.920224	0.903948	0.775567
417	0.926234	0.90721	0.780559
416	0.932407	0.910286	0.785487
415	0.938532	0.913456	0.790272
414	0.945237	0.916818	0.795283
413	0.952093	0.920272	0.800557
412	0.959487	0.92403	0.806063
411	0.966871	0.92783	0.811574
410	0.974347	0.931702	0.817163
409	0.982913	0.936222	0.823332
408	0.992177	0.941097	0.829633
407	1.00165	0.945983	0.836321
406	1.01197	0.950996	0.843495
405	1.02224	0.955928	0.850691
404	1.03243	0.960476	0.857723
403	1.04374	0.96507	0.865495
402	1.05551	0.96978	0.873844
401	1.06754	0.974105	0.882184
400	1.07998	0.978276	0.890676
399	1.0915	0.981943	0.898891
398	1.10228	0.985178	0.906473
397	1.11253	0.98787	0.913656
396	1.12258	0.990355	0.92026
395	1.13069	0.99221	0.925735
394	1.13764	0.993713	0.930263
393	1.14412	0.994892	0.934502
392	1.14928	0.995873	0.937741
391	1.15346	0.996699	0.940609
390	1.15794	0.99726	0.943142
389	1.16193	0.99779	0.945648
388	1.16534	0.998224	0.947735
387	1.16882	0.998657	0.949794
386	1.17247	0.999072	0.951881
385	1.17625	0.999468	0.953945
384	1.18003	0.999841	0.956064
383	1.18403	1.0001	0.958012
382	1.18826	1.00046	0.960323
381	1.19217	1.00089	0.962387
380	1.19545	1.00103	0.964249
379	1.19858	1.00171	0.965859
378	1.20082	1.00192	0.966956
377	1.20214	1.00222	0.967662
376	1.20225	1.00265	0.967909
375	1.20231	1.00265	0.967823
374	1.20114	1.00266	0.967418
373	1.1994	1.00257	0.966477
372	1.19724	1.00236	0.96554
371	1.19443	1.00174	0.96404
370	1.19152	1.00117	0.962489
369	1.18787	1.00015	0.960796
368	1.18386	0.999223	0.958901
367	1.1801	0.997991	0.956964
366	1.17589	0.996542	0.954748
365	1.17173	0.994952	0.952771
364	1.1673	0.993101	0.950553
363	1.16283	0.991107	0.948351
362	1.15899	0.989438	0.946597
361	1.15485	0.987793	0.944554
360	1.14993	0.986008	0.94258
359	1.14545	0.984386	0.940533
358	1.14143	0.982843	0.939141
357	1.13764	0.981787	0.937616
356	1.1336	0.980488	0.936337
355	1.12961	0.979771	0.935047
354	1.12625	0.979332	0.93395
353	1.12319	0.979011	0.933004
352	1.11999	0.979061	0.932152
351	1.11721	0.979335	0.931465
350	1.11491	0.97998	0.931006

## Sheet: Figure 4b
Wavelength	10.1 min peak	11.6 min peak		Time	ΔcrtIC	ΔcrtIC + crtIN
300	23.1831	3.2834		4.0005	0	0.439167
301	20.9533	3.36903		4.00383	-0.00190735	0.436783
302	18.794	3.48545		4.00717	-0.00286102	0.432014
303	16.7589	3.6052		4.0105	-0.00143051	0.426769
304	14.9371	3.72581		4.01383	0.00333786	0.422955
305	13.331	3.87556		4.01717	0.00858307	0.418663
306	12.0197	4.00794		4.0205	0.0104904	0.411987
307	10.9309	4.13562		4.02383	0.0128746	0.403881
308	10.0125	4.23927		4.02717	0.014782	0.397682
309	9.30486	4.35727		4.0305	0.0162125	0.393867
310	8.75568	4.51587		4.03383	0.014782	0.391483
311	8.29681	4.65447		4.03717	0.0114441	0.389099
312	7.93139	4.81542		4.0405	0.00858307	0.388145
313	7.64892	5.0762		4.04383	0.00762939	0.390053
314	7.45103	5.24627		4.04717	0.00715256	0.392914
315	7.24523	5.42524		4.0505	0.00667572	0.396252
316	7.11942	5.57976		4.05383	0.00905991	0.397205
317	7.05312	5.74634		4.05717	0.0143051	0.396252
318	7.02938	5.84995		4.0605	0.0190735	0.396729
319	6.97083	5.92051		4.06383	0.0195503	0.397205
320	6.956	5.9545		4.06717	0.0190735	0.396252
321	7.0207	5.92409		4.0705	0.017643	0.393867
322	7.13033	5.97652		4.07383	0.0166893	0.39053
323	7.20065	5.97902		4.07717	0.014782	0.39053
324	7.30502	6.08112		4.0805	0.0143051	0.389099
325	7.42449	6.21398		4.08383	0.0162125	0.387669
326	7.56666	6.45184		4.08717	0.0181198	0.386238
327	7.68587	6.68461		4.0905	0.0195503	0.384331
328	7.81703	6.92412		4.09383	0.0195503	0.383377
329	7.99786	7.15302		4.09717	0.0190735	0.380516
330	8.14173	7.32952		4.1005	0.0171661	0.377178
331	8.26118	7.36064		4.10383	0.0138283	0.374317
332	8.43791	7.29771		4.10717	0.0104904	0.37384
333	8.63148	7.19999		4.1105	0.00810623	0.374794
334	8.79986	6.98775		4.11383	0.00524521	0.375748
335	8.9995	6.69268		4.11717	0.00286102	0.378132
336	9.29681	6.41236		4.1205	0	0.383377
337	9.62382	6.11815		4.12383	0.000476837	0.39053
338	9.95789	5.78952		4.12717	0.00143051	0.394821
339	10.3686	5.56979		4.1305	0.00476837	0.395775
340	10.7851	5.37197		4.13383	0.00905991	0.395775
341	11.173	5.1828		4.13717	0.0128746	0.399113
342	11.6226	5.07854		4.1405	0.014782	0.402927
343	11.9654	4.9801		4.14383	0.0133514	0.404835
344	12.3392	4.93873		4.14717	0.0133514	0.409126
345	12.6164	4.96817		4.1505	0.0143051	0.418186
346	12.8632	5.02454		4.15383	0.0133514	0.428677
347	13.0336	5.0563		4.15717	0.0133514	0.437737
348	13.1481	5.17714		4.1605	0.0138283	0.442982
349	13.2822	5.28956		4.16383	0.017643	0.450134
350	13.4594	5.48569		4.16717	0.020504	0.457287
351	13.5898	5.61957		4.1705	0.0195503	0.463009
352	13.8703	5.84893		4.17383	0.020504	0.4673
353	14.1682	6.05606		4.17717	0.023365	0.472069
354	14.5242	6.27442		4.1805	0.0271797	0.478745
355	14.9442	6.51366		4.18383	0.0281334	0.483036
356	15.4271	6.81102		4.18717	0.0305176	0.48542
357	15.93	7.11071		4.1905	0.0343323	0.488281
358	16.4025	7.40747		4.19383	0.0386238	0.494003
359	16.8578	7.79533		4.19717	0.041008	0.500202
360	17.1247	8.21388		4.2005	0.0414848	0.502586
361	17.2359	8.55993		4.20383	0.0419617	0.504017
362	17.1671	9.02708		4.20717	0.038147	0.505447
363	16.95	9.54949		4.2105	0.0324249	0.505447
364	16.5812	10.0689		4.21383	0.0257492	0.500679
365	16.1557	10.582		4.21717	0.0224113	0.494003
366	15.6223	11.1406		4.2205	0.0209808	0.489712
367	15.1031	11.7733		4.22383	0.0224113	0.486374
368	14.7205	12.2575		4.22717	0.023365	0.480652
369	14.3223	12.8203		4.2305	0.0252724	0.471115
370	13.9456	13.307		4.23383	0.0271797	0.463009
371	13.6767	13.8206		4.23717	0.0271797	0.458241
372	13.479	14.3894		4.2405	0.026226	0.452995
373	13.4215	14.8737		4.24383	0.0219345	0.44632
374	13.3303	15.511		4.24717	0.0190735	0.441074
375	13.2707	16.0307		4.2505	0.0166893	0.438213
376	13.3348	16.6071		4.25383	0.0157356	0.436783
377	13.459	17.3428		4.25717	0.0171661	0.432014
378	13.5919	18.0279		4.2605	0.0171661	0.425339
379	13.7816	18.8182		4.26383	0.0162125	0.418186
380	14.107	19.6957		4.26717	0.0166893	0.41151
381	14.4607	20.634		4.2705	0.017643	0.404835
382	14.8233	21.6855		4.27383	0.0185966	0.397205
383	15.2111	22.8069		4.27717	0.0171661	0.39053
384	15.7349	23.9464		4.2805	0.0152588	0.389099
385	16.1682	25.1202		4.28383	0.0166893	0.388622
386	16.7534	26.3782		4.28717	0.0166893	0.387192
387	17.2891	27.5494		4.2905	0.0185966	0.384331
388	17.8315	28.6658		4.29383	0.0190735	0.3829
389	18.3212	29.6137		4.29717	0.0200272	0.385284
390	18.9296	30.6275		4.3005	0.0209808	0.384808
391	19.4565	31.6219		4.30383	0.020504	0.387669
392	19.9001	32.3507		4.30717	0.020504	0.393867
393	20.4252	33.0065		4.3105	0.0195503	0.402451
394	20.9845	33.6359		4.31383	0.0190735	0.409126
395	21.49	34.2822		4.31717	0.0185966	0.409126
396	22.0852	34.86		4.3205	0.0185966	0.407696
397	22.6299	35.5872		4.32383	0.0200272	0.405312
398	23.1919	36.3215		4.32717	0.0209808	0.400543
399	23.8486	37.1193		4.3305	0.0209808	0.394821
400	24.5048	38.0747		4.33383	0.0195503	0.389576
401	25.2688	39.2795		4.33717	0.0195503	0.389576
402	26.0903	40.7176		4.3405	0.0185966	0.391483
403	26.9938	42.3692		4.34383	0.0162125	0.391483
404	28.0568	44.2516		4.34717	0.0152588	0.392914
405	29.0478	46.2218		4.3505	0.0157356	0.393391
406	30.0725	48.2609		4.35383	0.0157356	0.393391
407	31.2486	50.4396		4.35717	0.0143051	0.39053
408	32.5831	52.6316		4.3605	0.0133514	0.385761
409	33.8137	54.7236		4.36383	0.014782	0.383377
410	35.0639	56.6621		4.36717	0.0157356	0.382423
411	36.343	58.4532		4.3705	0.0143051	0.38147
412	37.6648	60.0821		4.37383	0.0114441	0.380516
413	38.9381	61.3836		4.37717	0.00762939	0.380993
414	40.117	62.3395		4.3805	0.00524521	0.381947
415	41.2574	63.0099		4.38383	0.00429153	0.380516
416	42.3345	63.4814		4.38717	0.00333786	0.378609
417	43.3737	63.661		4.3905	0.00476837	0.378609
418	44.4135	63.5518		4.39383	0.00810623	0.379562
419	45.4408	63.2408		4.39717	0.0133514	0.378609
420	46.3786	62.8982		4.4005	0.0162125	0.376701
421	47.2528	62.5291		4.40383	0.0171661	0.374317
422	48.1777	62.2143		4.40717	0.0166893	0.370979
423	49.0652	62.0824		4.4105	0.014782	0.365257
424	49.9857	62.0492		4.41383	0.014782	0.362873
425	51.0475	62.3951		4.41717	0.014782	0.363827
426	52.2951	63.163		4.4205	0.0162125	0.367165
427	53.6037	64.4057		4.42383	0.017643	0.368595
428	55.2164	66.1382		4.42717	0.0200272	0.370502
429	56.9228	68.3707		4.4305	0.0219345	0.373363
430	58.5812	70.7386		4.43383	0.020504	0.372887
431	60.3481	73.434		4.43717	0.0190735	0.369549
432	62.3848	76.5477		4.4405	0.0181198	0.365257
433	64.5121	79.8345		4.44383	0.017643	0.36478
434	66.7352	83.0596		4.44717	0.0166893	0.368118
435	68.9001	86.0004		4.4505	0.017643	0.370979
436	71.0133	88.5226		4.45383	0.0195503	0.374317
437	73.1658	90.6451		4.45717	0.020504	0.377655
438	75.0266	92.1838		4.4605	0.0219345	0.38147
439	76.7807	93.1462		4.46383	0.0252724	0.384331
440	78.4074	93.4105		4.46717	0.0300407	0.3829
441	79.7209	93.0931		4.4705	0.0329018	0.380516
442	80.8799	92.2108		4.47383	0.0348091	0.379086
443	81.6301	90.8377		4.47717	0.0357628	0.379086
444	82.2642	88.9355		4.4805	0.0329018	0.380516
445	82.6119	86.6481		4.48383	0.0267029	0.38147
446	82.8268	84.0143		4.48717	0.0195503	0.385284
447	82.883	81.1321		4.4905	0.0143051	0.390053
448	82.881	78.1318		4.49383	0.0100136	0.395775
449	82.774	75.0592		4.49717	0.00667572	0.399113
450	82.6868	72.0525		4.5005	0.00524521	0.401974
451	82.768	69.229		4.50383	0.00619888	0.403881
452	82.8934	66.6734		4.50717	0.00858307	0.406265
453	83.2316	64.4348		4.5105	0.0109673	0.406742
454	83.8279	62.7169		4.51383	0.0123978	0.407696
455	84.7378	61.557		4.51717	0.0143051	0.408173
456	85.9218	60.9007		4.5205	0.0200272	0.409126
457	87.4983	60.9759		4.52383	0.026226	0.409603
458	89.3128	61.6977		4.52717	0.0295639	0.409126
459	91.4895	63.0293		4.5305	0.0290871	0.411987
460	93.8352	64.9283		4.53383	0.0281334	0.416279
461	96.3623	67.2773		4.53717	0.0267029	0.422478
462	99.1071	70.2375		4.5405	0.0238419	0.427723
463	102.076	73.5592		4.54383	0.017643	0.431538
464	104.91	76.816		4.54717	0.0138283	0.435829
465	107.422	79.7635		4.5505	0.0123978	0.437737
466	109.677	82.2725		4.55383	0.0128746	0.439644
467	111.543	84.1895		4.55717	0.0123978	0.442505
468	112.973	85.3932		4.5605	0.0128746	0.446796
469	114.071	85.7606		4.56383	0.0162125	0.453949
470	114.606	85.048		4.56717	0.020504	0.463963
471	114.655	83.39		4.5705	0.0219345	0.475883
472	114.111	80.5867		4.57383	0.020504	0.488281
473	113.003	77.0493		4.57717	0.0200272	0.496864
474	111.49	72.7552		4.5805	0.0190735	0.505924
475	109.502	68.0757		4.58383	0.0166893	0.516415
476	107.197	62.9192		4.58717	0.0123978	0.527382
477	104.562	57.6178		4.5905	0.0109673	0.537395
478	101.711	52.1443		4.59383	0.0104904	0.545025
479	98.8324	46.838		4.59717	0.0104904	0.555515
480	95.9669	41.7017		4.6005	0.0109673	0.565529
481	93.2171	37.0538		4.60383	0.0123978	0.576019
482	90.574	32.6202		4.60717	0.014782	0.585556
483	88.168	28.4658		4.6105	0.0166893	0.591755
484	85.8584	24.0404		4.61383	0.0214577	0.597954
485	84.3077	20.9379		4.61717	0.0276566	0.601768
486	83.2963	18.6962		4.6205	0.0305176	0.607967
487	82.6943	16.8058		4.62383	0.0300407	0.612736
488	82.4238	14.9085		4.62717	0.0276566	0.613689
489	82.5338	12.9616		4.6305	0.0252724	0.61512
490	83.1036	11.3029		4.63383	0.0228882	0.616074
491	84.1304	9.72136		4.63717	0.0195503	0.617027
492	85.5396	8.49108		4.6405	0.0219345	0.614166
493	87.2086	7.49743		4.64383	0.0276566	0.609398
494	89.1509	6.60795		4.64717	0.0333786	0.60606
495	91.2441	5.88905		4.6505	0.035286	0.605106
496	93.1662	5.26407		4.65383	0.0338554	0.602245
497	95.0728	4.69295		4.65717	0.0305176	0.598431
498	96.7155	4.23041		4.6605	0.023365	0.595093
499	98.029	3.80692		4.66383	0.014782	0.594139
500	98.8496	3.48279		4.66717	0.00905991	0.591278
501	99.1721	3.15392		4.6705	0.00619888	0.586033
502	98.8304	2.9091		4.67383	0.00524521	0.579357
503	97.9825	2.66521		4.67717	0.00762939	0.574112
504	96.3904	2.48912		4.6805	0.0109673	0.570297
505	94.2149	2.26421		4.68383	0.0143051	0.566483
506	91.4822	2.13244		4.68717	0.014782	0.566006
507	88.203	1.97958		4.6905	0.0171661	0.567436
508	84.5728	1.84572		4.69383	0.0209808	0.570774
509	80.5365	1.7227		4.69717	0.0228882	0.576019
510	76.2484	1.65248		4.7005	0.0238419	0.582218
511	71.8163	1.52782		4.70383	0.0247955	0.588894
512	67.3439	1.44296		4.70717	0.026226	0.594139
513	62.8514	1.37697		4.7105	0.0267029	0.598907
514	58.4328	1.29159		4.71383	0.0247955	0.606537
515	54.0946	1.21925		4.71717	0.026226	0.614643
516	49.9689	1.18652		4.7205	0.0300407	0.622749
517	46.0231	1.09911		4.72383	0.0357628	0.629902
518	42.2899	1.0566		4.72717	0.0400543	0.637054
519	38.808	0.970486		4.7305	0.0424385	0.644207
520	35.5714	0.949853		4.73383	0.0448227	0.649929
521	32.5727	0.945515		4.73717	0.0448227	0.653267
522	29.7518	0.899218		4.7405	0.0429153	0.655174
523	27.2124	0.840997		4.74383	0.0386238	0.656605
524	24.8049	0.804724		4.74717	0.0338554	0.66185
525	22.6454	0.740181		4.7505	0.0324249	0.671387
526	20.6042	0.72818		4.75383	0.0300407	0.682831
527	18.7967	0.688045		4.75717	0.0276566	0.694275
528	17.1446	0.69108		4.7605	0.0252724	0.705242
529	15.6169	0.65198		4.76383	0.0238419	0.716686
530	14.2321	0.639172		4.76717	0.0228882	0.725746
531	12.9438	0.59819		4.7705	0.020504	0.735283
532	11.7594	0.570754		4.77383	0.0209808	0.746727
533	10.7161	0.547959		4.77717	0.0238419	0.762939
534	9.72947	0.520339		4.7805	0.0281334	0.784397
535	8.90489	0.506945		4.78383	0.0324249	0.809669
536	8.08107	0.476667		4.78717	0.0367165	0.840187
537	7.31454	0.470755		4.7905	0.0414848	0.874996
538	6.6686	0.443889		4.79383	0.043869	0.917435
539	6.07803	0.443909		4.79717	0.0429153	0.966549
540	5.53319	0.419193		4.8005	0.0391006	1.02139
541	5.01734	0.394527		4.80383	0.035286	1.07813
542	4.60573	0.392607		4.80717	0.0329018	1.13964
543	4.18057	0.371403		4.8105	0.0319481	1.20735
544	3.83869	0.35412		4.81383	0.0314713	1.28078
545	3.54864	0.359689		4.81717	0.0305176	1.35946
546	3.25108	0.346841		4.8205	0.0300407	1.44386
547	2.99701	0.352876		4.82383	0.0281334	1.53637
548	2.76709	0.33513		4.82717	0.0276566	1.63364
549	2.5835	0.32682		4.8305	0.0271797	1.7314
550	2.38538	0.31508		4.83383	0.0267029	1.82724
551	2.21059	0.307623		4.83717	0.0281334	1.9207
552	2.03761	0.31769		4.8405	0.0300407	2.01178
553	1.92653	0.29803		4.84383	0.0333786	2.09951
554	1.82577	0.277869		4.84717	0.0348091	2.18248
555	1.68591	0.257939		4.8505	0.0367165	2.25592
556	1.60095	0.267432		4.85383	0.0391006	2.31791
557	1.52752	0.292515		4.85717	0.0424385	2.36797
558	1.44132	0.28854		4.8605	0.0457764	2.40421
559	1.36453	0.255995		4.86383	0.0495911	2.42805
560	1.29545	0.241747		4.86717	0.0538826	2.43855
561	1.2494	0.250743		4.8705	0.0557899	2.43711
562	1.17518	0.238632		4.87383	0.0567436	2.42615
563	1.13174	0.244734		4.87717	0.0567436	2.40564
564	1.07828	0.222897		4.8805	0.0567436	2.37703
565	1.03805	0.227118		4.88383	0.0576973	2.34032
566	1.00219	0.22432		4.88717	0.0576973	2.29549
567	0.963492	0.222276		4.8905	0.058651	2.24495
568	0.922203	0.215134		4.89383	0.0581741	2.19011
569	0.882527	0.184373		4.89717	0.0553131	2.13385
570	0.859148	0.164716		4.9005	0.0505447	2.07424
571	0.825321	0.14969		4.90383	0.0457764	2.0113
572	0.790806	0.174559		4.90717	0.0433922	1.94788
573	0.785701	0.17559		4.9105	0.0443459	1.88828
574	0.744665	0.159504		4.91383	0.0476837	1.83201
575	0.741005	0.170391		4.91717	0.0548363	1.7767
576	0.708973	0.160468		4.9205	0.0619888	1.72472
577	0.68241	0.144912		4.92383	0.0677109	1.67751
578	0.666997	0.137409		4.92717	0.0710487	1.63317
579	0.640308	0.134925		4.9305	0.0705719	1.59025
580	0.618556	0.134315		4.93383	0.0696182	1.55067
581	0.624671	0.151191		4.93717	0.067234	1.51539
582	0.58794	0.114961		4.9405	0.0634193	1.48392
583	0.586355	0.106155		4.94383	0.058651	1.45292
584	0.571672	0.108736		4.94717	0.0543594	1.4267
585	0.535811	0.11084		4.9505	0.0510216	1.40285
586	0.538728	0.0975983		4.95383	0.0476837	1.37901
587	0.539583	0.107835		4.95717	0.0462532	1.35565
588	0.513455	0.101637		4.9605	0.0481606	1.33181
589	0.515798	0.0962044		4.96383	0.0538826	1.31083
590	0.488814	0.0976052		4.96717	0.0591278	1.28889
591	0.491829	0.0938004		4.9705	0.0638962	1.26696
592	0.485168	0.0756272		4.97383	0.0667572	1.24645
593	0.462209	0.0732796		4.97717	0.0681877	1.22547
594	0.464285	0.0784714		4.9805	0.0686646	1.20544
595	0.451256	0.0595413		4.98383	0.0686646	1.18494
596	0.453192	0.0852074		4.98717	0.0686646	1.16444
597	0.416756	0.0696618		4.9905	0.0653267	1.1425
598	0.435899	0.0647133		4.99383	0.061512	1.12104
599	0.431482	0.0762376		4.99717	0.0591278	1.10197
600	0.411118	0.0755639		5.0005	0.0581741	1.08671
				5.00383	0.0567436	1.07431
				5.00717	0.0538826	1.06525
				5.0105	0.0529289	1.06192
				5.01383	0.0519753	1.06239
				5.01717	0.0534058	1.06621
				5.0205	0.0562668	1.07098
				5.02383	0.0600815	1.0767
				5.02717	0.0653267	1.08051
				5.0305	0.0700951	1.0848
				5.03383	0.0753403	1.09291
				5.03717	0.0782013	1.10102
				5.0405	0.0777245	1.1096
				5.04383	0.0739098	1.11771
				5.04717	0.0691414	1.12629
				5.0505	0.0677109	1.13487
				5.05383	0.0691414	1.13773
				5.05717	0.0710487	1.13726
				5.0605	0.0724792	1.13392
				5.06383	0.0734329	1.13249
				5.06717	0.0772476	1.13249
				5.0705	0.0810623	1.13058
				5.07383	0.0815392	1.12677
				5.07717	0.079155	1.11961
				5.0805	0.0777245	1.11103
				5.08383	0.0796318	1.09959
				5.08717	0.0810623	1.08528
				5.0905	0.0801086	1.07288
				5.09383	0.0796318	1.06192
				5.09717	0.0834465	1.05572
				5.1005	0.0886917	1.05143
				5.10383	0.0925064	1.04666
				5.10717	0.0953674	1.04141
				5.1105	0.0982285	1.03521
				5.11383	0.0991821	1.03045
				5.11717	0.0991821	1.02663
				5.1205	0.100136	1.02329
				5.12383	0.100613	1.02234
				5.12717	0.0982285	1.02377
				5.1305	0.0967979	1.02615
				5.13383	0.0972748	1.02758
				5.13717	0.099659	1.02854
				5.1405	0.101566	1.02997
				5.14383	0.103474	1.03092
				5.14717	0.106812	1.02711
				5.1505	0.109673	1.02186
				5.15383	0.113964	1.01376
				5.15717	0.115395	1.00517
				5.1605	0.113487	0.993252
				5.16383	0.110149	0.97847
				5.16717	0.11158	0.966072
				5.1705	0.115871	0.956535
				5.17383	0.119686	0.94986
				5.17717	0.12207	0.941277
				5.1805	0.123024	0.932217
				5.18383	0.123978	0.924587
				5.18717	0.125408	0.915527
				5.1905	0.124931	0.901699
				5.19383	0.123501	0.883579
				5.19717	0.123978	0.862598
				5.2005	0.128269	0.844479
				5.20383	0.133038	0.826836
				5.20717	0.133038	0.8111
				5.2105	0.132561	0.799179
				5.21383	0.130653	0.792503
				5.21717	0.129223	0.788689
				5.2205	0.129223	0.785351
				5.22383	0.130177	0.78249
				5.22717	0.133514	0.780106
				5.2305	0.135899	0.778198
				5.23383	0.141144	0.775337
				5.23717	0.147343	0.77343
				5.2405	0.149727	0.771523
				5.24383	0.148296	0.767708
				5.24717	0.145435	0.761509
				5.2505	0.142574	0.753403
				5.25383	0.138283	0.74625
				5.25717	0.132084	0.737667
				5.2605	0.128269	0.732422
				5.26383	0.130653	0.731468
				5.26717	0.136852	0.73576
				5.2705	0.144005	0.741959
				5.27383	0.148773	0.748634
				5.27717	0.154495	0.756264
				5.2805	0.15974	0.762463
				5.28383	0.161648	0.76437
				5.28717	0.161648	0.763416
				5.2905	0.161648	0.761986
				5.29383	0.165939	0.761032
				5.29717	0.170231	0.758648
				5.3005	0.172615	0.756264
				5.30383	0.173092	0.756741
				5.30717	0.171185	0.759602
				5.3105	0.16737	0.763893
				5.31383	0.162125	0.766277
				5.31717	0.15974	0.767708
				5.3205	0.160694	0.767708
				5.32383	0.163078	0.768185
				5.32717	0.165939	0.7658
				5.3305	0.170231	0.762463
				5.33383	0.175476	0.761032
				5.33717	0.177383	0.761509
				5.3405	0.17643	0.763893
				5.34383	0.175476	0.76437
				5.34717	0.176907	0.76437
				5.3505	0.177383	0.762939
				5.35383	0.175953	0.761509
				5.35717	0.174522	0.760078
				5.3605	0.173092	0.756741
				5.36383	0.172615	0.751972
				5.36717	0.172615	0.74625
				5.3705	0.174046	0.739098
				5.37383	0.177383	0.727654
				5.37717	0.181198	0.714302
				5.3805	0.184059	0.703812
				5.38383	0.183105	0.699997
				5.38717	0.180244	0.701427
				5.3905	0.174999	0.70715
				5.39383	0.169754	0.712395
				5.39717	0.164986	0.715733
				5.4005	0.164032	0.716209
				5.40383	0.169277	0.716209
				5.40717	0.173092	0.717163
				5.4105	0.175953	0.71907
				5.41383	0.176907	0.721931
				5.41717	0.178337	0.726223
				5.4205	0.178814	0.729561
				5.42383	0.17643	0.729561
				5.42717	0.17643	0.727177
				5.4305	0.178814	0.722885
				5.43383	0.184536	0.721931
				5.43717	0.189781	0.724316
				5.4405	0.192642	0.730515
				5.44383	0.192165	0.738621
				5.44717	0.186443	0.745296
				5.4505	0.179291	0.749588
				5.45383	0.172138	0.751019
				5.45717	0.168324	0.753403
				5.4605	0.16737	0.756264
				5.46383	0.170231	0.759602
				5.46717	0.177383	0.767231
				5.4705	0.18692	0.779629
				5.47383	0.195026	0.791073
				5.47717	0.196457	0.801086
				5.4805	0.192642	0.807762
				5.48383	0.188351	0.814438
				5.48717	0.183582	0.818729
				5.4905	0.178814	0.822544
				5.49383	0.174046	0.82922
				5.49717	0.172615	0.83828
				5.5005	0.174999	0.849724
				5.50383	0.178814	0.861645
				5.50717	0.182152	0.873089
				5.5105	0.182152	0.887394
				5.51383	0.182152	0.903606
				5.51717	0.181675	0.923157
				5.5205	0.181198	0.943661
				5.52383	0.179768	0.967026
				5.52717	0.176907	0.995159
				5.5305	0.17643	1.02615
				5.53383	0.173569	1.06144
				5.53717	0.169277	1.09911
				5.5405	0.164509	1.1425
				5.54383	0.160694	1.18828
				5.54717	0.160694	1.23644
				5.5505	0.15974	1.28841
				5.55383	0.162125	1.34659
				5.55717	0.165939	1.41001
				5.5605	0.170708	1.47772
				5.56383	0.173569	1.55449
				5.56717	0.173569	1.64127
				5.5705	0.174522	1.73807
				5.57383	0.175953	1.84059
				5.57717	0.176907	1.94836
				5.5805	0.175476	2.05994
				5.58383	0.175476	2.17438
				5.58717	0.176907	2.28596
				5.5905	0.174999	2.39658
				5.59383	0.171661	2.5053
				5.59717	0.166416	2.61545
				5.6005	0.162601	2.72512
				5.60383	0.159264	2.83384
				5.60717	0.157356	2.94161
				5.6105	0.159264	3.04413
				5.61383	0.162125	3.13663
				5.61717	0.165462	3.2177
				5.6205	0.169277	3.28732
				5.62383	0.174046	3.34549
				5.62717	0.17643	3.3927
				5.6305	0.17786	3.42798
				5.63383	0.178337	3.45278
				5.63717	0.179768	3.46756
				5.6405	0.181198	3.47328
				5.64383	0.181675	3.46851
				5.64717	0.181675	3.44992
				5.6505	0.181198	3.4194
				5.65383	0.180244	3.37982
				5.65717	0.179291	3.33166
				5.6605	0.177383	3.27778
				5.66383	0.17643	3.2196
				5.66717	0.175953	3.16095
				5.6705	0.175476	3.10135
				5.67383	0.174522	3.03888
				5.67717	0.171661	2.97785
				5.6805	0.170708	2.91443
				5.68383	0.171661	2.84958
				5.68717	0.173092	2.78282
				5.6905	0.174522	2.71797
				5.69383	0.174522	2.65741
				5.69717	0.175476	2.59876
				5.7005	0.174046	2.54393
				5.70383	0.172615	2.49338
				5.70717	0.171185	2.44665
				5.7105	0.171661	2.40374
				5.71383	0.175476	2.36511
				5.71717	0.180721	2.3284
				5.7205	0.187397	2.29406
				5.72383	0.193596	2.26116
				5.72717	0.198364	2.23017
				5.7305	0.202179	2.1987
				5.73383	0.204086	2.1677
				5.73717	0.205517	2.13766
				5.7405	0.207424	2.10667
				5.74383	0.208855	2.07615
				5.74717	0.212669	2.04659
				5.7505	0.217438	2.02131
				5.75383	0.22459	1.99652
				5.75717	0.229359	1.96886
				5.7605	0.230789	1.9393
				5.76383	0.23222	1.90973
				5.76717	0.234127	1.88208
				5.7705	0.236511	1.85299
				5.77383	0.238419	1.82343
				5.77717	0.240803	1.79768
				5.7805	0.244141	1.77097
				5.78383	0.245094	1.74332
				5.78717	0.240803	1.71471
				5.7905	0.236511	1.68467
				5.79383	0.231743	1.65415
				5.79717	0.229359	1.62172
				5.8005	0.225544	1.59216
				5.80383	0.225067	1.56403
				5.80717	0.226021	1.53589
				5.8105	0.225544	1.5111
				5.81383	0.22316	1.48869
				5.81717	0.218868	1.4658
				5.8205	0.219822	1.441
				5.82383	0.222206	1.41764
				5.82717	0.225544	1.39761
				5.8305	0.227451	1.37901
				5.83383	0.230312	1.36328
				5.83717	0.235558	1.35183
				5.8405	0.237942	1.34373
				5.84383	0.235558	1.33514
				5.84717	0.231743	1.32561
				5.8505	0.231266	1.31798
				5.85383	0.23222	1.30987
				5.85717	0.234127	1.30033
				5.8605	0.235558	1.29223
				5.86383	0.238895	1.29032
				5.86717	0.242233	1.2908
				5.8705	0.244617	1.28841
				5.87383	0.246048	1.28746
				5.87717	0.246525	1.28937
				5.8805	0.247478	1.29366
				5.88383	0.247478	1.29318
				5.88717	0.244141	1.29128
				5.8905	0.242233	1.28937
				5.89383	0.240326	1.29128
				5.89717	0.239849	1.29557
				5.9005	0.237465	1.30272
				5.90383	0.235081	1.31416
				5.90717	0.236034	1.32656
				5.9105	0.237942	1.33991
				5.91383	0.239372	1.3485
				5.91717	0.239849	1.35469
				5.9205	0.244617	1.35899
				5.92383	0.252247	1.3628
				5.92717	0.257015	1.36852
				5.9305	0.259399	1.3752
				5.93383	0.262737	1.38474
				5.93717	0.267029	1.39523
				5.9405	0.268936	1.40524
				5.94383	0.268459	1.4143
				5.94717	0.268459	1.42145
				5.9505	0.27132	1.42813
				5.95383	0.275135	1.43433
				5.95717	0.27895	1.43957
				5.9605	0.284195	1.44577
				5.96383	0.28801	1.45292
				5.96717	0.293255	1.46151
				5.9705	0.299454	1.47057
				5.97383	0.308037	1.4782
				5.97717	0.314713	1.48678
				5.9805	0.320911	1.49345
				5.98383	0.328541	1.49822
				5.98717	0.336647	1.50442
				5.9905	0.344276	1.51205
				5.99383	0.347137	1.52206
				5.99717	0.347137	1.53208
				6.0005	0.346661	1.54448
				6.00383	0.350475	1.56164
				6.00717	0.354767	1.57976
				6.0105	0.359058	1.60122
				6.01383	0.360489	1.62601
				6.01717	0.362873	1.65415
				6.0205	0.367165	1.68419
				6.02383	0.370026	1.71423
				6.02717	0.371933	1.74522
				6.0305	0.37384	1.77383
				6.03383	0.377655	1.80197
				6.03717	0.38147	1.83201
				6.0405	0.382423	1.86539
				6.04383	0.380039	1.90115
				6.04717	0.375748	1.94025
				6.0505	0.370502	1.98221
				6.05383	0.366211	2.02847
				6.05717	0.362396	2.0752
				6.0605	0.358582	2.12193
				6.06383	0.357151	2.17009
				6.06717	0.358105	2.22015
				6.0705	0.358582	2.27213
				6.07383	0.357628	2.32315
				6.07717	0.355244	2.37417
				6.0805	0.354767	2.42329
				6.08383	0.355244	2.47145
				6.08717	0.353336	2.51818
				6.0905	0.350475	2.56395
				6.09383	0.348091	2.60639
				6.09717	0.347137	2.64645
				6.1005	0.346184	2.68364
				6.10383	0.342846	2.71511
				6.10717	0.338554	2.74038
				6.1105	0.336647	2.75803
				6.11383	0.336647	2.77185
				6.11717	0.33617	2.78044
				6.1205	0.331879	2.78521
				6.12383	0.32711	2.78473
				6.12717	0.321388	2.78091
				6.1305	0.315189	2.77376
				6.13383	0.30899	2.75898
				6.13717	0.305176	2.74324
				6.1405	0.305176	2.72465
				6.14383	0.302792	2.70557
				6.14717	0.298977	2.67982
				6.1505	0.296116	2.65169
				6.15383	0.295162	2.62308
				6.15717	0.292778	2.59066
				6.1605	0.288486	2.55442
				6.16383	0.285625	2.51532
				6.16717	0.283718	2.47765
				6.1705	0.279903	2.44284
				6.17383	0.275135	2.40993
				6.17717	0.26989	2.37894
				6.1805	0.266552	2.34985
				6.18383	0.263691	2.32172
				6.18717	0.263214	2.29597
				6.1905	0.264168	2.26784
				6.19383	0.264645	2.24066
				6.19717	0.26226	2.21491
				6.2005	0.258446	2.19107
				6.20383	0.253677	2.1677
				6.20717	0.249863	2.14386
				6.2105	0.247002	2.12526
				6.21383	0.246525	2.10953
				6.21717	0.247955	2.09522
				6.2205	0.249863	2.0833
				6.22383	0.253677	2.07472
				6.22717	0.254631	2.069
				6.2305	0.253677	2.06137
				6.23383	0.247002	2.05135
				6.23717	0.237942	2.04182
				6.2405	0.229836	2.03276
				6.24383	0.224113	2.02513
				6.24717	0.220776	2.0175
				6.2505	0.216484	2.00939
				6.25383	0.213623	2.0051
				6.25717	0.213623	1.99938
				6.2605	0.21553	1.9927
				6.26383	0.216007	1.98555
				6.26717	0.21553	1.97649
				6.2705	0.21553	1.96886
				6.27383	0.218868	1.96075
				6.27717	0.219345	1.9536
				6.2805	0.217915	1.94597
				6.28383	0.2141	1.94025
				6.28717	0.211716	1.93691
				6.2905	0.210285	1.93214
				6.29383	0.208378	1.92308
				6.29717	0.208855	1.91116
				6.3005	0.208378	1.89877
				6.30383	0.209332	1.88637
				6.30717	0.208378	1.87159
				6.3105	0.206947	1.85633
				6.31383	0.204086	1.84202
				6.31717	0.200748	1.8301
				6.3205	0.200748	1.81961
				6.32383	0.202656	1.81055
				6.32717	0.206947	1.80244
				6.3305	0.210762	1.79672
				6.33383	0.215054	1.79195
				6.33717	0.218391	1.78671
				6.3405	0.220299	1.7848
				6.34383	0.219822	1.78671
				6.34717	0.219822	1.791
				6.3505	0.221729	1.79434
				6.35383	0.223637	1.79815
				6.35717	0.227451	1.80197
				6.3605	0.232697	1.80483
				6.36383	0.238895	1.80531
				6.36717	0.243187	1.80578
				6.3705	0.244617	1.80769
				6.37383	0.246525	1.81103
				6.37717	0.246525	1.81818
				6.3805	0.246525	1.82676
				6.38383	0.247002	1.83392
				6.38717	0.25034	1.84059
				6.3905	0.254631	1.84727
				6.39383	0.253677	1.85299
				6.39717	0.25034	1.85585
				6.4005	0.247478	1.85537
				6.40383	0.245094	1.85394
				6.40717	0.243187	1.85061
				6.4105	0.241756	1.84584
				6.41383	0.244141	1.83964
				6.41717	0.25034	1.8301
				6.4205	0.252724	1.81818
				6.42383	0.249863	1.8034
				6.42717	0.243187	1.78671
				6.4305	0.238419	1.76907
				6.43383	0.234604	1.74904
				6.43717	0.231266	1.72853
				6.4405	0.229359	1.7066
				6.44383	0.228405	1.68467
				6.44717	0.226021	1.66512
				6.4505	0.221252	1.64747
				6.45383	0.215054	1.63174
				6.45717	0.209332	1.61934
				6.4605	0.202179	1.61171
				6.46383	0.196457	1.60646
				6.46717	0.194073	1.60122
				6.4705	0.192165	1.59645
				6.47383	0.189304	1.59502
				6.47717	0.184536	1.59502
				6.4805	0.181675	1.59645
				6.48383	0.180244	1.59931
				6.48717	0.17786	1.60599
				6.4905	0.174046	1.61648
				6.49383	0.172138	1.62888
				6.49717	0.172138	1.64223
				6.5005	0.173569	1.65415
				6.50383	0.174046	1.66512
				6.50717	0.172615	1.67418
				6.5105	0.172615	1.68133
				6.51383	0.173569	1.68896
				6.51717	0.176907	1.69849
				6.5205	0.180721	1.71185
				6.52383	0.185013	1.72758
				6.52717	0.191689	1.74189
				6.5305	0.198364	1.75619
				6.53383	0.203609	1.76764
				6.53717	0.204086	1.77622
				6.5405	0.201702	1.78003
				6.54383	0.201702	1.77956
				6.54717	0.205994	1.77813
				6.5505	0.213146	1.77813
				6.55383	0.221252	1.77717
				6.55717	0.228882	1.77336
				6.5605	0.235081	1.7662
				6.56383	0.237942	1.75953
				6.56717	0.236511	1.75333
				6.5705	0.23365	1.74665
				6.57383	0.231266	1.7395
				6.57717	0.229359	1.73378
				6.5805	0.226974	1.73283
				6.58383	0.225544	1.73283
				6.58717	0.225067	1.72997
				6.5905	0.224113	1.72329
				6.59383	0.222206	1.71661
				6.59717	0.223637	1.71137
				6.6005	0.228405	1.7066
				6.60383	0.233173	1.70374
				6.60717	0.23365	1.70422
				6.6105	0.230312	1.70612
				6.61383	0.225067	1.71137
				6.61717	0.218868	1.71947
				6.6205	0.210762	1.7314
				6.62383	0.202179	1.74475
				6.62717	0.195026	1.76096
				6.6305	0.189304	1.78337
				6.63383	0.184536	1.80674
				6.63717	0.180244	1.83105
				6.6405	0.179291	1.85537
				6.64383	0.181675	1.8816
				6.64717	0.184536	1.90973
				6.6505	0.187397	1.93596
				6.65383	0.187874	1.96505
				6.65717	0.185966	1.9927
				6.6605	0.180721	2.02131
				6.66383	0.173092	2.04849
				6.66717	0.166416	2.07376
				6.6705	0.159264	2.10047
				6.67383	0.153542	2.12526
				6.67717	0.148296	2.15054
				6.6805	0.144482	2.17295
				6.68383	0.140667	2.19297
				6.68717	0.137329	2.21205
				6.6905	0.137806	2.22921
				6.69383	0.139713	2.24209
				6.69717	0.139713	2.25163
				6.7005	0.14019	2.2583
				6.70383	0.140667	2.26164
				6.70717	0.140667	2.26068
				6.7105	0.138283	2.25544
				6.71383	0.134468	2.24829
				6.71717	0.131607	2.23684
				6.7205	0.127792	2.22063
				6.72383	0.122547	2.19965
				6.72717	0.118256	2.17628
				6.7305	0.114441	2.15149
				6.73383	0.11301	2.12431
				6.73717	0.11158	2.09618
				6.7405	0.110149	2.06709
				6.74383	0.108719	2.03991
				6.74717	0.108242	2.01225
				6.7505	0.108719	1.98221
				6.75383	0.107288	1.94979
				6.75717	0.105858	1.91736
				6.7605	0.105381	1.8878
				6.76383	0.104427	1.85776
				6.76717	0.102997	1.82962
				6.7705	0.10252	1.80435
				6.77383	0.103951	1.78194
				6.77717	0.106812	1.75953
				6.7805	0.110149	1.73807
				6.78383	0.113487	1.72091
				6.78717	0.116348	1.70612
				6.7905	0.116825	1.69277
				6.79383	0.117302	1.67942
				6.79717	0.117779	1.67131
				6.8005	0.117302	1.66845
				6.80383	0.115395	1.66893
				6.80717	0.11158	1.67322
				6.8105	0.110149	1.67942
				6.81383	0.109673	1.69182
				6.81717	0.109673	1.70517
				6.8205	0.110149	1.72186
				6.82383	0.112057	1.74093
				6.82717	0.117302	1.76668
				6.8305	0.121593	1.80006
				6.83383	0.126362	1.83725
				6.83717	0.13113	1.88112
				6.8405	0.134945	1.93071
				6.84383	0.134945	1.9846
				6.84717	0.131607	2.03991
				6.8505	0.128269	2.09713
				6.85383	0.127792	2.1596
				6.85717	0.129223	2.22731
				6.8605	0.133514	2.29788
				6.86383	0.141621	2.37274
				6.86717	0.150681	2.45142
				6.8705	0.15831	2.5301
				6.87383	0.161648	2.60639
				6.87717	0.164509	2.67649
				6.8805	0.166416	2.74229
				6.88383	0.171661	2.8038
				6.88717	0.179291	2.85959
				6.8905	0.191689	2.91204
				6.89383	0.206947	2.96068
				6.89717	0.220776	3.00932
				6.9005	0.236511	3.05367
				6.90383	0.25177	3.0899
				6.90717	0.270367	3.11947
				6.9105	0.288486	3.14236
				6.91383	0.310898	3.15952
				6.91717	0.338554	3.16715
				6.9205	0.368118	3.17049
				6.92383	0.39959	3.1724
				6.92717	0.431538	3.1743
				6.9305	0.46587	3.1743
				6.93383	0.499725	3.16954
				6.93717	0.536919	3.15905
				6.9405	0.577927	3.14331
				6.94383	0.62418	3.12376
				6.94717	0.675201	3.10183
				6.9505	0.730038	3.07703
				6.95383	0.785351	3.05414
				6.95717	0.837803	3.03698
				6.9605	0.887871	3.02458
				6.96383	0.937462	3.01456
				6.96717	0.985622	3.0036
				6.9705	1.03331	2.99501
				6.97383	1.08051	2.99168
				6.97717	1.12963	2.99263
				6.9805	1.17779	2.9974
				6.98383	1.22309	3.00789
				6.98717	1.26266	3.02267
				6.9905	1.29604	3.04174
				6.99383	1.32418	3.05843
				6.99717	1.3485	3.07465
				7.0005	1.36757	3.08514
				7.00383	1.38235	3.09086
				7.00717	1.39141	3.09181
				7.0105	1.39952	3.09086
				7.01383	1.40429	3.08847
				7.01717	1.40429	3.08323
				7.0205	1.39904	3.07465
				7.02383	1.38474	3.06177
				7.02717	1.36614	3.04604
				7.0305	1.33991	3.02601
				7.03383	1.30939	3.0036
				7.03717	1.27316	2.97451
				7.0405	1.23835	2.93827
				7.04383	1.20544	2.89488
				7.04717	1.16825	2.84576
				7.0505	1.1301	2.78997
				7.05383	1.09053	2.72608
				7.05717	1.05333	2.65932
				7.0605	1.01328	2.59304
				7.06383	0.973225	2.52676
				7.06717	0.937939	2.45667
				7.0705	0.906467	2.38371
				7.07383	0.873089	2.31028
				7.07717	0.840187	2.23303
				7.0805	0.8111	2.1534
				7.08383	0.788689	2.07376
				7.08717	0.767708	1.99699
				7.0905	0.747681	1.92213
				7.09383	0.727654	1.84679
				7.09717	0.70858	1.77288
				7.1005	0.686169	1.70231
				7.10383	0.660896	1.63364
				7.10717	0.636578	1.56546
				7.1105	0.614643	1.49775
				7.11383	0.598431	1.4348
				7.11717	0.584602	1.37711
				7.1205	0.574589	1.32465
				7.12383	0.564098	1.27792
				7.12717	0.552654	1.23453
				7.1305	0.539303	1.19543
				7.13383	0.52309	1.15728
				7.13717	0.506401	1.12104
				7.1405	0.489712	1.08624
				7.14383	0.473499	1.05143
				7.14717	0.455856	1.01948
				7.1505	0.43726	0.990391
				7.15383	0.42057	0.965118
				7.15717	0.403404	0.943184
				7.1605	0.383854	0.923634
				7.16383	0.364304	0.907421
				7.16717	0.347137	0.8955
				7.1705	0.331402	0.889778
				7.17383	0.313282	0.890255
				7.17717	0.293255	0.893593
				7.1805	0.275135	0.896454
				7.18383	0.257015	0.899792
				7.18717	0.239849	0.90313
				7.1905	0.22316	0.907898
				7.19383	0.211716	0.914097
				7.19717	0.203133	0.920296
				7.2005	0.194073	0.929832
				7.20383	0.18549	0.941277
				7.20717	0.176907	0.955582
				7.2105	0.170708	0.969887
				7.21383	0.162125	0.983715
				7.21717	0.153065	0.999451
				7.2205	0.144958	1.01614
				7.22383	0.13876	1.0314
				7.22717	0.134945	1.0438
				7.2305	0.130177	1.05238
				7.23383	0.127792	1.05953
				7.23717	0.129223	1.06621
				7.2405	0.132084	1.07288
				7.24383	0.132084	1.08147
				7.24717	0.128746	1.09005
				7.2505	0.124931	1.10006
				7.25383	0.12207	1.10912
				7.25717	0.12064	1.11437
				7.2605	0.121593	1.11723
				7.26383	0.126362	1.11914
				7.26717	0.133514	1.12057
				7.2705	0.144005	1.11866
				7.27383	0.155449	1.11675
				7.27717	0.169277	1.11723
				7.2805	0.182629	1.11866
				7.28383	0.195503	1.11723
				7.28717	0.211716	1.11341
				7.2905	0.229359	1.11151
				7.29383	0.247002	1.11103
				7.29717	0.260353	1.11246
				7.3005	0.274658	1.11437
				7.30383	0.292301	1.11866
				7.30717	0.308037	1.12295
				7.3105	0.319004	1.12677
				7.31383	0.32711	1.12915
				7.31717	0.337601	1.1301
				7.3205	0.348091	1.13249
				7.32383	0.355244	1.13487
				7.32717	0.362396	1.13916
				7.3305	0.370502	1.14155
				7.33383	0.378609	1.14298
				7.33717	0.383854	1.1425
				7.3405	0.384808	1.1425
				7.34383	0.386715	1.14298
				7.34717	0.388145	1.14298
				7.3505	0.388622	1.14298
				7.35383	0.388145	1.14298
				7.35717	0.386715	1.14489
				7.3605	0.385761	1.14775
				7.36383	0.3829	1.15156
				7.36717	0.378609	1.15728
				7.3705	0.371456	1.16348
				7.37383	0.360489	1.1692
				7.37717	0.346661	1.1735
				7.3805	0.332355	1.1754
				7.38383	0.317097	1.17636
				7.38717	0.301361	1.17588
				7.3905	0.285149	1.17683
				7.39383	0.269413	1.18065
				7.39717	0.256062	1.18589
				7.4005	0.240326	1.19209
				7.40383	0.225067	1.19829
				7.40717	0.209332	1.20783
				7.4105	0.19598	1.22213
				7.41383	0.184536	1.23692
				7.41717	0.173569	1.25408
				7.4205	0.164032	1.27268
				7.42383	0.152111	1.29271
				7.42717	0.13876	1.3113
				7.4305	0.124931	1.32704
				7.43383	0.11158	1.3442
				7.43717	0.099659	1.36328
				7.4405	0.0896454	1.38521
				7.44383	0.0824928	1.41001
				7.44717	0.0762939	1.43576
				7.4505	0.0700951	1.46437
				7.45383	0.0629425	1.49155
				7.45717	0.0553131	1.51873
				7.4605	0.0491142	1.544
				7.46383	0.0457764	1.57022
				7.46717	0.0452995	1.59931
				7.4705	0.0443459	1.63078
				7.47383	0.0433922	1.6613
				7.47717	0.0400543	1.69039
				7.4805	0.0348091	1.71614
				7.48383	0.0238419	1.74141
				7.48717	0.0123978	1.76382
				7.4905	0.00333786	1.78385
				7.49383	-0.000476837	1.80578
				7.49717	-0.00190735	1.8301
				7.5005	-0.00238419	1.85633
				7.50383	-0.000476837	1.87731
				7.50717	0.00238419	1.89734
				7.5105	0.00619888	1.91832
				7.51383	0.00858307	1.93548
				7.51717	0.00858307	1.94931
				7.5205	0.00572205	1.9598
				7.52383	0.00190735	1.97363
				7.52717	-0.00238419	1.98984
				7.5305	-0.00762939	2.00415
				7.53383	-0.0143051	2.01797
				7.53717	-0.014782	2.02942
				7.5405	-0.0114441	2.04277
				7.54383	-0.00762939	2.05326
				7.54717	-0.00333786	2.06137
				7.5505	0.00143051	2.06709
				7.55383	0.00572205	2.07043
				7.55717	0.00524521	2.07663
				7.5605	0.00238419	2.08378
				7.56383	0.000476837	2.08902
				7.56717	-0.00286102	2.08998
				7.5705	-0.00619888	2.08855
				7.57383	-0.00810623	2.08664
				7.57717	-0.00619888	2.08139
				7.5805	-0.0038147	2.07043
				7.58383	-0.00476837	2.05708
				7.58717	-0.00810623	2.04515
				7.5905	-0.0100136	2.03323
				7.59383	-0.0104904	2.02084
				7.59717	-0.0114441	2.00558
				7.6005	-0.0119209	1.9908
				7.60383	-0.0109673	1.97315
				7.60717	-0.00619888	1.95026
				7.6105	-0.00333786	1.9207
				7.61383	-0.0038147	1.88828
				7.61717	-0.00858307	1.8549
				7.6205	-0.0133514	1.82056
				7.62383	-0.014782	1.78862
				7.62717	-0.0157356	1.76048
				7.6305	-0.0143051	1.73473
				7.63383	-0.0109673	1.70803
				7.63717	-0.00572205	1.68228
				7.6405	-0.00143051	1.65844
				7.64383	0.000476837	1.63412
				7.64717	0.000476837	1.60789
				7.6505	-0.00190735	1.58072
				7.65383	-0.00524521	1.55163
				7.65717	-0.00905991	1.52206
				7.6605	-0.0123978	1.4925
				7.66383	-0.0157356	1.46437
				7.66717	-0.0181198	1.43957
				7.6705	-0.0185966	1.41811
				7.67383	-0.0166893	1.40429
				7.67717	-0.0143051	1.39475
				7.6805	-0.0100136	1.38569
				7.68383	-0.00762939	1.37663
				7.68717	-0.00524521	1.36709
				7.6905	-0.00429153	1.35946
				7.69383	-0.00619888	1.34993
				7.69717	-0.00762939	1.34087
				7.7005	-0.0123978	1.33085
				7.70383	-0.0157356	1.32227
				7.70717	-0.0171661	1.3175
				7.7105	-0.0157356	1.31798
				7.71383	-0.0128746	1.32084
				7.71717	-0.0109673	1.32608
				7.7205	-0.00810623	1.33276
				7.72383	-0.00238419	1.34087
				7.72717	0.00143051	1.34993
				7.7305	0.00286102	1.35612
				7.73383	0.00143051	1.36185
				7.73717	0.000953674	1.36852
				7.7405	0.000476837	1.37949
				7.74383	-0.00333786	1.39093
				7.74717	-0.00715256	1.40238
				7.7505	-0.0114441	1.41573
				7.75383	-0.0128746	1.43099
				7.75717	-0.0104904	1.44577
				7.7605	-0.00667572	1.45674
				7.76383	-0.00238419	1.4658
				7.76717	0.000476837	1.4739
				7.7705	0.00190735	1.48058
				7.77383	0.00286102	1.48487
				7.77717	0.000953674	1.48916
				7.7805	-0.00143051	1.49202
				7.78383	-0.00238419	1.49488
				7.78717	-0.000953674	1.49536
				7.7905	0.00238419	1.49345
				7.79383	0.00619888	1.48869
				7.79717	0.0100136	1.48201
				7.8005	0.0123978	1.47295
				7.80383	0.0114441	1.46055
				7.80717	0.00667572	1.44577
				7.8105	-0.000476837	1.42908
				7.81383	-0.00619888	1.41048
				7.81717	-0.0104904	1.38855
				7.8205	-0.0143051	1.36805
				7.82383	-0.0157356	1.34706
				7.82717	-0.0138283	1.32561
				7.8305	-0.00953674	1.30177
				7.83383	-0.00810623	1.27697
				7.83717	-0.00858307	1.25122
				7.8405	-0.00810623	1.2207
				7.84383	-0.00667572	1.18923
				7.84717	-0.00572205	1.15585
				7.8505	-0.00715256	1.12247
				7.85383	-0.00858307	1.0891
				7.85717	-0.00858307	1.05715
				7.8605	-0.00858307	1.02854
				7.86383	-0.00762939	1.00183
				7.86717	-0.00572205	0.977516
				7.8705	-0.00238419	0.952721
				7.87383	0.00143051	0.925541
				7.87717	0.00286102	0.898361
				7.8805	0.00333786	0.872612
				7.88383	0.00429153	0.846386
				7.88717	0.00667572	0.823021
				7.8905	0.00905991	0.803471
				7.89383	0.0100136	0.790596
				7.89717	0.0119209	0.780582
				7.9005	0.0119209	0.768661
				7.90383	0.0100136	0.758648
				7.90717	0.00476837	0.747204
				7.9105	0.000953674	0.735283
				7.91383	0.00190735	0.721931
				7.91717	0.00429153	0.706196
				7.9205	0.00858307	0.69046
				7.92383	0.0128746	0.674248
				7.92717	0.0171661	0.660896
				7.9305	0.0185966	0.648022
				7.93383	0.0157356	0.637054
				7.93717	0.0123978	0.628948
				7.9405	0.0100136	0.623703
				7.94383	0.0100136	0.619411
				7.94717	0.0114441	0.613213
				7.9505	0.0157356	0.606537
				7.95383	0.020504	0.598907
				7.95717	0.026226	0.592709
				7.9605	0.0290871	0.589848
				7.96383	0.0290871	0.58794
				7.96717	0.0290871	0.585079
				7.9705	0.0286102	0.581741
				7.97383	0.026226	0.579834
				7.97717	0.0209808	0.580311
				7.9805	0.0152588	0.577927
				7.98383	0.00953674	0.576496
				7.98717	0.00238419	0.579834
				7.9905	-0.00429153	0.585556
				7.99383	-0.00858307	0.591755
				7.99717	-0.00762939	0.594616
				8.0005	-0.00429153	0.598907
				8.00383	-0.000953674	0.60463
				8.00717	0.00143051	0.609398
				8.0105	0.00286102	0.613213
				8.01383	0.00429153	0.617027
				8.01717	0.00619888	0.622749
				8.0205	0.00953674	0.629425
				8.02383	0.0114441	0.63467
				8.02717	0.0119209	0.641823
				8.0305	0.0138283	0.650406
				8.03383	0.0152588	0.664234
				8.03717	0.0162125	0.680447
				8.0405	0.014782	0.699043
				8.04383	0.0128746	0.720501
				8.04717	0.0119209	0.742912
				8.0505	0.00953674	0.766277
				8.05383	0.00572205	0.791073
				8.05717	0.000953674	0.815392
				8.0605	-0.00286102	0.83971
				8.06383	-0.00429153	0.864506
				8.06717	-0.0038147	0.89407
				8.0705	-0.00333786	0.926018
				8.07383	-0.00476837	0.958443
				8.07717	-0.00667572	0.992298
				8.0805	-0.00715256	1.02949
				8.08383	-0.00476837	1.06764
				8.08717	-0.000953674	1.10531
				8.0905	0.00333786	1.1425
				8.09383	0.00667572	1.1816
				8.09717	0.00858307	1.22166
				8.1005	0.00810623	1.26028
				8.10383	0.00572205	1.30033
				8.10717	0.00238419	1.33944
				8.1105	-0.000476837	1.37901
				8.11383	-0.00190735	1.41716
				8.11717	-0.00333786	1.45435
				8.1205	-0.00619888	1.49155
				8.12383	-0.0119209	1.52683
				8.12717	-0.017643	1.56307
				8.1305	-0.0219345	1.60074
				8.13383	-0.0209808	1.63794
				8.13717	-0.0166893	1.67608
				8.1405	-0.00905991	1.71423
				8.14383	-0.00143051	1.7519
				8.14717	0.00572205	1.78909
				8.1505	0.0104904	1.82247
				8.15383	0.00905991	1.85394
				8.15717	0.00619888	1.88017
				8.1605	0.00333786	1.90544
				8.16383	0.000953674	1.92881
				8.16717	0	1.94883
				8.1705	-0.000953674	1.96552
				8.17383	0.00190735	1.98078
				8.17717	0.00476837	1.99509
				8.1805	0.00715256	2.00558
				8.18383	0.00762939	2.00939
				8.18717	0.00619888	2.00987
				8.1905	0.00429153	2.00748
				8.19383	0.000476837	2.00176
				8.19717	-0.00238419	1.99223
				8.2005	-0.00476837	1.97983
				8.20383	-0.00572205	1.96552
				8.20717	-0.00476837	1.95217
				8.2105	-0.00190735	1.93787
				8.21383	0.000953674	1.92308
				8.21717	0.00238419	1.90592
				8.2205	0.00143051	1.8878
				8.22383	0	1.86777
				8.22717	-0.00286102	1.84488
				8.2305	-0.00905991	1.81866
				8.23383	-0.0143051	1.78957
				8.23717	-0.0162125	1.75762
				8.2405	-0.0128746	1.72234
				8.24383	-0.00619888	1.68514
				8.24717	0	1.64795
				8.2505	0.00572205	1.61219
				8.25383	0.00667572	1.57738
				8.25717	0.00429153	1.54638
				8.2605	0.000476837	1.51634
				8.26383	-0.00619888	1.48582
				8.26717	-0.0104904	1.45674
				8.2705	-0.0138283	1.43051
				8.27383	-0.014782	1.40524
				8.27717	-0.014782	1.37758
				8.2805	-0.0143051	1.35088
				8.28383	-0.0123978	1.32799
				8.28717	-0.0114441	1.30796
				8.2905	-0.0100136	1.29032
				8.29383	-0.00715256	1.27363
				8.29717	-0.00476837	1.26123
				8.3005	-0.00429153	1.2517
				8.30383	-0.00667572	1.24359
				8.30717	-0.00905991	1.23358
				8.3105	-0.0119209	1.22213
				8.31383	-0.0162125	1.21069
				8.31717	-0.020504	1.20068
				8.3205	-0.023365	1.19162
				8.32383	-0.0224113	1.18589
				8.32717	-0.0224113	1.18208
				8.3305	-0.0224113	1.17731
				8.33383	-0.020504	1.17254
				8.33717	-0.017643	1.16825
				8.3405	-0.0157356	1.16444
				8.34383	-0.0162125	1.16062
				8.34717	-0.014782	1.15681
				8.3505	-0.0123978	1.15633
				8.35383	-0.0133514	1.16014
				8.35717	-0.0166893	1.16634
				8.3605	-0.0195503	1.1735
				8.36383	-0.0219345	1.17874
				8.36717	-0.0243187	1.18303
				8.3705	-0.0271797	1.18589
				8.37383	-0.0257492	1.18685
				8.37717	-0.0214577	1.18685
				8.3805	-0.0190735	1.18828
				8.38383	-0.0185966	1.19209
				8.38717	-0.017643	1.19781
				8.3905	-0.0138283	1.20401
				8.39383	-0.0104904	1.20926
				8.39717	-0.00858307	1.21593
				8.4005	-0.00762939	1.22309
				8.40383	-0.00953674	1.22976
				8.40717	-0.0128746	1.23549
				8.4105	-0.0185966	1.24168
				8.41383	-0.023365	1.24836
				8.41717	-0.0267029	1.25408
				8.4205	-0.0276566	1.25837
				8.42383	-0.0238419	1.26362
				8.42717	-0.0200272	1.27268
				8.4305	-0.017643	1.27983
				8.43383	-0.017643	1.28412
				8.43717	-0.0190735	1.28651
				8.4405	-0.0209808	1.28984
				8.44383	-0.023365	1.29509
				8.44717	-0.0238419	1.29747
				8.4505	-0.0238419	1.2989
				8.45383	-0.0228882	1.30033
				8.45717	-0.0224113	1.30224
				8.4605	-0.0214577	1.30272
				8.46383	-0.0219345	1.2989
				8.46717	-0.0228882	1.29509
				8.4705	-0.0243187	1.29271
				8.47383	-0.0243187	1.28984
				8.47717	-0.0243187	1.28078
				8.4805	-0.023365	1.26648
				8.48383	-0.0224113	1.2517
				8.48717	-0.020504	1.23501
				8.4905	-0.0185966	1.21498
				8.49383	-0.0185966	1.19448
				8.49717	-0.017643	1.17731
				8.5005	-0.0171661	1.16301
				8.50383	-0.0162125	1.15013
				8.50717	-0.0166893	1.13678
				8.5105	-0.0162125	1.12486
				8.51383	-0.0143051	1.11198
				8.51717	-0.0143051	1.09816
				8.5205	-0.014782	1.08004
				8.52383	-0.0157356	1.05906
				8.52717	-0.0166893	1.03664
				8.5305	-0.0190735	1.0128
				8.53383	-0.0214577	0.990868
				8.53717	-0.0228882	0.970364
				8.5405	-0.023365	0.956059
				8.54383	-0.0243187	0.943661
				8.54717	-0.0224113	0.933647
				8.5505	-0.0181198	0.928879
				8.55383	-0.0138283	0.926495
				8.55717	-0.0104904	0.925541
				8.5605	-0.00953674	0.921249
				8.56383	-0.00953674	0.917435
				8.56717	-0.0109673	0.915051
				8.5705	-0.0138283	0.914097
				8.57383	-0.0166893	0.915527
				8.57717	-0.0181198	0.917435
				8.5805	-0.0195503	0.923157
				8.58383	-0.0200272	0.929832
				8.58717	-0.0209808	0.936985
				8.5905	-0.0200272	0.943661
				8.59383	-0.0200272	0.950336
				8.59717	-0.0209808	0.957966
				8.6005	-0.0214577	0.967503
				8.60383	-0.0209808	0.977993
				8.60717	-0.0190735	0.989914
				8.6105	-0.0195503	1.00183
				8.61383	-0.0200272	1.01519
				8.61717	-0.0200272	1.03045
				8.6205	-0.0185966	1.0457
				8.62383	-0.0181198	1.06239
				8.62717	-0.0185966	1.08051
				8.6305	-0.0195503	1.09959
				8.63383	-0.0195503	1.11818
				8.63717	-0.0181198	1.1344
				8.6405	-0.0190735	1.14679
				8.64383	-0.020504	1.15871
				8.64717	-0.0228882	1.16825
				8.6505	-0.0252724	1.17731
				8.65383	-0.0281334	1.18399
				8.65717	-0.0286102	1.18923
				8.6605	-0.0276566	1.19495
				8.66383	-0.026226	1.19925
				8.66717	-0.023365	1.2002
				8.6705	-0.0209808	1.19829
				8.67383	-0.0195503	1.194
				8.67717	-0.0224113	1.18637
				8.6805	-0.0295639	1.17636
				8.68383	-0.0357628	1.16205
				8.68717	-0.038147	1.14775
				8.6905	-0.0357628	1.13153
				8.69383	-0.0319481	1.11389
				8.69717	-0.0276566	1.0972
				8.7005	-0.0224113	1.08242
				8.70383	-0.0171661	1.06955
				8.70717	-0.0138283	1.05762
				8.7105	-0.0128746	1.04332
				8.71383	-0.0123978	1.02711
				8.71717	-0.0143051	1.00708
				8.7205	-0.0157356	0.986099
				8.72383	-0.0195503	0.967979
				8.72717	-0.0224113	0.950336
				8.7305	-0.0267029	0.934124
				8.73383	-0.0309944	0.917435
				8.73717	-0.0329018	0.902176
				8.7405	-0.0333786	0.887871
				8.74383	-0.0305176	0.871181
				8.74717	-0.0281334	0.851154
				8.7505	-0.0276566	0.832081
				8.75383	-0.0295639	0.814915
				8.75717	-0.0324249	0.801086
				8.7605	-0.0319481	0.785351
				8.76383	-0.0329018	0.768661
				8.76717	-0.0338554	0.752449
				8.7705	-0.0333786	0.735283
				8.77383	-0.0295639	0.71764
				8.77717	-0.0247955	0.696659
				8.7805	-0.0228882	0.678062
				8.78383	-0.0219345	0.660419
				8.78717	-0.0228882	0.645161
				8.7905	-0.0247955	0.630856
				8.79383	-0.026226	0.61655
				8.79717	-0.0257492	0.605106
				8.8005	-0.023365	0.592232
				8.80383	-0.0209808	0.579834
				8.80717	-0.0190735	0.567436
				8.8105	-0.017643	0.557899
				8.81383	-0.017643	0.551701
				8.81717	-0.0195503	0.545979
				8.8205	-0.0238419	0.539303
				8.82383	-0.0281334	0.53215
				8.82717	-0.0319481	0.521183
				8.8305	-0.0329018	0.506878
				8.83383	-0.0314713	0.491142
				8.83717	-0.0290871	0.479698
				8.8405	-0.026226	0.472546
				8.84383	-0.020504	0.466347
				8.84717	-0.0133514	0.463963
				8.8505	-0.00858307	0.463963
				8.85383	-0.00619888	0.46587
				8.85717	-0.00476837	0.462055
				8.8605	-0.00286102	0.455379
				8.86383	-0.00238419	0.449181
				8.86717	-0.0038147	0.443459
				8.8705	-0.00572205	0.437737
				8.87383	-0.00905991	0.432968
				8.87717	-0.0119209	0.431538
				8.8805	-0.0152588	0.431061
				8.88383	-0.0166893	0.430107
				8.88717	-0.0143051	0.428677
				8.8905	-0.0119209	0.4282
				8.89383	-0.0104904	0.427246
				8.89717	-0.00953674	0.425816
				8.9005	-0.0100136	0.427723
				8.90383	-0.0128746	0.432014
				8.90717	-0.0200272	0.438213
				8.9105	-0.0267029	0.443459
				8.91383	-0.0281334	0.449657
				8.91717	-0.0276566	0.457764
				8.9205	-0.0257492	0.465393
				8.92383	-0.0243187	0.471115
				8.92717	-0.0219345	0.473499
				8.9305	-0.0209808	0.475883
				8.93383	-0.0224113	0.479698
				8.93717	-0.0214577	0.481606
				8.9405	-0.0200272	0.482082
				8.94383	-0.0157356	0.484467
				8.94717	-0.0123978	0.490665
				8.9505	-0.00905991	0.498295
				8.95383	-0.00762939	0.502586
				8.95717	-0.00810623	0.508308
				8.9605	-0.0109673	0.514507
				8.96383	-0.0166893	0.520229
				8.96717	-0.020504	0.523567
				8.9705	-0.0219345	0.526905
				8.97383	-0.0209808	0.533581
				8.97717	-0.0209808	0.54121
				8.9805	-0.023365	0.549793
				8.98383	-0.0276566	0.555992
				8.98717	-0.0300407	0.559807
				8.9905	-0.0305176	0.561714
				8.99383	-0.0290871	0.55933
				8.99717	-0.0290871	0.555515
				9.0005	-0.0286102	0.55027
				9.00383	-0.0247955	0.544071
				9.00717	-0.0219345	0.539303
				9.0105	-0.0200272	0.535965
				9.01383	-0.0214577	0.534534
				9.01717	-0.0195503	0.529766
				9.0205	-0.0157356	0.523567
				9.02383	-0.0114441	0.520229
				9.02717	-0.00953674	0.518799
				9.0305	-0.00858307	0.517368
				9.03383	-0.00762939	0.51403
				9.03717	-0.00810623	0.509262
				9.0405	-0.0104904	0.503063
				9.04383	-0.0143051	0.494003
				9.04717	-0.0181198	0.48542
				9.0505	-0.0214577	0.477314
				9.05383	-0.0224113	0.468731
				9.05717	-0.0209808	0.460625
				9.0605	-0.0185966	0.452518
				9.06383	-0.0166893	0.447273
				9.06717	-0.0157356	0.439644
				9.0705	-0.014782	0.42963
				9.07383	-0.0138283	0.42057
				9.07717	-0.0152588	0.412464
				9.0805	-0.0181198	0.406742
				9.08383	-0.0209808	0.39959
				9.08717	-0.020504	0.394344
				9.0905	-0.0195503	0.39196
				9.09383	-0.0195503	0.389099
				9.09717	-0.020504	0.384331
				9.1005	-0.020504	0.377178
				9.10383	-0.0200272	0.371456
				9.10717	-0.020504	0.367641
				9.1105	-0.020504	0.361919
				9.11383	-0.0224113	0.356674
				9.11717	-0.0243187	0.355244
				9.1205	-0.0247955	0.358105
				9.12383	-0.0228882	0.36335
				9.12717	-0.0200272	0.365734
				9.1305	-0.0195503	0.365257
				9.13383	-0.0181198	0.364304
				9.13717	-0.014782	0.362396
				9.1405	-0.0109673	0.359058
				9.14383	-0.00858307	0.355244
				9.14717	-0.00810623	0.349998
				9.1505	-0.00762939	0.344753
				9.15383	-0.00715256	0.339031
				9.15717	-0.00572205	0.33617
				9.1605	-0.00572205	0.33474
				9.16383	-0.00619888	0.332355
				9.16717	-0.00762939	0.330925
				9.1705	-0.0109673	0.329494
				9.17383	-0.0138283	0.328064
				9.17717	-0.0171661	0.323296
				9.1805	-0.0195503	0.317574
				9.18383	-0.0219345	0.313759
				9.18717	-0.020504	0.312328
				9.1905	-0.0181198	0.313759
				9.19383	-0.014782	0.315666
				9.19717	-0.0138283	0.317097
				9.2005	-0.0143051	0.317574
				9.20383	-0.0162125	0.315189
				9.20717	-0.0185966	0.312805
				9.2105	-0.0219345	0.308514
				9.21383	-0.0276566	0.306606
				9.21717	-0.0319481	0.306129
				9.2205	-0.0333786	0.305176
				9.22383	-0.0319481	0.304699
				9.22717	-0.0309944	0.300884
				9.2305	-0.0305176	0.296593
				9.23383	-0.0267029	0.288963
				9.23717	-0.0228882	0.281811
				9.2405	-0.020504	0.277042
				9.24383	-0.0209808	0.272274
				9.24717	-0.0209808	0.269413
				9.2505	-0.0200272	0.26989
				9.25383	-0.017643	0.273228
				9.25717	-0.014782	0.276089
				9.2605	-0.0128746	0.275135
				9.26383	-0.0123978	0.27132
				9.26717	-0.0123978	0.264645
				9.2705	-0.0123978	0.255108
				9.27383	-0.0152588	0.246525
				9.27717	-0.017643	0.241756
				9.2805	-0.020504	0.239849
				9.28383	-0.0209808	0.238895
				9.28717	-0.0209808	0.238419
				9.2905	-0.0209808	0.240326
				9.29383	-0.0214577	0.239849
				9.29717	-0.0238419	0.236988
				9.3005	-0.0252724	0.23365
				9.30383	-0.0257492	0.235081
				9.30717	-0.0257492	0.239849
				9.3105	-0.0257492	0.245571
				9.31383	-0.0247955	0.251293
				9.31717	-0.0219345	0.254154
				9.3205	-0.0190735	0.252247
				9.32383	-0.0181198	0.247478
				9.32717	-0.0181198	0.243187
				9.3305	-0.0166893	0.238419
				9.33383	-0.0157356	0.235081
				9.33717	-0.0157356	0.234127
				9.3405	-0.017643	0.236034
				9.34383	-0.0200272	0.238419
				9.34717	-0.0219345	0.236988
				9.3505	-0.0243187	0.236034
				9.35383	-0.0252724	0.23365
				9.35717	-0.0257492	0.236034
				9.3605	-0.0238419	0.239372
				9.36383	-0.0195503	0.243664
				9.36717	-0.0143051	0.249863
				9.3705	-0.0100136	0.255108
				9.37383	-0.00715256	0.261307
				9.37717	-0.00715256	0.261784
				9.3805	-0.0100136	0.261307
				9.38383	-0.0152588	0.259876
				9.38717	-0.0190735	0.257969
				9.3905	-0.020504	0.256062
				9.39383	-0.020504	0.253677
				9.39717	-0.0190735	0.254631
				9.4005	-0.0157356	0.257492
				9.40383	-0.0109673	0.260353
				9.40717	-0.00905991	0.265598
				9.4105	-0.0100136	0.273228
				9.41383	-0.0133514	0.280857
				9.41717	-0.0166893	0.284672
				9.4205	-0.0185966	0.285625
				9.42383	-0.0200272	0.288486
				9.42717	-0.0200272	0.292778
				9.4305	-0.0214577	0.296593
				9.43383	-0.0224113	0.299931
				9.43717	-0.0224113	0.305176
				9.4405	-0.0219345	0.312328
				9.44383	-0.0224113	0.318527
				9.44717	-0.023365	0.322342
				9.4505	-0.0243187	0.324249
				9.45383	-0.023365	0.325203
				9.45717	-0.0224113	0.325203
				9.4605	-0.0209808	0.32711
				9.46383	-0.0195503	0.328064
				9.46717	-0.0166893	0.329971
				9.4705	-0.0133514	0.332832
				9.47383	-0.0123978	0.339508
				9.47717	-0.0138283	0.350475
				9.4805	-0.017643	0.362396
				9.48383	-0.020504	0.374317
				9.48717	-0.023365	0.3829
				9.4905	-0.023365	0.390053
				9.49383	-0.0214577	0.393867
				9.49717	-0.0181198	0.394344
				9.5005	-0.0162125	0.39196
				9.50383	-0.0157356	0.39053
				9.50717	-0.0162125	0.392914
				9.5105	-0.0162125	0.398159
				9.51383	-0.0171661	0.404358
				9.51717	-0.0166893	0.411987
				9.5205	-0.0138283	0.421524
				9.52383	-0.0119209	0.430584
				9.52717	-0.0123978	0.43726
				9.5305	-0.0138283	0.440598
				9.53383	-0.017643	0.443935
				9.53717	-0.0214577	0.443935
				9.5405	-0.026226	0.442505
				9.54383	-0.0286102	0.441074
				9.54717	-0.0300407	0.442982
				9.5505	-0.0295639	0.449181
				9.55383	-0.0276566	0.454903
				9.55717	-0.0247955	0.459671
				9.5605	-0.023365	0.464439
				9.56383	-0.0219345	0.468254
				9.56717	-0.020504	0.471592
				9.5705	-0.0200272	0.471592
				9.57383	-0.0181198	0.471592
				9.57717	-0.0166893	0.473022
				9.5805	-0.0123978	0.473976
				9.58383	-0.00953674	0.475407
				9.58717	-0.00905991	0.474453
				9.5905	-0.0104904	0.471592
				9.59383	-0.0123978	0.4673
				9.59717	-0.0152588	0.463963
				9.6005	-0.0195503	0.462532
				9.60383	-0.0219345	0.461102
				9.60717	-0.0228882	0.458717
				9.6105	-0.0228882	0.455856
				9.61383	-0.0238419	0.452518
				9.61717	-0.0238419	0.450611
				9.6205	-0.0238419	0.44775
				9.62383	-0.0228882	0.443935
				9.62717	-0.0195503	0.440598
				9.6305	-0.0152588	0.441074
				9.63383	-0.0128746	0.443935
				9.63717	-0.0133514	0.443935
				9.6405	-0.0138283	0.443935
				9.64383	-0.0138283	0.444412
				9.64717	-0.0157356	0.448704
				9.6505	-0.0200272	0.452995
				9.65383	-0.023365	0.457764
				9.65717	-0.0243187	0.463486
				9.6605	-0.0238419	0.471115
				9.66383	-0.0238419	0.479221
				9.66717	-0.0224113	0.486374
				9.6705	-0.020504	0.491142
				9.67383	-0.017643	0.494957
				9.67717	-0.0152588	0.499725
				9.6805	-0.0138283	0.50354
				9.68383	-0.0123978	0.507832
				9.68717	-0.0119209	0.512123
				9.6905	-0.0119209	0.518322
				9.69383	-0.0114441	0.524521
				9.69717	-0.0104904	0.533104
				9.7005	-0.00905991	0.544071
				9.70383	-0.00810623	0.557899
				9.70717	-0.00715256	0.573158
				9.7105	-0.00619888	0.58794
				9.71383	-0.0038147	0.603199
				9.71717	-0.000476837	0.618935
				9.7205	0.000476837	0.635624
				9.72383	0.000953674	0.650883
				9.72717	-0.000476837	0.664711
				9.7305	-0.00143051	0.678539
				9.73383	-0.00429153	0.696659
				9.73717	-0.00905991	0.714779
				9.7405	-0.0138283	0.729084
				9.74383	-0.0195503	0.740528
				9.74717	-0.0252724	0.752926
				9.7505	-0.0314713	0.767708
				9.75383	-0.0376701	0.780106
				9.75717	-0.0391006	0.789165
				9.7605	-0.0386238	0.798225
				9.76383	-0.0348091	0.808716
				9.76717	-0.0290871	0.822544
				9.7705	-0.0228882	0.837803
				9.77383	-0.017643	0.852108
				9.77717	-0.017643	0.86832
				9.7805	-0.0200272	0.884533
				9.78383	-0.0228882	0.901222
				9.78717	-0.0267029	0.91362
				9.7905	-0.0309944	0.923157
				9.79383	-0.0348091	0.932217
				9.79717	-0.0343323	0.939846
				9.8005	-0.0309944	0.94986
				9.80383	-0.0300407	0.960827
				9.80717	-0.0309944	0.973701
				9.8105	-0.0324249	0.987053
				9.81383	-0.0314713	1.00279
				9.81717	-0.0305176	1.02091
				9.8205	-0.0319481	1.03855
				9.82383	-0.0309944	1.0519
				9.82717	-0.0290871	1.06287
				9.8305	-0.0257492	1.07384
				9.83383	-0.0267029	1.08433
				9.83717	-0.0281334	1.09339
				9.8405	-0.0286102	1.10149
				9.84383	-0.0281334	1.11341
				9.84717	-0.0286102	1.12677
				9.8505	-0.0281334	1.14346
				9.85383	-0.0257492	1.16253
				9.85717	-0.0209808	1.18446
				9.8605	-0.0166893	1.20687
				9.86383	-0.0143051	1.22881
				9.86717	-0.0119209	1.25122
				9.8705	-0.0100136	1.27602
				9.87383	-0.00858307	1.3032
				9.87717	-0.0100136	1.33133
				9.8805	-0.0123978	1.36089
				9.88383	-0.0166893	1.3938
				9.88717	-0.0195503	1.43242
				9.8905	-0.0228882	1.47009
				9.89383	-0.0243187	1.50776
				9.89717	-0.0252724	1.54591
				9.9005	-0.0271797	1.59073
				9.90383	-0.0267029	1.63794
				9.90717	-0.0257492	1.68705
				9.9105	-0.0224113	1.74093
				9.91383	-0.0190735	1.79911
				9.91717	-0.0157356	1.86253
				9.9205	-0.0123978	1.92785
				9.92383	-0.0123978	1.99699
				9.92717	-0.0128746	2.07186
				9.9305	-0.017643	2.15292
				9.93383	-0.0252724	2.24257
				9.93717	-0.0348091	2.33984
				9.9405	-0.0429153	2.44617
				9.94383	-0.0443459	2.56634
				9.94717	-0.0414848	2.70033
				9.9505	-0.035286	2.85101
				9.95383	-0.0281334	3.01409
				9.95717	-0.020504	3.19433
				9.9605	-0.0138283	3.39222
				9.96383	-0.0119209	3.60823
				9.96717	-0.0166893	3.84474
				9.9705	-0.023365	4.10461
				9.97383	-0.0290871	4.39358
				9.97717	-0.0338554	4.71354
				9.9805	-0.0395775	5.06735
				9.98383	-0.0414848	5.45979
				9.98717	-0.0391006	5.89418
				9.9905	-0.0338554	6.37054
				9.99383	-0.0305176	6.8922
				9.99717	-0.0295639	7.46393
				10.0005	-0.0286102	8.09097
				10.0038	-0.0305176	8.77619
				10.0072	-0.0333786	9.52148
				10.0105	-0.0376701	10.3316
				10.0138	-0.0386238	11.209
				10.0172	-0.0329018	12.1622
				10.0205	-0.026226	13.1955
				10.0238	-0.020504	14.3113
				10.0272	-0.0190735	15.5139
				10.0305	-0.0166893	16.8104
				10.0338	-0.014782	18.2056
				10.0372	-0.0166893	19.6986
				10.0405	-0.0181198	21.2913
				10.0438	-0.0185966	22.9869
				10.0472	-0.0157356	24.7893
				10.0505	-0.0143051	26.6962
				10.0538	-0.0181198	28.7056
				10.0572	-0.0214577	30.8213
				10.0605	-0.023365	33.0434
				10.0638	-0.023365	35.3694
				10.0672	-0.0247955	37.7979
				10.0705	-0.026226	40.328
				10.0738	-0.0252724	42.9578
				10.0772	-0.0247955	45.6824
				10.0805	-0.0257492	48.492
				10.0838	-0.0252724	51.3802
				10.0872	-0.0219345	54.3365
				10.0905	-0.0162125	57.3497
				10.0938	-0.0109673	60.4124
				10.0972	-0.00619888	63.5128
				10.1005	-0.00429153	66.6399
				10.1038	-0.00667572	69.7813
				10.1072	-0.0133514	72.9275
				10.1105	-0.020504	76.0674
				10.1138	-0.0271797	79.1841
				10.1172	-0.0314713	82.2606
				10.1205	-0.0333786	85.2828
				10.1238	-0.0314713	88.2339
				10.1272	-0.0271797	91.1002
				10.1305	-0.0228882	93.8592
				10.1338	-0.0190735	96.4999
				10.1372	-0.0185966	99.0067
				10.1405	-0.0171661	101.368
				10.1438	-0.0152588	103.572
				10.1472	-0.0123978	105.603
				10.1505	-0.0114441	107.451
				10.1538	-0.0133514	109.1
				10.1572	-0.0133514	110.543
				10.1605	-0.0152588	111.768
				10.1638	-0.020504	112.768
				10.1672	-0.0271797	113.538
				10.1705	-0.0314713	114.077
				10.1738	-0.0324249	114.386
				10.1772	-0.0329018	114.465
				10.1805	-0.0319481	114.314
				10.1838	-0.0286102	113.933
				10.1872	-0.0271797	113.325
				10.1905	-0.0252724	112.493
				10.1938	-0.0238419	111.443
				10.1972	-0.020504	110.181
				10.2005	-0.0185966	108.717
				10.2038	-0.0190735	107.064
				10.2072	-0.0190735	105.237
				10.2105	-0.0209808	103.252
				10.2138	-0.0224113	101.121
				10.2172	-0.0271797	98.8564
				10.2205	-0.0305176	96.4732
				10.2238	-0.0324249	93.9865
				10.2272	-0.0324249	91.4135
				10.2305	-0.0305176	88.7647
				10.2338	-0.0300407	86.0577
				10.2372	-0.026226	83.3111
				10.2405	-0.0219345	80.5411
				10.2438	-0.017643	77.7617
				10.2472	-0.017643	74.9826
				10.2505	-0.0181198	72.2213
				10.2538	-0.0181198	69.4928
				10.2572	-0.0181198	66.8111
				10.2605	-0.0195503	64.1847
				10.2638	-0.0214577	61.6245
				10.2672	-0.0200272	59.1426
				10.2705	-0.0171661	56.7436
				10.2738	-0.014782	54.4333
				10.2772	-0.0152588	52.218
				10.2805	-0.0166893	50.106
				10.2838	-0.0162125	48.1014
				10.2872	-0.0123978	46.2055
				10.2905	-0.00905991	44.4264
				10.2938	-0.00667572	42.768
				10.2972	-0.00524521	41.2307
				10.3005	-0.00286102	39.8073
				10.3038	-0.00190735	38.4989
				10.3072	-0.00476837	37.3044
				10.3105	-0.00762939	36.221
				10.3138	-0.00572205	35.244
				10.3172	0	34.3695
				10.3205	0.00572205	33.597
				10.3238	0.00858307	32.9204
				10.3272	0.00953674	32.3353
				10.3305	0.00905991	31.836
				10.3338	0.00858307	31.4178
				10.3372	0.00667572	31.0731
				10.3405	0.00572205	30.798
				10.3438	0.00667572	30.5867
				10.3472	0.0114441	30.436
				10.3505	0.0171661	30.3354
				10.3538	0.0195503	30.2811
				10.3572	0.0195503	30.2691
				10.3605	0.0219345	30.2944
				10.3638	0.0243187	30.3502
				10.3672	0.0271797	30.426
				10.3705	0.0295639	30.5257
				10.3738	0.0343323	30.642
				10.3772	0.0424385	30.7703
				10.3805	0.0491142	30.9024
				10.3838	0.0581741	31.0402
				10.3872	0.0648499	31.1852
				10.3905	0.0729561	31.333
				10.3938	0.079155	31.4784
				10.3972	0.0853539	31.6224
				10.4005	0.0915527	31.7636
				10.4038	0.0991821	31.9037
				10.4072	0.108242	32.0425
				10.4105	0.115871	32.1774
				10.4138	0.12207	32.3067
				10.4172	0.130177	32.4321
				10.4205	0.138283	32.5565
				10.4238	0.14782	32.6791
				10.4272	0.15831	32.7959
				10.4305	0.172138	32.9108
				10.4338	0.189781	33.0296
				10.4372	0.206947	33.1502
				10.4405	0.225544	33.2727
				10.4438	0.24128	33.3953
				10.4472	0.256538	33.5207
				10.4505	0.270367	33.6442
				10.4538	0.283718	33.7672
				10.4572	0.296116	33.8941
				10.4605	0.310421	34.0271
				10.4638	0.32711	34.1668
				10.4672	0.347137	34.3108
				10.4705	0.364304	34.4596
				10.4738	0.378132	34.6122
				10.4772	0.39196	34.7648
				10.4805	0.404835	34.9145
				10.4838	0.418186	35.058
				10.4872	0.426292	35.1982
				10.4905	0.436306	35.3351
				10.4938	0.448227	35.4638
				10.4972	0.463963	35.5816
				10.5005	0.480175	35.6855
				10.5038	0.492573	35.7766
				10.5072	0.504494	35.85
				10.5105	0.514507	35.9044
				10.5138	0.52309	35.9392
				10.5172	0.525475	35.955
				10.5205	0.523567	35.9488
				10.5238	0.522137	35.9173
				10.5272	0.524998	35.8572
				10.5305	0.530243	35.768
				10.5338	0.536919	35.6507
				10.5372	0.543118	35.5053
				10.5405	0.54884	35.3284
				10.5438	0.552177	35.1214
				10.5472	0.551224	34.8887
				10.5505	0.547886	34.6289
				10.5538	0.542164	34.339
				10.5572	0.534534	34.0176
				10.5605	0.526905	33.6685
				10.5638	0.518322	33.2961
				10.5672	0.510216	32.8984
				10.5705	0.499249	32.4779
				10.5738	0.487328	32.0373
				10.5772	0.475407	31.58
				10.5805	0.463009	31.1084
				10.5838	0.449657	30.6187
				10.5872	0.435352	30.1175
				10.5905	0.422001	29.6044
				10.5938	0.410557	29.0823
				10.5972	0.399113	28.5497
				10.6005	0.387192	28.008
				10.6038	0.375748	27.462
				10.6072	0.363827	26.9117
				10.6105	0.351429	26.3624
				10.6138	0.336647	25.816
				10.6172	0.321388	25.2719
				10.6205	0.305653	24.7326
				10.6238	0.288963	24.2004
				10.6272	0.273228	23.6778
				10.6305	0.256538	23.1614
				10.6338	0.238419	22.6483
				10.6372	0.22316	22.1438
				10.6405	0.211239	21.6503
				10.6438	0.200272	21.1654
				10.6472	0.185966	20.6885
				10.6505	0.174522	20.2212
				10.6538	0.165939	19.7659
				10.6572	0.156879	19.321
				10.6605	0.146866	18.8818
[truncated: 2,800 more rows]

## Sheet: Figure 5 typical samples
TaraOceanSampleName	PG_MinNum	PG_Prevalence	Run	num_processed	num_mapped	Sample ID (registered at PANGAEA for for Tara Oceans samples, www.pangaea.de)	Type	Reference	Expedition	Station	Date/time (yyyymmddThh:mm)	Latitude (decimal degree N)	Longitude (decimal degree E)	Layer	Environmental feature, depth Label terms registered at EnvO (http://environmentontology.org/)	Depth, nominal (m)	Marine biome (Longhurst 2007), terms registered at www.marineregions.org	Ocean and sea region (IHO General Sea Areas 1953) [abbreviation] full name (MRGID:ID) registered at www.marineregions.org	Biogeographical province (Longhurst 2007) [abbreviation] full name (MRGID:ID) registered at www.marineregions.org	Library run accession number(s) registered at the European Nucleotides Archive (www.ebi.ac.uk/ena)
100_DCM_0.22to3	34	1	ERR599081,ERR599113	168171244	296668	TARA_B100000965	Prokaryotic size fraction metatranscriptome	Salazar et al., 2019	Tara Oceans Expedition (2009-2013)	TARA_100	2011-04-15T19:38	-12.9723	-96.0122	DCM	[DCM] deep chlorophyll maximum layer (ENVO:01000326)	50	Trades Biome	[SPO] South Pacific Ocean (MRGID:1910)	[SPSG] South Pacific Subtropical Gyre Province, North and South (MRGID:21486)	ERR599081,ERR599113
110_DCM_0.8to2000	34	1	ERR1712025,ERR1712201	167090166	430023	TARA_N000001748	Eukaryotic size fraction metatranscriptome	Carradec et al., 2018	Tara Oceans Expedition (2009-2013)	TARA_110	2011-05-21T21:00	-1.9002	-84.6265	DCM	[DCM] deep chlorophyll maximum layer (ENVO:01000326)	50	Trades Biome	[SPO] South Pacific Ocean (MRGID:1910)	[SPSG] South Pacific Subtropical Gyre Province, North and South (MRGID:21486)	ERR1712201,ERR1712025
093_SRF_0.8to2000	34	1	ERR1711938,ERR1712009	132308885	636553	TARA_N000001306	Eukaryotic size fraction metatranscriptome	Carradec et al., 2018	Tara Oceans Expedition (2009-2013)	TARA_093	2011-03-12T11:34	-34.0614	-73.1066	SRF	[SRF] surface water layer (ENVO:00010504)	5	Coastal Biome	[SPO] South Pacific Ocean (MRGID:1910)	[CHIL] Chile-Peru Current Coastal Province (MRGID:21495)	ERR1711938,ERR1712009
111_DCM_5to20	34	1	ERR1711885,ERR1712147	151027157	246783	TARA_N000001820	Eukaryotic size fraction metatranscriptome	Carradec et al., 2018	Tara Oceans Expedition (2009-2013)	TARA_111	2011-05-31T20:28	-16.9587	-100.675	DCM	[DCM] deep chlorophyll maximum layer (ENVO:01000326)	90	Trades Biome	[SPO] South Pacific Ocean (MRGID:1910)	[SPSG] South Pacific Subtropical Gyre Province, North and South (MRGID:21486)	ERR1712147,ERR1711885
093_SRF_0.8to5	33	0.970588	ERR1711965,ERR1712103	168050700	132038	TARA_N000001296	Eukaryotic size fraction metatranscriptome	Carradec et al., 2018	Tara Oceans Expedition (2009-2013)	TARA_093	2011-03-12T11:34	-34.0614	-73.1066	SRF	[SRF] surface water layer (ENVO:00010504)	5	Coastal Biome	[SPO] South Pacific Ocean (MRGID:1910)	[CHIL] Chile-Peru Current Coastal Province (MRGID:21495)	ERR1712103,ERR1711965
110_SRF_0.8to5	33	0.970588	ERR1711886,ERR1712078	150546158	68886	TARA_N000001750	Eukaryotic size fraction metatranscriptome	Carradec et al., 2018	Tara Oceans Expedition (2009-2013)	TARA_110	2011-05-21T12:27	-2.0133	-84.589	SRF	[SRF] surface water layer (ENVO:00010504)	5	Trades Biome	[SPO] South Pacific Ocean (MRGID:1910)	[SPSG] South Pacific Subtropical Gyre Province, North and South (MRGID:21486)	ERR1712078,ERR1711886
125_SRF_0.22to3	32	0.941176	ERR599066,ERR599091,ERR599114,ERR599119	162757114	36675	TARA_B100001121	Prokaryotic size fraction metatranscriptome	Salazar et al., 2019	Tara Oceans Expedition (2009-2013)	TARA_125	2011-08-08T17:33	-8.9111	-142.557	SRF	[SRF] surface water layer (ENVO:00010504)	5	Trades Biome	[SPO] South Pacific Ocean (MRGID:1910)	[SPSG] South Pacific Subtropical Gyre Province, North and South (MRGID:21486)	ERR599066,ERR599091,ERR599114,ERR599119
138_SRF_0.22to3	32	0.941176	ERR599030	169055218	73220	TARA_B100001989	Prokaryotic size fraction metatranscriptome	Salazar et al., 2019	Tara Oceans Expedition (2009-2013)	TARA_138	2011-12-10T14:08	6.3332	-102.943	SRF	[SRF] surface water layer (ENVO:00010504)	5	Trades Biome	[NPO] North Pacific Ocean (MRGID:1908)	[PNEC] North Pacific Equatorial Countercurrent Province (MRGID:21488)	ERR599030
138_SRF_5to20	32	0.941176	ERR1711877,ERR1712014	140256166	155946	TARA_N000003003	Eukaryotic size fraction metatranscriptome	Carradec et al., 2018	Tara Oceans Expedition (2009-2013)	TARA_138	2011-12-10T19:34	6.3305	-102.946	SRF	[SRF] surface water layer (ENVO:00010504)	5	Trades Biome	[NPO] North Pacific Ocean (MRGID:1908)	[PNEC] North Pacific Equatorial Countercurrent Province (MRGID:21488)	ERR1711877,ERR1712014
137_MES_0.22to3	32	0.941176	ERR599015,ERR599076,ERR599127,ERR599152	198991454	51619	TARA_B100001971	Prokaryotic size fraction metatranscriptome	Salazar et al., 2019	Tara Oceans Expedition (2009-2013)	TARA_137	2011-12-03T14:31	14.2025	-116.643	MES	[MES] marine water layer (ENVO:01000295) within the mesopelagic zone (ENVO:00000213)	375	Trades Biome	[NPO] North Pacific Ocean (MRGID:1908)	[PNEC] North Pacific Equatorial Countercurrent Province (MRGID:21488)	ERR599015,ERR599076,ERR599127,ERR599152
111_SRF_0.22to3	31	0.911765	ERR599077	187361443	44494	TARA_B100000575	Prokaryotic size fraction metatranscriptome	Salazar et al., 2019	Tara Oceans Expedition (2009-2013)	TARA_111	2011-05-31T14:25	-16.9601	-100.633	SRF	[SRF] surface water layer (ENVO:00010504)	5	Trades Biome	[SPO] South Pacific Ocean (MRGID:1910)	[SPSG] South Pacific Subtropical Gyre Province, North and South (MRGID:21486)	ERR599077
051_DCM_0.8to5	30	0.882353	ERR1712138,ERR1712171	121696963	348643	TARA_N000000216	Eukaryotic size fraction metatranscriptome	Carradec et al., 2018	Tara Oceans Expedition (2009-2013)	TARA_051	2010-05-11T10:40	-21.4689	54.3066	DCM	[DCM] deep chlorophyll maximum layer (ENVO:01000326)	80	Trades Biome	[IO] Indian Ocean (MRGID:1904)	[ISSG] Indian South Subtropical Gyre Province (MRGID:21472)	ERR1712138,ERR1712171
041_SRF_0.8to5	29	0.852941	ERR1712005,ERR1712023	147483831	49320	TARA_N000000071	Eukaryotic size fraction metatranscriptome	Carradec et al., 2018	Tara Oceans Expedition (2009-2013)	TARA_041	2010-03-30T02:47	14.6059	69.9776	SRF	[SRF] surface water layer (ENVO:00010504)	5	Trades Biome	[IO] Indian Ocean (MRGID:1904)	[MONS] Indian Monsoon Gyres Province (MRGID:21471)	ERR1712023,ERR1712005
080_SRF_0.8to5	29	0.852941	ERR1711967,ERR1712070	170331874	56716	TARA_N000001491	Eukaryotic size fraction metatranscriptome	Carradec et al., 2018	Tara Oceans Expedition (2009-2013)	TARA_080	2010-11-29T11:21	-40.6511	-52.182	SRF	[SRF] surface water layer (ENVO:00010504)	5	Coastal Biome	[SAO] South Atlantic Ocean (MRGID:1914)	[BRAZ] Brazil Current Coastal Province (MRGID:21468)	ERR1711967,ERR1712070
080_DCM_0.8to5	28	0.823529	ERR1739841,ERR1739843	159791042	102746	TARA_N000001485	Eukaryotic size fraction metatranscriptome	Carradec et al., 2018	Tara Oceans Expedition (2009-2013)	TARA_080	2010-11-29T19:37	-40.6241	-51.9229	DCM	[DCM] deep chlorophyll maximum layer (ENVO:01000326)	85	Coastal Biome	[SAO] South Atlantic Ocean (MRGID:1914)	[BRAZ] Brazil Current Coastal Province (MRGID:21468)	ERR1739843,ERR1739841
124_SRF_0.22to3	28	0.823529	ERR588857,ERR599036,ERR599069,ERR599080,ERR599151	300509224	38895	TARA_B100000674	Prokaryotic size fraction metatranscriptome	Salazar et al., 2019	Tara Oceans Expedition (2009-2013)	TARA_124	2011-08-04T18:33	-9.1504	-140.522	SRF	[SRF] surface water layer (ENVO:00010504)	5	Trades Biome	[SPO] South Pacific Ocean (MRGID:1910)	[SPSG] South Pacific Subtropical Gyre Province, North and South (MRGID:21486)	ERR588857,ERR599036,ERR599069,ERR599080,ERR599151
051_DCM_20to180	28	0.823529	ERR1712053,ERR1712173	123772178	33637	TARA_N000000225	Eukaryotic size fraction metatranscriptome	Carradec et al., 2018	Tara Oceans Expedition (2009-2013)	TARA_051	2010-05-11T10:40	-21.4689	54.3066	DCM	[DCM] deep chlorophyll maximum layer (ENVO:01000326)	80	Trades Biome	[IO] Indian Ocean (MRGID:1904)	[ISSG] Indian South Subtropical Gyre Province (MRGID:21472)	ERR1712053,ERR1712173
123_SRF_0.22to3	28	0.823529	ERR599160	167300991	29830	TARA_B100000683	Prokaryotic size fraction metatranscriptome	Salazar et al., 2019	Tara Oceans Expedition (2009-2013)	TARA_123	2011-07-31T17:20	-8.9068	-140.283	SRF	[SRF] surface water layer (ENVO:00010504)	5	Trades Biome	[SPO] South Pacific Ocean (MRGID:1910)	[SPSG] South Pacific Subtropical Gyre Province, North and South (MRGID:21486)	ERR599160
135_DCM_0.8to2000	27	0.794118	ERR1711927,ERR1712091	157627775	348084	TARA_N000002183	Eukaryotic size fraction metatranscriptome	Carradec et al., 2018	Tara Oceans Expedition (2009-2013)	TARA_135	2011-10-23T21:22	32.931	-121.865	DCM	[DCM] deep chlorophyll maximum layer (ENVO:01000326)	30	Coastal Biome	[NPO] North Pacific Ocean (MRGID:1908)	[OCAL] Offshore California Current (MRGID:21493)	ERR1711927,ERR1712091
109_SRF_0.22to3	26	0.764706	ERR598997,ERR599118	183979561	15035	TARA_B100000925	Prokaryotic size fraction metatranscriptome	Salazar et al., 2019	Tara Oceans Expedition (2009-2013)	TARA_109	2011-05-12T14:00	1.9928	-84.5766	SRF	[SRF] surface water layer (ENVO:00010504)	5	Coastal Biome	[NPO] North Pacific Ocean (MRGID:1908)	[CHIL] Chile-Peru Current Coastal Province (MRGID:21495)	ERR598997,ERR599118
111_SRF_0.8to5	25	0.735294	ERR1711904,ERR1711985	163025247	84125	TARA_N000001812	Eukaryotic size fraction metatranscriptome	Carradec et al., 2018	Tara Oceans Expedition (2009-2013)	TARA_111	2011-05-31T14:25	-16.9601	-100.633	SRF	[SRF] surface water layer (ENVO:00010504)	5	Trades Biome	[SPO] South Pacific Ocean (MRGID:1910)	[SPSG] South Pacific Subtropical Gyre Province, North and South (MRGID:21486)	ERR1711904,ERR1711985
100_DCM_0.8to2000	25	0.735294	ERR1739847,ERR1739848	161644690	100023	TARA_N000001606	Eukaryotic size fraction metatranscriptome	Carradec et al., 2018	Tara Oceans Expedition (2009-2013)	TARA_100	2011-04-15T19:38	-12.9723	-96.0122	DCM	[DCM] deep chlorophyll maximum layer (ENVO:01000326)	50	Trades Biome	[SPO] South Pacific Ocean (MRGID:1910)	[SPSG] South Pacific Subtropical Gyre Province, North and South (MRGID:21486)	ERR1739847,ERR1739848
109_DCM_0.22to3	25	0.735294	ERR598952,ERR599065,ERR599108	167826809	19684	TARA_B100000927	Prokaryotic size fraction metatranscriptome	Salazar et al., 2019	Tara Oceans Expedition (2009-2013)	TARA_109	2011-05-12T22:15	2.0299	-84.5546	DCM	[DCM] deep chlorophyll maximum layer (ENVO:01000326)	30	Coastal Biome	[NPO] North Pacific Ocean (MRGID:1908)	[CHIL] Chile-Peru Current Coastal Province (MRGID:21495)	ERR598952,ERR599065,ERR599108
052_SRF_0.8to5	22	0.647059	ERR1711907,ERR1712199	158453341	37540	TARA_N000000598	Eukaryotic size fraction metatranscriptome	Carradec et al., 2018	Tara Oceans Expedition (2009-2013)	TARA_052	2010-05-17T04:10	-16.957	53.9801	SRF	[SRF] surface water layer (ENVO:00010504)	5	Trades Biome	[IO] Indian Ocean (MRGID:1904)	[ISSG] Indian South Subtropical Gyre Province (MRGID:21472)	ERR1711907,ERR1712199
135_SRF_0.8to2000	21	0.617647	ERR1712149,ERR1712193	152431979	107728	TARA_N000002464	Eukaryotic size fraction metatranscriptome	Carradec et al., 2018	Tara Oceans Expedition (2009-2013)	TARA_135	2011-10-23T14:24	32.9986	-121.77	SRF	[SRF] surface water layer (ENVO:00010504)	5	Coastal Biome	[NPO] North Pacific Ocean (MRGID:1908)	[OCAL] Offshore California Current (MRGID:21493)	ERR1712149,ERR1712193
137_SRF_0.22to3	20	0.588235	ERR598989	183136610	7560	TARA_B100001287	Prokaryotic size fraction metatranscriptome	Salazar et al., 2019	Tara Oceans Expedition (2009-2013)	TARA_137	2011-12-02T14:12	14.2035	-116.626	SRF	[SRF] surface water layer (ENVO:00010504)	5	Trades Biome	[NPO] North Pacific Ocean (MRGID:1908)	[PNEC] North Pacific Equatorial Countercurrent Province (MRGID:21488)	ERR598989
122_MES_0.22to3	19	0.558824	ERR598999,ERR599033,ERR599083,ERR599096	196705478	11307	TARA_B100000678	Prokaryotic size fraction metatranscriptome	Salazar et al., 2019	Tara Oceans Expedition (2009-2013)	TARA_122	2011-07-27T19:28	-8.9729	-139.239	MES	[MES] marine water layer (ENVO:01000295) within the mesopelagic zone (ENVO:00000213)	600	Trades Biome	[SPO] South Pacific Ocean (MRGID:1910)	[SPSG] South Pacific Subtropical Gyre Province, North and South (MRGID:21486)	ERR598999,ERR599033,ERR599083,ERR599096
041_SRF_0.22to1.6	19	0.558824	ERR599011,ERR599074	217226347	6355	TARA_B100000282	Prokaryotic size fraction metatranscriptome	Salazar et al., 2019	Tara Oceans Expedition (2009-2013)	TARA_041	2010-03-30T02:47	14.6059	69.9776	SRF	[SRF] surface water layer (ENVO:00010504)	5	Trades Biome	[IO] Indian Ocean (MRGID:1904)	[MONS] Indian Monsoon Gyres Province (MRGID:21471)	ERR599011,ERR599074
100_SRF_0.22to3	18	0.529412	ERR599063,ERR599163,ERR599169	184918095	7449	TARA_B100000963	Prokaryotic size fraction metatranscriptome	Salazar et al., 2019	Tara Oceans Expedition (2009-2013)	TARA_100	2011-04-15T12:45	-13.0023	-95.9759	SRF	[SRF] surface water layer (ENVO:00010504)	5	Trades Biome	[SPO] South Pacific Ocean (MRGID:1910)	[SPSG] South Pacific Subtropical Gyre Province, North and South (MRGID:21486)	ERR599063,ERR599163,ERR599169
122_SRF_0.22to3	18	0.529412	ERR598992	137579071	11595	TARA_B100001115	Prokaryotic size fraction metatranscriptome	Salazar et al., 2019	Tara Oceans Expedition (2009-2013)	TARA_122	2011-07-26T17:10	-8.9971	-139.196	SRF	[SRF] surface water layer (ENVO:00010504)	5	Trades Biome	[SPO] South Pacific Ocean (MRGID:1910)	[SPSG] South Pacific Subtropical Gyre Province, North and South (MRGID:21486)	ERR598992
139_SRF_0.22to3	17	0.5	ERR3586821,ERR3586822,ERR3586823,ERR3586824,ERR3587003,ERR3587076	160696388	268240	TARA_B100002010	Prokaryotic size fraction metatranscriptome	Salazar et al., 2019	Tara Oceans Expedition (2009-2013)	TARA_139	2011-12-15T14:16	6.4998	-94.9527	SRF	[SRF] surface water layer (ENVO:00010504)	5	Trades Biome	[NPO] North Pacific Ocean (MRGID:1908)	[PNEC] North Pacific Equatorial Countercurrent Province (MRGID:21488)	ERR3586821,ERR3586822,ERR3586823,ERR3586824,ERR3587003,ERR3587076
102_DCM_0.22to3	15	0.441176	ERR598962,ERR599007,ERR599168	202138778	6636	TARA_B100000902	Prokaryotic size fraction metatranscriptome	Salazar et al., 2019	Tara Oceans Expedition (2009-2013)	TARA_102	2011-04-22T21:13	-5.2669	-85.2732	DCM	[DCM] deep chlorophyll maximum layer (ENVO:01000326)	40	Trades Biome	[SPO] South Pacific Ocean (MRGID:1910)	[PEOD] Pacific Equatorial Divergence Province (MRGID:21489)	ERR598962,ERR599007,ERR599168
148_SRF_0.22to3	15	0.441176	ERR599123	169249118	9894	TARA_B100001741	Prokaryotic size fraction metatranscriptome	Salazar et al., 2019	Tara Oceans Expedition (2009-2013)	TARA_148	2012-02-24T11:40	31.6948	-64.2489	SRF	[SRF] surface water layer (ENVO:00010504)	5	Westerlies Biome	[NAO] North Atlantic Ocean (MRGID:1912)	[NAST-W] North Atlantic Subtropical Gyral Province (MRGID:21455)	ERR599123
084_SRF_0.22to3	15	0.441176	ERR598945,ERR599059	216495189	17423	TARA_B100000780	Prokaryotic size fraction metatranscriptome	Salazar et al., 2019	Tara Oceans Expedition (2009-2013)	TARA_084	2011-01-03T11:05	-60.2287	-60.6476	SRF	[SRF] surface water layer (ENVO:00010504)	5	Polar Biome	[SO] Southern Ocean (MRGID:1907)	[ANTA] Antarctic Province (MRGID:21502)	ERR598945,ERR599059
138_MES_0.22to3	14	0.411765	ERR599004,ERR599051,ERR599060,ERR599175	170893506	6483	TARA_B100002003	Prokaryotic size fraction metatranscriptome	Salazar et al., 2019	Tara Oceans Expedition (2009-2013)	TARA_138	2011-12-11T20:37	6.3559	-103.06	MES	[MES] marine water layer (ENVO:01000295) within the mesopelagic zone (ENVO:00000213)	450	Trades Biome	[NPO] North Pacific Ocean (MRGID:1908)	[PNEC] North Pacific Equatorial Countercurrent Province (MRGID:21488)	ERR599004,ERR599051,ERR599060,ERR599175
052_DCM_0.8to5	14	0.411765	ERR1712017,ERR1712188	121584708	67049	TARA_N000000600	Eukaryotic size fraction metatranscriptome	Carradec et al., 2018	Tara Oceans Expedition (2009-2013)	TARA_052	2010-05-17T11:42	-16.9534	53.9601	DCM	[DCM] deep chlorophyll maximum layer (ENVO:01000326)	75	Trades Biome	[IO] Indian Ocean (MRGID:1904)	[ISSG] Indian South Subtropical Gyre Province (MRGID:21472)	ERR1712188,ERR1712017
149_SRF_0.22to3	14	0.411765	ERR598963	175262887	9447	TARA_B100001758	Prokaryotic size fraction metatranscriptome	Salazar et al., 2019	Tara Oceans Expedition (2009-2013)	TARA_149	2012-03-01T10:48	34.1132	-49.9181	SRF	[SRF] surface water layer (ENVO:00010504)	5	Westerlies Biome	[NAO] North Atlantic Ocean (MRGID:1912)	[NAST-W] North Atlantic Subtropical Gyral Province (MRGID:21455)	ERR598963
143_DCM_0.22to3	13	0.382353	ERR3586776,ERR3586777,ERR3586778,ERR3586779,ERR3587027	120901721	128732	TARA_B100001217	Prokaryotic size fraction metatranscriptome	Salazar et al., 2019	Tara Oceans Expedition (2009-2013)	TARA_143	2012-01-16T21:35	29.851	-79.7064	DCM	[DCM] deep chlorophyll maximum layer (ENVO:01000326)	40	Coastal Biome	[NAO] North Atlantic Ocean (MRGID:1912)	[CHSB] Cheasapeake Bay Province	ERR3586776,ERR3586777,ERR3586778,ERR3586779,ERR3587027
135_MES_gt3	13	0.382353	ERR1711864,ERR1712059	96821754	77341	TARA_N000002171	Eukaryotic size fraction metatranscriptome	Carradec et al., 2018	Tara Oceans Expedition (2009-2013)	TARA_135	2011-10-24T01:01	33.0339	-121.878	MES	[MES] marine water layer (ENVO:01000295) within the mesopelagic zone (ENVO:00000213)	650	Coastal Biome	[NPO] North Pacific Ocean (MRGID:1908)	[OCAL] Offshore California Current (MRGID:21493)	ERR1711864,ERR1712059
135_DCM_0.8to5	13	0.382353	ERR1711903,ERR1712162	132567904	1478466	TARA_N000002191	Eukaryotic size fraction metatranscriptome	Carradec et al., 2018	Tara Oceans Expedition (2009-2013)	TARA_135	2011-10-23T21:22	32.931	-121.865	DCM	[DCM] deep chlorophyll maximum layer (ENVO:01000326)	30	Coastal Biome	[NPO] North Pacific Ocean (MRGID:1908)	[OCAL] Offshore California Current (MRGID:21493)	ERR1711903,ERR1712162
110_SRF_5to20	13	0.382353	ERR1712115,ERR1712177	174013566	29468	TARA_N000001754	Eukaryotic size fraction metatranscriptome	Carradec et al., 2018	Tara Oceans Expedition (2009-2013)	TARA_110	2011-05-21T12:27	-2.0133	-84.589	SRF	[SRF] surface water layer (ENVO:00010504)	5	Trades Biome	[SPO] South Pacific Ocean (MRGID:1910)	[SPSG] South Pacific Subtropical Gyre Province, North and South (MRGID:21486)	ERR1712115,ERR1712177
109_MES_0.22to3	13	0.382353	ERR598971,ERR599067	190466103	9024	TARA_B100000929	Prokaryotic size fraction metatranscriptome	Salazar et al., 2019	Tara Oceans Expedition (2009-2013)	TARA_109	2011-05-13T16:08	2.0649	-84.5546	MES	[MES] marine water layer (ENVO:01000295) within the mesopelagic zone (ENVO:00000213)	380	Coastal Biome	[NPO] North Pacific Ocean (MRGID:1908)	[CHIL] Chile-Peru Current Coastal Province (MRGID:21495)	ERR598971,ERR599067
149_MES_0.8to3	12	0.352941	ERR1711960,ERR1711969	145639204	99680	TARA_N000002509	Eukaryotic size fraction metatranscriptome	Carradec et al., 2018	Tara Oceans Expedition (2009-2013)	TARA_149	2012-03-01T18:50	34.0771	-49.8233	MES	[MES] marine water layer (ENVO:01000295) within the mesopelagic zone (ENVO:00000213)	740	Westerlies Biome	[NAO] North Atlantic Ocean (MRGID:1912)	[NAST-W] North Atlantic Subtropical Gyral Province (MRGID:21455)	ERR1711969,ERR1711960
150_SRF_0.22to3	12	0.352941	ERR599170	189947626	6073	TARA_B100001769	Prokaryotic size fraction metatranscriptome	Salazar et al., 2019	Tara Oceans Expedition (2009-2013)	TARA_150	2012-03-05T09:25	35.9346	-37.3032	SRF	[SRF] surface water layer (ENVO:00010504)	5	Westerlies Biome	[NAO] North Atlantic Ocean (MRGID:1912)	[NAST-W] North Atlantic Subtropical Gyral Province (MRGID:21455)	ERR599170
047_DCM_0.8to20	11	0.323529	ERR1711919,ERR1712026	137329658	142355	TARA_G000000124	Eukaryotic size fraction metatranscriptome	Carradec et al., 2018	Tara Oceans Expedition (2009-2013)	TARA_047	2010-04-16T04:43	-2.0465	72.1568	DCM	[DCM] deep chlorophyll maximum layer (ENVO:01000326)	55	Trades Biome	[IO] Indian Ocean (MRGID:1904)	[MONS] Indian Monsoon Gyres Province (MRGID:21471)	ERR1712026,ERR1711919
127_SRF_0.22to3	10	0.294118	ERR3586979,ERR3587101	155857442	310965	TARA_B100001228	Prokaryotic size fraction metatranscriptome	Salazar et al., 2019	Tara Oceans Expedition (2009-2013)	TARA_127	2011-08-31T18:00	-6.6499	-152.424	SRF	[SRF] surface water layer (ENVO:00010504)	5	Trades Biome	[SPO] South Pacific Ocean (MRGID:1910)	[SPSG] South Pacific Subtropical Gyre Province, North and South (MRGID:21486)	ERR3586979,ERR3587101
041_DCM_0.22to1.6	10	0.294118	ERR598977,ERR599053	224813254	2045	TARA_B100000287	Prokaryotic size fraction metatranscriptome	Salazar et al., 2019	Tara Oceans Expedition (2009-2013)	TARA_041	2010-03-30T10:56	14.5536	70.0128	DCM	[DCM] deep chlorophyll maximum layer (ENVO:01000326)	60	Trades Biome	[IO] Indian Ocean (MRGID:1904)	[MONS] Indian Monsoon Gyres Province (MRGID:21471)	ERR598977,ERR599053
047_SRF_0.8to20	10	0.294118	ERR1711901,ERR1712146	103781431	29265	TARA_N000000278	Eukaryotic size fraction metatranscriptome	Carradec et al., 2018	Tara Oceans Expedition (2009-2013)	TARA_047	2010-04-16T04:42	-2.0465	72.1568	SRF	[SRF] surface water layer (ENVO:00010504)	5	Trades Biome	[IO] Indian Ocean (MRGID:1904)	[MONS] Indian Monsoon Gyres Province (MRGID:21471)	ERR1711901,ERR1712146
052_DCM_0.22to1.6	10	0.294118	ERR599002,ERR599016	192659292	1659	TARA_B100000214	Prokaryotic size fraction metatranscriptome	Salazar et al., 2019	Tara Oceans Expedition (2009-2013)	TARA_052	2010-05-17T11:42	-16.9534	53.9601	DCM	[DCM] deep chlorophyll maximum layer (ENVO:01000326)	75	Trades Biome	[IO] Indian Ocean (MRGID:1904)	[ISSG] Indian South Subtropical Gyre Province (MRGID:21472)	ERR599002,ERR599016
102_SRF_0.22to3	10	0.294118	ERR598943,ERR598978	167231081	5330	TARA_B100000900	Prokaryotic size fraction metatranscriptome	Salazar et al., 2019	Tara Oceans Expedition (2009-2013)	TARA_102	2011-04-21T20:07	-5.2529	-85.1545	SRF	[SRF] surface water layer (ENVO:00010504)	5	Trades Biome	[SPO] South Pacific Ocean (MRGID:1910)	[PEOD] Pacific Equatorial Divergence Province (MRGID:21489)	ERR598943,ERR598978
135_SRF_0.22to3	9	0.264706	ERR3586809,ERR3586810,ERR3586811,ERR3586812,ERR3587074	149372728	22055	TARA_B100001275	Prokaryotic size fraction metatranscriptome	Salazar et al., 2019	Tara Oceans Expedition (2009-2013)	TARA_135	2011-10-23T14:24	32.9986	-121.77	SRF	[SRF] surface water layer (ENVO:00010504)	5	Coastal Biome	[NPO] North Pacific Ocean (MRGID:1908)	[OCAL] Offshore California Current (MRGID:21493)	ERR3586809,ERR3586810,ERR3586811,ERR3586812,ERR3587074
097_SRF_0.22to3	9	0.264706	ERR3586892,ERR3587064	79789160	102480	TARA_B100000994	Prokaryotic size fraction metatranscriptome	Salazar et al., 2019	Tara Oceans Expedition (2009-2013)	TARA_097	2011-03-27T13:47	-28.1698	-107.383	SRF	[SRF] surface water layer (ENVO:00010504)	5	Trades Biome	[SPO] South Pacific Ocean (MRGID:1910)	[SPSG] South Pacific Subtropical Gyre Province, North and South (MRGID:21486)	ERR3586892,ERR3587064
041_DCM_0.8to5	9	0.264706	ERR1712159,ERR1712164	140618424	21588	TARA_N000000072	Eukaryotic size fraction metatranscriptome	Carradec et al., 2018	Tara Oceans Expedition (2009-2013)	TARA_041	2010-03-30T10:56	14.5536	70.0128	DCM	[DCM] deep chlorophyll maximum layer (ENVO:01000326)	60	Trades Biome	[IO] Indian Ocean (MRGID:1904)	[MONS] Indian Monsoon Gyres Province (MRGID:21471)	ERR1712159,ERR1712164
142_SRF_0.22to3	8	0.235294	ERR3586927,ERR3586928,ERR3586929,ERR3586930,ERR3586931,ERR3586932,ERR3586933,ERR3586934	133751614	65747	TARA_B100002054	Prokaryotic size fraction metatranscriptome	Salazar et al., 2019	Tara Oceans Expedition (2009-2013)	TARA_142	2012-01-09T13:41	25.5264	-88.394	SRF	[SRF] surface water layer (ENVO:00010504)	5	Coastal Biome	[NAO] North Atlantic Ocean (MRGID:1912)	[CARB] Caribbean Province (MRGID:21466)	ERR3586927,ERR3586928,ERR3586929,ERR3586930,ERR3586931,ERR3586932,ERR3586933,ERR3586934,ERR3587023
136_SRF_0.22to3	8	0.235294	ERR3586817,ERR3586818,ERR3586819,ERR3586820,ERR3586982,ERR3586991	161997367	139048	TARA_B100001977	Prokaryotic size fraction metatranscriptome	Salazar et al., 2019	Tara Oceans Expedition (2009-2013)	TARA_136	2011-11-30T16:20	17.0854	-118.891	SRF	[SRF] surface water layer (ENVO:00010504)	5	Trades Biome	[NPO] North Pacific Ocean (MRGID:1908)	[NPTG] North Pacific Tropical Gyre Province (MRGID:21487)	ERR3586817,ERR3586818,ERR3586819,ERR3586820,ERR3586982,ERR3586991
048_SRF_180to2000	8	0.235294	ERR1712189,ERR1712221	121748022	14646	TARA_N000000115	Eukaryotic size fraction metatranscriptome	Carradec et al., 2018	Tara Oceans Expedition (2009-2013)	TARA_048	2010-04-19T11:47	-9.4153	66.303	SRF	[SRF] surface water layer (ENVO:00010504)	5	Trades Biome	[IO] Indian Ocean (MRGID:1904)	[ISSG] Indian South Subtropical Gyre Province (MRGID:21472)	ERR1712189,ERR1712221
082_DCM_0.22to3	8	0.235294	ERR599027,ERR599122	217227373	6123	TARA_B100000767	Prokaryotic size fraction metatranscriptome	Salazar et al., 2019	Tara Oceans Expedition (2009-2013)	TARA_082	2010-12-06T18:58	-47.2007	-57.9446	DCM	[DCM] deep chlorophyll maximum layer (ENVO:01000326)	40	Coastal Biome	[SAO] South Atlantic Ocean (MRGID:1914) / [SO] Southern Ocean (MRGID:1907)	[FKLD] Southwest Atlantic Shelves Province (MRGID:21469)	ERR599027,ERR599122
093_SRF_0.22to3	7	0.205882	ERR3586956,ERR3587060	91426541	36338	TARA_B100001064	Prokaryotic size fraction metatranscriptome	Salazar et al., 2019	Tara Oceans Expedition (2009-2013)	TARA_093	2011-03-12T11:34	-34.0614	-73.1066	SRF	[SRF] surface water layer (ENVO:00010504)	5	Coastal Biome	[SPO] South Pacific Ocean (MRGID:1910)	[CHIL] Chile-Peru Current Coastal Province (MRGID:21495)	ERR3586956,ERR3587060
135_MES_0.8to3	7	0.205882	ERR1711925,ERR1712034	92655418	48387	TARA_N000002172	Eukaryotic size fraction metatranscriptome	Carradec et al., 2018	Tara Oceans Expedition (2009-2013)	TARA_135	2011-10-24T01:01	33.0339	-121.878	MES	[MES] marine water layer (ENVO:01000295) within the mesopelagic zone (ENVO:00000213)	650	Coastal Biome	[NPO] North Pacific Ocean (MRGID:1908)	[OCAL] Offshore California Current (MRGID:21493)	ERR1712034,ERR1711925
052_SRF_0.22to1.6	7	0.205882	ERR599098,ERR599139	199496108	1379	TARA_B100000212	Prokaryotic size fraction metatranscriptome	Salazar et al., 2019	Tara Oceans Expedition (2009-2013)	TARA_052	2010-05-17T04:10	-16.957	53.9801	SRF	[SRF] surface water layer (ENVO:00010504)	5	Trades Biome	[IO] Indian Ocean (MRGID:1904)	[ISSG] Indian South Subtropical Gyre Province (MRGID:21472)	ERR599098,ERR599139
046_SRF_20to180	7	0.205882	ERR1711893,ERR1712044	172717887	66235	TARA_N000000269	Eukaryotic size fraction metatranscriptome	Carradec et al., 2018	Tara Oceans Expedition (2009-2013)	TARA_046	2010-04-15T02:15	-0.6625	73.1611	SRF	[SRF] surface water layer (ENVO:00010504)	5	Trades Biome	[IO] Indian Ocean (MRGID:1904)	[MONS] Indian Monsoon Gyres Province (MRGID:21471)	ERR1711893,ERR1712044
040_SRF_0.22to1.6	6	0.176471	ERR3586963,ERR3587087	131038854	167950	TARA_B100000110	Prokaryotic size fraction metatranscriptome	Salazar et al., 2019	Tara Oceans Expedition (2009-2013)	TARA_040	2010-03-22T03:04	17.5294	67.9576	SRF	[SRF] surface water layer (ENVO:00010504)	5	Trades Biome	[IO] Indian Ocean (MRGID:1904)	[MONS] Indian Monsoon Gyres Province (MRGID:21471)	ERR3586963,ERR3587087
053_SRF_0.22to1.6	6	0.176471	ERR3586938,ERR3587041	104216123	26289	TARA_B100000353	Prokaryotic size fraction metatranscriptome	Salazar et al., 2019	Tara Oceans Expedition (2009-2013)	TARA_053	2010-05-25T05:27	-13.0833	46.971	SRF	[SRF] surface water layer (ENVO:00010504)	5	Coastal Biome	[IO] Indian Ocean (MRGID:1904)	[EAFR] Eastern Africa Coastal Province (MRGID:21473)	ERR3586938,ERR3587041
124_SRF_5to20	6	0.176471	ERR1711882,ERR1711999	56737242	109664	TARA_N000002039	Eukaryotic size fraction metatranscriptome	Carradec et al., 2018	Tara Oceans Expedition (2009-2013)	TARA_124	2011-08-04T18:33	-9.1504	-140.522	SRF	[SRF] surface water layer (ENVO:00010504)	5	Trades Biome	[SPO] South Pacific Ocean (MRGID:1910)	[SPSG] South Pacific Subtropical Gyre Province, North and South (MRGID:21486)	ERR1711882,ERR1711999
078_SRF_0.22to3	6	0.176471	ERR599006,ERR599022	226081773	9711	TARA_B100000524	Prokaryotic size fraction metatranscriptome	Salazar et al., 2019	Tara Oceans Expedition (2009-2013)	TARA_078	2010-11-04T10:24	-30.1367	-43.2899	SRF	[SRF] surface water layer (ENVO:00010504)	5	Trades Biome	[SAO] South Atlantic Ocean (MRGID:1914)	[SATL] South Atlantic Gyral Province (MRGID:21459)	ERR599006,ERR599022
137_DCM_0.22to3	6	0.176471	ERR598987,ERR599070,ERR599099,ERR599147	190578211	3882	TARA_B100001964	Prokaryotic size fraction metatranscriptome	Salazar et al., 2019	Tara Oceans Expedition (2009-2013)	TARA_137	2011-12-02T20:42	14.2075	-116.647	DCM	[DCM] deep chlorophyll maximum layer (ENVO:01000326)	40	Trades Biome	[NPO] North Pacific Ocean (MRGID:1908)	[PNEC] North Pacific Equatorial Countercurrent Province (MRGID:21488)	ERR598987,ERR599070,ERR599099,ERR599147
085_SRF_0.22to3	6	0.176471	ERR599090,ERR599176	196799957	7709	TARA_B100000787	Prokaryotic size fraction metatranscriptome	Salazar et al., 2019	Tara Oceans Expedition (2009-2013)	TARA_085	2011-01-06T10:38	-62.0385	-49.529	SRF	[SRF] surface water layer (ENVO:00010504)	5	Polar Biome	[SO] Southern Ocean (MRGID:1907)	[ANTA] Antarctic Province (MRGID:21502)	ERR599090,ERR599176
100_MES_0.22to3	6	0.176471	ERR598946,ERR598953,ERR598981	179899648	4687	TARA_B100000959	Prokaryotic size fraction metatranscriptome	Salazar et al., 2019	Tara Oceans Expedition (2009-2013)	TARA_100	2011-04-16T13:03	-12.9794	-96.0232	dDCM	[DCM] deep chlorophyll maximum layer (ENVO:01000326)	177	Trades Biome	[SPO] South Pacific Ocean (MRGID:1910)	[SPSG] South Pacific Subtropical Gyre Province, North and South (MRGID:21486)	ERR598946,ERR598953,ERR598981
125_MIX_0.22to3	6	0.176471	ERR599156	181662871	8450	TARA_B100001123	Prokaryotic size fraction metatranscriptome	Salazar et al., 2019	Tara Oceans Expedition (2009-2013)	TARA_125	2011-08-09T17:05	-8.8999	-142.546	MIX	[MIX] marine epipelagic wind mixed layer (ENVO:01000061)	140	Trades Biome	[SPO] South Pacific Ocean (MRGID:1910)	[SPSG] South Pacific Subtropical Gyre Province, North and South (MRGID:21486)	ERR599156
111_DCM_0.22to3	6	0.176471	ERR598961	184698285	6881	TARA_B100000579	Prokaryotic size fraction metatranscriptome	Salazar et al., 2019	Tara Oceans Expedition (2009-2013)	TARA_111	2011-05-31T20:28	-16.9587	-100.675	DCM	[DCM] deep chlorophyll maximum layer (ENVO:01000326)	90	Trades Biome	[SPO] South Pacific Ocean (MRGID:1910)	[SPSG] South Pacific Subtropical Gyre Province, North and South (MRGID:21486)	ERR598961
112_SRF_0.22to3	5	0.147059	ERR3586901,ERR3587009	105107307	358881	TARA_B100000939	Prokaryotic size fraction metatranscriptome	Salazar et al., 2019	Tara Oceans Expedition (2009-2013)	TARA_112	2011-06-14T16:45	-23.2811	-129.395	SRF	[SRF] surface water layer (ENVO:00010504)	5	Trades Biome	[SPO] South Pacific Ocean (MRGID:1910)	[SPSG] South Pacific Subtropical Gyre Province, North and South (MRGID:21486)	ERR3586901,ERR3587009
135_DCM_0.22to3	5	0.147059	ERR3586813,ERR3586814,ERR3586815,ERR3586816,ERR3587002,ERR3587075	173702770	40012	TARA_B100001263	Prokaryotic size fraction metatranscriptome	Salazar et al., 2019	Tara Oceans Expedition (2009-2013)	TARA_135	2011-10-23T21:22	32.931	-121.865	DCM	[DCM] deep chlorophyll maximum layer (ENVO:01000326)	30	Coastal Biome	[NPO] North Pacific Ocean (MRGID:1908)	[OCAL] Offshore California Current (MRGID:21493)	ERR3586813,ERR3586814,ERR3586815,ERR3586816,ERR3587002,ERR3587075
144_SRF_0.8to5	5	0.147059	ERR1712041,ERR1712089	91138767	38995	TARA_N000003179	Eukaryotic size fraction metatranscriptome	Carradec et al., 2018	Tara Oceans Expedition (2009-2013)	TARA_144	2012-01-29T20:01	36.3698	-72.9669	SRF	[SRF] surface water layer (ENVO:00010504)	5	Westerlies Biome / Coastal Biome	[NAO] North Atlantic Ocean (MRGID:1912)	[NAST-W] North Atlantic Subtropical Gyral Province (MRGID:21455) / [CHSB] Cheasapeake Bay Province	ERR1712089,ERR1712041
102_MES_0.22to3	5	0.147059	ERR599055,ERR599128,ERR599132	196653294	4134	TARA_B100000953	Prokaryotic size fraction metatranscriptome	Salazar et al., 2019	Tara Oceans Expedition (2009-2013)	TARA_102	2011-04-22T12:08	-5.261	-85.1678	MES	[MES] marine water layer (ENVO:01000295) within the mesopelagic zone (ENVO:00000213)	480	Trades Biome	[SPO] South Pacific Ocean (MRGID:1910)	[PEOD] Pacific Equatorial Divergence Province (MRGID:21489)	ERR599055,ERR599128,ERR599132
076_SRF_0.22to3	5	0.147059	ERR599010,ERR599126	220346741	23183	TARA_B100000513	Prokaryotic size fraction metatranscriptome	Salazar et al., 2019	Tara Oceans Expedition (2009-2013)	TARA_076	2010-10-16T09:55	-20.9354	-35.1803	SRF	[SRF] surface water layer (ENVO:00010504)	5	Trades Biome	[SAO] South Atlantic Ocean (MRGID:1914)	[SATL] South Atlantic Gyral Province (MRGID:21459)	ERR599010,ERR599126
149_MES_0.22to3	5	0.147059	ERR598964	189534322	4052	TARA_B100001765	Prokaryotic size fraction metatranscriptome	Salazar et al., 2019	Tara Oceans Expedition (2009-2013)	TARA_149	2012-03-01T18:50	34.0771	-49.8233	MES	[MES] marine water layer (ENVO:01000295) within the mesopelagic zone (ENVO:00000213)	740	Westerlies Biome	[NAO] North Atlantic Ocean (MRGID:1912)	[NAST-W] North Atlantic Subtropical Gyral Province (MRGID:21455)	ERR598964
041_DCM_5to20	5	0.147059	ERR1711996,ERR1712229	149098066	255834	TARA_N000000074	Eukaryotic size fraction metatranscriptome	Carradec et al., 2018	Tara Oceans Expedition (2009-2013)	TARA_041	2010-03-30T10:56	14.5536	70.0128	DCM	[DCM] deep chlorophyll maximum layer (ENVO:01000326)	60	Trades Biome	[IO] Indian Ocean (MRGID:1904)	[MONS] Indian Monsoon Gyres Province (MRGID:21471)	ERR1711996,ERR1712229
072_SRF_5to20	5	0.147059	ERR1711948,ERR1712039	168637638	21076	TARA_N000000836	Eukaryotic size fraction metatranscriptome	Carradec et al., 2018	Tara Oceans Expedition (2009-2013)	TARA_072	2010-10-05T11:00	-8.7277	-17.9235	SRF	[SRF] surface water layer (ENVO:00010504)	5	Trades Biome	[SAO] South Atlantic Ocean (MRGID:1914)	[SATL] South Atlantic Gyral Province (MRGID:21459)	ERR1711948,ERR1712039
148_MES_0.22to3	5	0.147059	ERR598958	166489699	16890	TARA_B100001750	Prokaryotic size fraction metatranscriptome	Salazar et al., 2019	Tara Oceans Expedition (2009-2013)	TARA_148b	2012-02-27T15:28	34.1504	-56.9684	MES	[MES] marine water layer (ENVO:01000295) within the mesopelagic zone (ENVO:00000213)	250	Westerlies Biome	[NAO] North Atlantic Ocean (MRGID:1912)	[NAST-W] North Atlantic Subtropical Gyral Province (MRGID:21455)	ERR598958
098_SRF_0.22to3	4	0.117647	ERR3586895,ERR3587067	110084253	87293	TARA_B100001031	Prokaryotic size fraction metatranscriptome	Salazar et al., 2019	Tara Oceans Expedition (2009-2013)	TARA_098	2011-04-03T13:44	-25.8051	-111.72	SRF	[SRF] surface water layer (ENVO:00010504)	5	Trades Biome	[SPO] South Pacific Ocean (MRGID:1910)	[SPSG] South Pacific Subtropical Gyre Province, North and South (MRGID:21486)	ERR3586895,ERR3587067
132_SRF_0.22to3	4	0.117647	ERR3586903,ERR3586904,ERR3586905,ERR3586906,ERR3586907,ERR3586908,ERR3586909,ERR3586910	107716996	99101	TARA_B100000658	Prokaryotic size fraction metatranscriptome	Salazar et al., 2019	Tara Oceans Expedition (2009-2013)	TARA_132	2011-10-04T17:46	31.5213	-158.996	SRF	[SRF] surface water layer (ENVO:00010504)	5	Westerlies Biome	[NPO] North Pacific Ocean (MRGID:1908)	[NPST] North Pacific Subtropical and Polar Front Provinces (MRGID:21484)	ERR3586903,ERR3586904,ERR3586905,ERR3586906,ERR3586907,ERR3586908,ERR3586909,ERR3586910,ERR3587018
142_SRF_0.8to2000	4	0.117647	ERR1719326	188583294	7498	TARA_N000003081	Eukaryotic size fraction metatranscriptome	Carradec et al., 2018	Tara Oceans Expedition (2009-2013)	TARA_142	2012-01-09T13:41	25.5264	-88.394	SRF	[SRF] surface water layer (ENVO:00010504)	5	Coastal Biome	[NAO] North Atlantic Ocean (MRGID:1912)	[CARB] Caribbean Province (MRGID:21466)	ERR1719326
110_DCM_0.22to3	4	0.117647	ERR3586751,ERR3587008	69863626	45687	TARA_B100001111	Prokaryotic size fraction metatranscriptome	Salazar et al., 2019	Tara Oceans Expedition (2009-2013)	TARA_110	2011-05-21T21:00	-1.9002	-84.6265	DCM	[DCM] deep chlorophyll maximum layer (ENVO:01000326)	50	Trades Biome	[SPO] South Pacific Ocean (MRGID:1910)	[SPSG] South Pacific Subtropical Gyre Province, North and South (MRGID:21486)	ERR3586751,ERR3587008
123_MIX_0.22to3	4	0.117647	ERR598956,ERR598998,ERR599117,ERR599157	182265647	6498	TARA_B100000686	Prokaryotic size fraction metatranscriptome	Salazar et al., 2019	Tara Oceans Expedition (2009-2013)	TARA_123	2011-08-01T17:52	-8.9109	-140.285	MIX	[MIX] marine epipelagic wind mixed layer (ENVO:01000061)	150	Trades Biome	[SPO] South Pacific Ocean (MRGID:1910)	[SPSG] South Pacific Subtropical Gyre Province, North and South (MRGID:21486)	ERR598956,ERR598998,ERR599117,ERR599157
145_SRF_0.22to3	4	0.117647	ERR3587111,ERR3587154	173849616	9007	TARA_B100001135	Prokaryotic size fraction metatranscriptome	Salazar et al., 2019	Tara Oceans Expedition (2009-2013)	TARA_145	2012-02-02T11:52	39.2305	-70.0377	SRF	[SRF] surface water layer (ENVO:00010504)	5	Westerlies Biome	[NAO] North Atlantic Ocean (MRGID:1912)	[GFST] Gulf Stream Province (MRGID:21454)	ERR3587111,ERR3587154
131_SRF_20to180	4	0.117647	ERR1712027,ERR1712117	170811137	21221	TARA_N000002360	Eukaryotic size fraction metatranscriptome	Carradec et al., 2018	Tara Oceans Expedition (2009-2013)	TARA_131	2011-09-30T02:25	22.7267	-157.995	SRF	[SRF] surface water layer (ENVO:00010504)	5	Trades Biome	[NPO] North Pacific Ocean (MRGID:1908)	[NPTG] North Pacific Tropical Gyre Province (MRGID:21487)	ERR1712117,ERR1712027
009_SRF_0.8to5	4	0.117647	ERR1711932,ERR1711995	159360505	507582	TARA_X000000954	Eukaryotic size fraction metatranscriptome	Carradec et al., 2018	Tara Oceans Expedition (2009-2013)	TARA_009	2009-09-28T12:18	39.1633	5.916	SRF	[SRF] surface water layer (ENVO:00010504)	9	Westerlies Biome	[MS] Mediterranean Sea (MRGID:1905)	[MEDI] Mediterranean Sea, Black Sea Province (MRGID:21465)	ERR1711995,ERR1711932
068_DCM_0.8to5	4	0.117647	ERR1719269,ERR1719271	229559015	6928	TARA_N000000728	Eukaryotic size fraction metatranscriptome	Carradec et al., 2018	Tara Oceans Expedition (2009-2013)	TARA_068	2010-09-14T13:30	-31.027	4.6802	DCM	[DCM] deep chlorophyll maximum layer (ENVO:01000326)	50	Trades Biome	[SAO] South Atlantic Ocean (MRGID:1914)	[SATL] South Atlantic Gyral Province (MRGID:21459)	ERR1719269,ERR1719271
139_SRF_0.8to5	4	0.117647	ERR1719185,ERR1719313	188488720	5989	TARA_N000003037	Eukaryotic size fraction metatranscriptome	Carradec et al., 2018	Tara Oceans Expedition (2009-2013)	TARA_139	2011-12-15T14:16	6.4998	-94.9527	SRF	[SRF] surface water layer (ENVO:00010504)	5	Trades Biome	[NPO] North Pacific Ocean (MRGID:1908)	[PNEC] North Pacific Equatorial Countercurrent Province (MRGID:21488)	ERR1719185,ERR1719313
151_SRF_0.22to3	4	0.117647	ERR598976	194470900	4613	TARA_B100001564	Prokaryotic size fraction metatranscriptome	Salazar et al., 2019	Tara Oceans Expedition (2009-2013)	TARA_151	2012-03-09T08:59	36.1715	-29.023	SRF	[SRF] surface water layer (ENVO:00010504)	5	Westerlies Biome	[NAO] North Atlantic Ocean (MRGID:1912)	[NAST-E] North Atlantic Subtropical Gyral Province (MRGID:21467)	ERR598976
128_SRF_0.22to3	3	0.0882353	ERR3586980,ERR3587102	110993005	18984	TARA_B100000603	Prokaryotic size fraction metatranscriptome	Salazar et al., 2019	Tara Oceans Expedition (2009-2013)	TARA_128	2011-09-04T18:00	0.0003	-153.676	SRF	[SRF] surface water layer (ENVO:00010504)	5	Trades Biome	[SPO] South Pacific Ocean (MRGID:1910)	[PEOD] Pacific Equatorial Divergence Province (MRGID:21489)	ERR3586980,ERR3587102
134_SRF_0.22to3	3	0.0882353	ERR3586805,ERR3586806,ERR3586807,ERR3586808,ERR3587073	136743720	6726	TARA_B100001261	Prokaryotic size fraction metatranscriptome	Salazar et al., 2019	Tara Oceans Expedition (2009-2013)	TARA_134	2011-10-22T14:52	32.7526	-122.001	SRF	[SRF] surface water layer (ENVO:00010504)	5	Coastal Biome	[NPO] North Pacific Ocean (MRGID:1908)	[OCAL] Offshore California Current (MRGID:21493)	ERR3586805,ERR3586806,ERR3586807,ERR3586808,ERR3587073
132_DCM_0.22to3	3	0.0882353	ERR3586797,ERR3586798,ERR3586799,ERR3586800,ERR3587019	105103164	19448	TARA_B100000660	Prokaryotic size fraction metatranscriptome	Salazar et al., 2019	Tara Oceans Expedition (2009-2013)	TARA_132	2011-10-05T00:59	31.5168	-159.046	DCM	[DCM] deep chlorophyll maximum layer (ENVO:01000326)	115	Westerlies Biome	[NPO] North Pacific Ocean (MRGID:1908)	[NPST] North Pacific Subtropical and Polar Front Provinces (MRGID:21484)	ERR3586797,ERR3586798,ERR3586799,ERR3586800,ERR3587019
011_SRF_0.22to1.6	3	0.0882353	ERR1336911,ERR1336912	159102566	1682	TARA_X100000009	Prokaryotic size fraction metatranscriptome	Salazar et al., 2019	Tara Oceans Expedition (2009-2013)	TARA_011	2009-10-04T08:30	41.6686	2.7996	SRF	[SRF] surface water layer (ENVO:00010504)	9	Westerlies Biome	[MS] Mediterranean Sea (MRGID:1905)	[MEDI] Mediterranean Sea, Black Sea Province (MRGID:21465)	ERR1336911,ERR1336912
141_SRF_0.22to3	3	0.0882353	ERR3586919,ERR3586920,ERR3586921,ERR3586922,ERR3586923,ERR3586924,ERR3586925,ERR3586926	239674052	26884	TARA_B100001937	Prokaryotic size fraction metatranscriptome	Salazar et al., 2019	Tara Oceans Expedition (2009-2013)	TARA_141	2011-12-30T13:35	9.8481	-80.0454	SRF	[SRF] surface water layer (ENVO:00010504)	5	Coastal Biome	[NAO] North Atlantic Ocean (MRGID:1912)	[GUIA] Guianas Coastal Province (MRGID:21463)	ERR3586919,ERR3586920,ERR3586921,ERR3586922,ERR3586923,ERR3586924,ERR3586925,ERR3586926,ERR3587022
152_SRF_0.22to3	3	0.0882353	ERR3586984,ERR3587105	124324815	3561	TARA_B100001297	Prokaryotic size fraction metatranscriptome	Salazar et al., 2019	Tara Oceans Expedition (2009-2013)	TARA_152	2012-03-19T08:18	43.6792	-16.8344	SRF	[SRF] surface water layer (ENVO:00010504)	5	Westerlies Biome	[NAO] North Atlantic Ocean (MRGID:1912)	[NAST-E] North Atlantic Subtropical Gyral Province (MRGID:21467)	ERR3586984,ERR3587105
096_SRF_0.22to3	3	0.0882353	ERR3586890,ERR3587062	117923702	22135	TARA_B100000986	Prokaryotic size fraction metatranscriptome	Salazar et al., 2019	Tara Oceans Expedition (2009-2013)	TARA_096	2011-03-24T13:00	-29.7238	-101.16	SRF	[SRF] surface water layer (ENVO:00010504)	5	Trades Biome	[SPO] South Pacific Ocean (MRGID:1910)	[SPSG] South Pacific Subtropical Gyre Province, North and South (MRGID:21486)	ERR3586890,ERR3587062
098_DCM_0.8to5	3	0.0882353	ERR1712093,ERR1712225	180326998	13624	TARA_N000001561	Eukaryotic size fraction metatranscriptome	Carradec et al., 2018	Tara Oceans Expedition (2009-2013)	TARA_098	2011-04-03T21:50	-25.826	-111.729	DCM	[DCM] deep chlorophyll maximum layer (ENVO:01000326)	188	Trades Biome	[SPO] South Pacific Ocean (MRGID:1910)	[SPSG] South Pacific Subtropical Gyre Province, North and South (MRGID:21486)	ERR1712093,ERR1712225
152_MIX_0.8to2000d	3	0.0882353	ERR1719460,ERR1719472	240690586	5603	TARA_N000002775	Eukaryotic size fraction metatranscriptome	Carradec et al., 2018	Tara Oceans Expedition (2009-2013)	TARA_152	2012-03-20T08:48	43.7056	-16.8794	MIX	[MIX] marine epipelagic wind mixed layer (ENVO:01000061)	25	Westerlies Biome	[NAO] North Atlantic Ocean (MRGID:1912)	[NAST-E] North Atlantic Subtropical Gyral Province (MRGID:21467)	ERR1719472,ERR1719460
136_SRF_0.8to2000	3	0.0882353	ERR1719257,ERR1719441	190069491	3873	TARA_N000002959	Eukaryotic size fraction metatranscriptome	Carradec et al., 2018	Tara Oceans Expedition (2009-2013)	TARA_136	2011-11-30T16:20	17.0854	-118.891	SRF	[SRF] surface water layer (ENVO:00010504)	5	Trades Biome	[NPO] North Pacific Ocean (MRGID:1908)	[NPTG] North Pacific Tropical Gyre Province (MRGID:21487)	ERR1719441,ERR1719257
124_SRF_0.8to2000	3	0.0882353	ERR1719194,ERR1719389,ERR1719448	231883200	5866	TARA_N000002036	Eukaryotic size fraction metatranscriptome	Carradec et al., 2018	Tara Oceans Expedition (2009-2013)	TARA_124	2011-08-04T18:33	-9.1504	-140.522	SRF	[SRF] surface water layer (ENVO:00010504)	5	Trades Biome	[SPO] South Pacific Ocean (MRGID:1910)	[SPSG] South Pacific Subtropical Gyre Province, North and South (MRGID:21486)	ERR1719448,ERR1719389,ERR1719194
068_SRF_0.8to5	3	0.0882353	ERR1719344,ERR1719484	186026801	9133	TARA_N000000722	Eukaryotic size fraction metatranscriptome	Carradec et al., 2018	Tara Oceans Expedition (2009-2013)	TARA_068	2010-09-14T06:55	-31.0266	4.665	SRF	[SRF] surface water layer (ENVO:00010504)	5	Trades Biome	[SAO] South Atlantic Ocean (MRGID:1914)	[SATL] South Atlantic Gyral Province (MRGID:21459)	ERR1719484,ERR1719344
082_SRF_0.22to3	3	0.0882353	ERR599009,ERR599035	131818904	5594	TARA_B100000768	Prokaryotic size fraction metatranscriptome	Salazar et al., 2019	Tara Oceans Expedition (2009-2013)	TARA_082	2010-12-06T10:33	-47.1863	-58.2902	SRF	[SRF] surface water layer (ENVO:00010504)	5	Coastal Biome	[SAO] South Atlantic Ocean (MRGID:1914) / [SO] Southern Ocean (MRGID:1907)	[FKLD] Southwest Atlantic Shelves Province (MRGID:21469)	ERR599009,ERR599035
039_FSW_0.8to5b	3	0.0882353	ERR1711880,ERR1711991	121958212	4416	TARA_N000000052	Eukaryotic size fraction metatranscriptome	Carradec et al., 2018	Tara Oceans Expedition (2009-2013)	TARA_039	2010-03-18T09:40	18.5745	66.4895	FSW	[FSW] filtered sea water, used to control protocols	2	Trades Biome	[IO] Indian Ocean (MRGID:1904)	[MONS] Indian Monsoon Gyres Province (MRGID:21471)	ERR1711880,ERR1711991
025_SRF_0.8to5	3	0.0882353	ERR1711998,ERR1712022	150666940	8194	TARA_A100000393	Eukaryotic size fraction metatranscriptome	Carradec et al., 2018	Tara Oceans Expedition (2009-2013)	TARA_025	2009-11-23T09:12	39.3888	19.3905	SRF	[SRF] surface water layer (ENVO:00010504)	5	Westerlies Biome	[MS] Mediterranean Sea (MRGID:1905)	[MEDI] Mediterranean Sea, Black Sea Province (MRGID:21465)	ERR1712022,ERR1711998
122_DCM_0.22to3	3	0.0882353	ERR598948	150999885	7997	TARA_B100000700	Prokaryotic size fraction metatranscriptome	Salazar et al., 2019	Tara Oceans Expedition (2009-2013)	TARA_122	2011-07-28T17:15	-9.0063	-139.139	DCM	[DCM] deep chlorophyll maximum layer (ENVO:01000326)	115	Trades Biome	[SPO] South Pacific Ocean (MRGID:1910)	[SPSG] South Pacific Subtropical Gyre Province, North and South (MRGID:21486)	ERR598948
064_DCM_5to20	3	0.0882353	ERR1712125,ERR1712232	148735706	19697	TARA_N000000531	Eukaryotic size fraction metatranscriptome	Carradec et al., 2018	Tara Oceans Expedition (2009-2013)	TARA_064	2010-07-08T06:21	-29.5333	37.9117	DCM	[DCM] deep chlorophyll maximum layer (ENVO:01000326)	65	Coastal Biome	[IO] Indian Ocean (MRGID:1904)	[EAFR] Eastern Africa Coastal Province (MRGID:21473)	ERR1712125,ERR1712232
039_DCM_0.8to5	3	0.0882353	ERR1711861,ERR1712196	147897582	24748	TARA_N000000007	Eukaryotic size fraction metatranscriptome	Carradec et al., 2018	Tara Oceans Expedition (2009-2013)	TARA_039	2010-03-18T11:33	18.5839	66.4727	DCM	[DCM] deep chlorophyll maximum layer (ENVO:01000326)	25	Trades Biome	[IO] Indian Ocean (MRGID:1904)	[MONS] Indian Monsoon Gyres Province (MRGID:21471)	ERR1712196,ERR1711861
048_SRF_0.8to20	3	0.0882353	ERR1719378	195702353	2919	TARA_N000000113	Eukaryotic size fraction metatranscriptome	Carradec et al., 2018	Tara Oceans Expedition (2009-2013)	TARA_048	2010-04-19T07:56	-9.3921	66.4228	SRF	[SRF] surface water layer (ENVO:00010504)	5	Trades Biome	[IO] Indian Ocean (MRGID:1904)	[ISSG] Indian South Subtropical Gyre Province (MRGID:21472)	ERR1719378
138_DCM_0.22to3	3	0.0882353	ERR599087	192243625	4609	TARA_B100001996	Prokaryotic size fraction metatranscriptome	Salazar et al., 2019	Tara Oceans Expedition (2009-2013)	TARA_138	2011-12-11T13:27	6.3378	-102.954	DCM	[DCM] deep chlorophyll maximum layer (ENVO:01000326)	60	Trades Biome	[NPO] North Pacific Ocean (MRGID:1908)	[PNEC] North Pacific Equatorial Countercurrent Province (MRGID:21488)	ERR599087
111_DCM_0.8to5	3	0.0882353	ERR1711977,ERR1712144	150382710	27060	TARA_N000001816	Eukaryotic size fraction metatranscriptome	Carradec et al., 2018	Tara Oceans Expedition (2009-2013)	TARA_111	2011-05-31T20:28	-16.9587	-100.675	DCM	[DCM] deep chlorophyll maximum layer (ENVO:01000326)	90	Trades Biome	[SPO] South Pacific Ocean (MRGID:1910)	[SPSG] South Pacific Subtropical Gyre Province, North and South (MRGID:21486)	ERR1712144,ERR1711977
152_SRF_0.8to2000	3	0.0882353	ERR1719331	198750018	4780	TARA_N000002773	Eukaryotic size fraction metatranscriptome	Carradec et al., 2018	Tara Oceans Expedition (2009-2013)	TARA_152	2012-03-19T08:18	43.6792	-16.8344	SRF	[SRF] surface water layer (ENVO:00010504)	5	Westerlies Biome	[NAO] North Atlantic Ocean (MRGID:1912)	[NAST-E] North Atlantic Subtropical Gyral Province (MRGID:21467)	ERR1719331
131_MES_0.22to3	2	0.0588235	ERR3586846,ERR3586847,ERR3586848,ERR3586849,ERR3586850,ERR3586851,ERR3587017	162954661	21337	TARA_B100000651	Prokaryotic size fraction metatranscriptome	Salazar et al., 2019	Tara Oceans Expedition (2009-2013)	TARA_131	2011-10-01T00:58	22.7546	-158.007	MES	[MES] marine water layer (ENVO:01000295) within the mesopelagic zone (ENVO:00000213)	746	Trades Biome	[NPO] North Pacific Ocean (MRGID:1908)	[NPTG] North Pacific Tropical Gyre Province (MRGID:21487)	ERR3586846,ERR3586847,ERR3586848,ERR3586849,ERR3586850,ERR3586851,ERR3587017
110_SRF_0.22to3	2	0.0588235	ERR3586899,ERR3587007	94377225	12876	TARA_B100001107	Prokaryotic size fraction metatranscriptome	Salazar et al., 2019	Tara Oceans Expedition (2009-2013)	TARA_110	2011-05-21T12:27	-2.0133	-84.589	SRF	[SRF] surface water layer (ENVO:00010504)	5	Trades Biome	[SPO] South Pacific Ocean (MRGID:1910)	[SPSG] South Pacific Subtropical Gyre Province, North and South (MRGID:21486)	ERR3586899,ERR3587007
038_MES_0.22to1.6	2	0.0588235	ERR3587146,ERR3587155	209559065	6914	TARA_B100000071	Prokaryotic size fraction metatranscriptome	Salazar et al., 2019	Tara Oceans Expedition (2009-2013)	TARA_038	2010-03-16T06:13	19.0351	64.5638	MES	[MES] marine water layer (ENVO:01000295) within the mesopelagic zone (ENVO:00000213)	340	Trades Biome	[IO] Indian Ocean (MRGID:1904)	[MONS] Indian Monsoon Gyres Province (MRGID:21471)	ERR3587146,ERR3587155
131_DCM_0.22to3	2	0.0588235	ERR3586840,ERR3586841,ERR3586842,ERR3586843,ERR3586844,ERR3586845,ERR3587016	167215836	15217	TARA_B100000639	Prokaryotic size fraction metatranscriptome	Salazar et al., 2019	Tara Oceans Expedition (2009-2013)	TARA_131	2011-09-30T17:37	22.7901	-157.944	DCM	[DCM] deep chlorophyll maximum layer (ENVO:01000326)	110	Trades Biome	[NPO] North Pacific Ocean (MRGID:1908)	[NPTG] North Pacific Tropical Gyre Province (MRGID:21487)	ERR3586840,ERR3586841,ERR3586842,ERR3586843,ERR3586844,ERR3586845,ERR3587016
131_SRF_0.22to3	2	0.0588235	ERR3586834,ERR3586835,ERR3586836,ERR3586837,ERR3586838,ERR3586839,ERR3587015	151457979	62990	TARA_B100000637	Prokaryotic size fraction metatranscriptome	Salazar et al., 2019	Tara Oceans Expedition (2009-2013)	TARA_131	2011-09-29T19:23	22.7598	-157.957	SRF	[SRF] surface water layer (ENVO:00010504)	5	Trades Biome	[NPO] North Pacific Ocean (MRGID:1908)	[NPTG] North Pacific Tropical Gyre Province (MRGID:21487)	ERR3586834,ERR3586835,ERR3586836,ERR3586837,ERR3586838,ERR3586839,ERR3587015
092_SRF_0.8to5	2	0.0588235	ERR1719329,ERR1719503	231131440	3014	TARA_N000001299	Eukaryotic size fraction metatranscriptome	Carradec et al., 2018	Tara Oceans Expedition (2009-2013)	TARA_092	2011-02-26T12:01	-33.6895	-71.998	SRF	[SRF] surface water layer (ENVO:00010504)	9	Coastal Biome	[SPO] South Pacific Ocean (MRGID:1910)	[CHIL] Chile-Peru Current Coastal Province (MRGID:21495)	ERR1719503,ERR1719329
124_MIX_0.22to3	2	0.0588235	ERR598988,ERR599084,ERR599089,ERR599161	184419090	5235	TARA_B100000676	Prokaryotic size fraction metatranscriptome	Salazar et al., 2019	Tara Oceans Expedition (2009-2013)	TARA_124	2011-08-05T17:31	-9.0714	-140.597	MIX	[MIX] marine epipelagic wind mixed layer (ENVO:01000061)	120	Trades Biome	[SPO] South Pacific Ocean (MRGID:1910)	[SPSG] South Pacific Subtropical Gyre Province, North and South (MRGID:21486)	ERR598988,ERR599084,ERR599089,ERR599161
080_SRF_0.22to3	2	0.0588235	ERR3586976,ERR3587098	114189088	7895	TARA_B100000713	Prokaryotic size fraction metatranscriptome	Salazar et al., 2019	Tara Oceans Expedition (2009-2013)	TARA_080	2010-11-29T11:21	-40.6511	-52.182	SRF	[SRF] surface water layer (ENVO:00010504)	5	Coastal Biome	[SAO] South Atlantic Ocean (MRGID:1914)	[BRAZ] Brazil Current Coastal Province (MRGID:21468)	ERR3586976,ERR3587098
044_SRF_0.22to1.6	2	0.0588235	ERR3586971,ERR3587094	178889904	5938	TARA_B100000267	Prokaryotic size fraction metatranscriptome	Salazar et al., 2019	Tara Oceans Expedition (2009-2013)	TARA_044	2010-04-11T03:54	2.815	71.534	SRF	[SRF] surface water layer (ENVO:00010504)	5	Trades Biome	[IO] Indian Ocean (MRGID:1904)	[MONS] Indian Monsoon Gyres Province (MRGID:21471)	ERR3586971,ERR3587094
092_SRF_0.8to2000	2	0.0588235	ERR1719223,ERR1719276	277165995	4684	TARA_N000001309	Eukaryotic size fraction metatranscriptome	Carradec et al., 2018	Tara Oceans Expedition (2009-2013)	TARA_092	2011-02-26T12:01	-33.6895	-71.998	SRF	[SRF] surface water layer (ENVO:00010504)	9	Coastal Biome	[SPO] South Pacific Ocean (MRGID:1910)	[CHIL] Chile-Peru Current Coastal Province (MRGID:21495)	ERR1719223,ERR1719276
022_DCM_20to180	2	0.0588235	ERR1712043,ERR1712150	158198051	18046	TARA_A100000695	Eukaryotic size fraction metatranscriptome	Carradec et al., 2018	Tara Oceans Expedition (2009-2013)	TARA_022	2009-11-16T17:03	39.8661	17.3868	DCM	[DCM] deep chlorophyll maximum layer (ENVO:01000326)	60	Westerlies Biome	[MS] Mediterranean Sea (MRGID:1905)	[MEDI] Mediterranean Sea, Black Sea Province (MRGID:21465)	ERR1712150,ERR1712043
129_SRF_0.22to3	2	0.0588235	ERR3586764,ERR3586765,ERR3586766,ERR3586767,ERR3587013	157600675	8484	TARA_B100000622	Prokaryotic size fraction metatranscriptome	Salazar et al., 2019	Tara Oceans Expedition (2009-2013)	TARA_129	2011-09-10T17:57	6.671	-153.066	SRF	[SRF] surface water layer (ENVO:00010504)	5	Trades Biome	[NPO] North Pacific Ocean (MRGID:1908)	[PNEC] North Pacific Equatorial Countercurrent Province (MRGID:21488)	ERR3586764,ERR3586765,ERR3586766,ERR3586767,ERR3587013
015_SRF_0.22to1.6	2	0.0588235	ERR3586985,ERR3587078	152436523	591	TARA_A200000327	Prokaryotic size fraction metatranscriptome	Salazar et al., 2019	Tara Oceans Expedition (2009-2013)	TARA_015	2009-10-26T12:25	40.0154	13.9069	SRF	[SRF] surface water layer (ENVO:00010504)	5	Westerlies Biome	[MS] Mediterranean Sea (MRGID:1905)	[MEDI] Mediterranean Sea, Black Sea Province (MRGID:21465)	ERR3586985,ERR3587078
009_DCM_0.8to5	2	0.0588235	ERR1712075,ERR1712097	125398459	118210	TARA_X000001040	Eukaryotic size fraction metatranscriptome	Carradec et al., 2018	Tara Oceans Expedition (2009-2013)	TARA_009	2009-09-28T16:59	39.0609	5.9422	DCM	[DCM] deep chlorophyll maximum layer (ENVO:01000326)	55	Westerlies Biome	[MS] Mediterranean Sea (MRGID:1905)	[MEDI] Mediterranean Sea, Black Sea Province (MRGID:21465)	ERR1712097,ERR1712075
086_DCM_0.22to3	2	0.0588235	ERR3586951,ERR3587055	58122085	480	TARA_B100000813	Prokaryotic size fraction metatranscriptome	Salazar et al., 2019	Tara Oceans Expedition (2009-2013)	TARA_086	2011-01-09T19:25	-64.3183	-53.1081	DCM	[DCM] deep chlorophyll maximum layer (ENVO:01000326)	35	Polar Biome	[SO] Southern Ocean (MRGID:1907)	[APLR] Austral Polar Province (MRGID:21503)	ERR3586951,ERR3587055
099_SRF_0.22to3	2	0.0588235	ERR3586898,ERR3587004	147240799	15947	TARA_B100000885	Prokaryotic size fraction metatranscriptome	Salazar et al., 2019	Tara Oceans Expedition (2009-2013)	TARA_099	2011-04-09T13:56	-21.146	-104.787	SRF	[SRF] surface water layer (ENVO:00010504)	5	Trades Biome	[SPO] South Pacific Ocean (MRGID:1910)	[SPSG] South Pacific Subtropical Gyre Province, North and South (MRGID:21486)	ERR3586898,ERR3587004
147_SRF_0.8to2000	2	0.0588235	ERR1719163,ERR1719366	170209330	4501	TARA_N000002101	Eukaryotic size fraction metatranscriptome	Carradec et al., 2018	Tara Oceans Expedition (2009-2013)	TARA_147	2012-02-18T14:22	33.061	-66.5435	SRF	[SRF] surface water layer (ENVO:00010504)	5	Westerlies Biome	[NAO] North Atlantic Ocean (MRGID:1912)	[NAST-W] North Atlantic Subtropical Gyral Province (MRGID:21455)	ERR1719366,ERR1719163
153_MIX_0.8to2000b	2	0.0588235	ERR1719182,ERR1719201	276497645	8302	TARA_N000002825	Eukaryotic size fraction metatranscriptome	Carradec et al., 2018	Tara Oceans Expedition (2009-2013)	TARA_153	2012-03-24T08:13	44.0497	-16.6034	MIX	[MIX] marine epipelagic wind mixed layer (ENVO:01000061)	25	Westerlies Biome	[NAO] North Atlantic Ocean (MRGID:1912)	[NAST-E] North Atlantic Subtropical Gyral Province (MRGID:21467)	ERR1719201,ERR1719182
046_SRF_0.8to5	2	0.0588235	ERR1719218,ERR1719498	247977080	8268	TARA_N000000267	Eukaryotic size fraction metatranscriptome	Carradec et al., 2018	Tara Oceans Expedition (2009-2013)	TARA_046	2010-04-15T02:01	-0.6625	73.161	SRF	[SRF] surface water layer (ENVO:00010504)	5	Trades Biome	[IO] Indian Ocean (MRGID:1904)	[MONS] Indian Monsoon Gyres Province (MRGID:21471)	ERR1719218,ERR1719498
039_SRF_5to20	2	0.0588235	ERR1712107,ERR1712211	156184975	16624	TARA_N000000008	Eukaryotic size fraction metatranscriptome	Carradec et al., 2018	Tara Oceans Expedition (2009-2013)	TARA_039	2010-03-18T04:27	18.5918	66.622	SRF	[SRF] surface water layer (ENVO:00010504)	5	Trades Biome	[IO] Indian Ocean (MRGID:1904)	[MONS] Indian Monsoon Gyres Province (MRGID:21471)	ERR1712211,ERR1712107
137_SRF_0.8to5	2	0.0588235	ERR1719252,ERR1719387	222599585	4312	TARA_N000002925	Eukaryotic size fraction metatranscriptome	Carradec et al., 2018	Tara Oceans Expedition (2009-2013)	TARA_137	2011-12-02T14:12	14.2035	-116.626	SRF	[SRF] surface water layer (ENVO:00010504)	5	Trades Biome	[NPO] North Pacific Ocean (MRGID:1908)	[PNEC] North Pacific Equatorial Countercurrent Province (MRGID:21488)	ERR1719387,ERR1719252
065_SRF_0.8to5	2	0.0588235	ERR1719261,ERR1719390	224008128	7056	TARA_N000000933	Eukaryotic size fraction metatranscriptome	Carradec et al., 2018	Tara Oceans Expedition (2009-2013)	TARA_065	2010-07-12T05:59	-35.1728	26.2868	SRF	[SRF] surface water layer (ENVO:00010504)	5	Coastal Biome	[IO] Indian Ocean (MRGID:1904)	[EAFR] Eastern Africa Coastal Province (MRGID:21473)	ERR1719390,ERR1719261
155_DCM_3to20_T2	2	0.0588235	ERR6349553	49164332	813	TARA_N010000593	Eukaryotic size fraction metatranscriptome	Zayed et al., 2022	Tara Polar Expedition (2013-2013)	TARA_155	2013-05-25T09:07	54.5451	-16.7943	DCM	[DCM] deep chlorophyll maximum layer (ENVO:01000326)	40	Westerlies Biome	[NAO] North Atlantic Ocean (MRGID:1912)	[NADR] North Atlantic Drift Province (MRGID:21453)	ERR6349553
128_DCM_5to20	2	0.0588235	ERR1712003,ERR1712176	196589224	4807	TARA_N000002295	Eukaryotic size fraction metatranscriptome	Carradec et al., 2018	Tara Oceans Expedition (2009-2013)	TARA_128	2011-09-05T17:07	0.001	-153.639	DCM	[DCM] deep chlorophyll maximum layer (ENVO:01000326)	40	Trades Biome	[SPO] South Pacific Ocean (MRGID:1910)	[PEOD] Pacific Equatorial Divergence Province (MRGID:21489)	ERR1712176,ERR1712003
131_SRF_0.8to2000	2	0.0588235	ERR1711912,ERR1712178	170724556	34207	TARA_N000002348	Eukaryotic size fraction metatranscriptome	Carradec et al., 2018	Tara Oceans Expedition (2009-2013)	TARA_131	2011-09-29T19:23	22.7598	-157.957	SRF	[SRF] surface water layer (ENVO:00010504)	5	Trades Biome	[NPO] North Pacific Ocean (MRGID:1908)	[NPTG] North Pacific Tropical Gyre Province (MRGID:21487)	ERR1712178,ERR1711912
022_DCM_0.22to1.6	2	0.0588235	ERR3586989,ERR3587082	170705066	827	TARA_S200002603	Prokaryotic size fraction metatranscriptome	Salazar et al., 2019	Tara Oceans Expedition (2009-2013)	TARA_022	2009-11-16T14:53	39.5705	17.4101	DCM	[DCM] deep chlorophyll maximum layer (ENVO:01000326)	30	Westerlies Biome	[MS] Mediterranean Sea (MRGID:1905)	[MEDI] Mediterranean Sea, Black Sea Province (MRGID:21465)	ERR3586989,ERR3587082
189_SRF_0.8to2000	2	0.0588235	ERR6349681,ERR6349682	219471972	3217	TARA_N010000019	Eukaryotic size fraction metatranscriptome	Zayed et al., 2022	Tara Polar Expedition (2013-2013)	TARA_189	2013-08-27T01:53	77.9028	117.154	SRF	[SRF] surface water layer (ENVO:00010504)	5	Polar Biome	[AO] Arctic Ocean (MRGID:1906)	[BPLR] Boreal Polar Province (MRGID:21450)	ERR6349681,ERR6349682
083_SRF_0.8to5	2	0.0588235	ERR1740125,ERR1740126	185646186	15497	TARA_N000001374	Eukaryotic size fraction metatranscriptome	Carradec et al., 2018	Tara Oceans Expedition (2009-2013)	TARA_083	2010-12-16T11:58	-54.3739	-65.1342	SRF	[SRF] surface water layer (ENVO:00010504)	5	Coastal Biome	[SAO] South Atlantic Ocean (MRGID:1914) / [SO] Southern Ocean (MRGID:1907)	[FKLD] Southwest Atlantic Shelves Province (MRGID:21469)	ERR1740125,ERR1740126
067_SRF_0.8to2000	2	0.0588235	ERR1719253,ERR1719287	224665121	5894	TARA_N000000759	Eukaryotic size fraction metatranscriptome	Carradec et al., 2018	Tara Oceans Expedition (2009-2013)	TARA_067	2010-09-07T06:19	-32.2401	17.7103	SRF	[SRF] surface water layer (ENVO:00010504)	5	Coastal Biome	[SAO] South Atlantic Ocean (MRGID:1914)	[BENG] Benguela Current Coastal Province (MRGID:21470)	ERR1719287,ERR1719253
066_SRF_0.8to5	2	0.0588235	ERR1712205,ERR1712216	135936400	14378	TARA_N000000805	Eukaryotic size fraction metatranscriptome	Carradec et al., 2018	Tara Oceans Expedition (2009-2013)	TARA_066	2010-07-15T12:22	-34.9449	17.9189	SRF	[SRF] surface water layer (ENVO:00010504)	5	Coastal Biome	[SAO] South Atlantic Ocean (MRGID:1914)	[BENG] Benguela Current Coastal Province (MRGID:21470)	ERR1712216,ERR1712205
110_DCM_0.8to5	2	0.0588235	ERR1712124,ERR1712224	148673161	5406	TARA_N000001752	Eukaryotic size fraction metatranscriptome	Carradec et al., 2018	Tara Oceans Expedition (2009-2013)	TARA_110	2011-05-21T21:00	-1.9002	-84.6265	DCM	[DCM] deep chlorophyll maximum layer (ENVO:01000326)	50	Trades Biome	[SPO] South Pacific Ocean (MRGID:1910)	[SPSG] South Pacific Subtropical Gyre Province, North and South (MRGID:21486)	ERR1712124,ERR1712224
109_MES_0.8to3	2	0.0588235	ERR1712058,ERR1712098	141480109	4939	TARA_N000001784	Eukaryotic size fraction metatranscriptome	Carradec et al., 2018	Tara Oceans Expedition (2009-2013)	TARA_109	2011-05-13T16:08	2.0649	-84.5546	MES	[MES] marine water layer (ENVO:01000295) within the mesopelagic zone (ENVO:00000213)	380	Coastal Biome	[NPO] North Pacific Ocean (MRGID:1908)	[CHIL] Chile-Peru Current Coastal Province (MRGID:21495)	ERR1712058,ERR1712098
147_SRF_0.8to5	2	0.0588235	ERR1719478,ERR1719514	166155192	5799	TARA_N000002103	Eukaryotic size fraction metatranscriptome	Carradec et al., 2018	Tara Oceans Expedition (2009-2013)	TARA_147	2012-02-18T14:22	33.061	-66.5435	SRF	[SRF] surface water layer (ENVO:00010504)	5	Westerlies Biome	[NAO] North Atlantic Ocean (MRGID:1912)	[NAST-W] North Atlantic Subtropical Gyral Province (MRGID:21455)	ERR1719514,ERR1719478
080_DCM_5to20	2	0.0588235	ERR1739840,ERR1739842	111976384	37423	TARA_N000001489	Eukaryotic size fraction metatranscriptome	Carradec et al., 2018	Tara Oceans Expedition (2009-2013)	TARA_080	2010-11-29T19:37	-40.6241	-51.9229	DCM	[DCM] deep chlorophyll maximum layer (ENVO:01000326)	85	Coastal Biome	[SAO] South Atlantic Ocean (MRGID:1914)	[BRAZ] Brazil Current Coastal Province (MRGID:21468)	ERR1739840,ERR1739842
139_SRF_0.8to2000	2	0.0588235	ERR1719406,ERR1719455	188758774	5651	TARA_N000003035	Eukaryotic size fraction metatranscriptome	Carradec et al., 2018	Tara Oceans Expedition (2009-2013)	TARA_139	2011-12-15T14:16	6.4998	-94.9527	SRF	[SRF] surface water layer (ENVO:00010504)	5	Trades Biome	[NPO] North Pacific Ocean (MRGID:1908)	[PNEC] North Pacific Equatorial Countercurrent Province (MRGID:21488)	ERR1719455,ERR1719406
152_SRF_0.8to5	2	0.0588235	ERR1719353	168982594	5707	TARA_N000002789	Eukaryotic size fraction metatranscriptome	Carradec et al., 2018	Tara Oceans Expedition (2009-2013)	TARA_152	2012-03-19T08:18	43.6792	-16.8344	SRF	[SRF] surface water layer (ENVO:00010504)	5	Westerlies Biome	[NAO] North Atlantic Ocean (MRGID:1912)	[NAST-E] North Atlantic Subtropical Gyral Province (MRGID:21467)	ERR1719353
210_SRF_3to20	2	0.0588235	ERR6349789,ERR6349790	172819152	1724	TARA_N010000957	Eukaryotic size fraction metatranscriptome	Zayed et al., 2022	Tara Polar Expedition (2013-2013)	TARA_210	2013-10-27T10:16	61.5427	-55.9869	SRF	[SRF] surface water layer (ENVO:00010504)	5	Polar Biome	[AO] Arctic Ocean (MRGID:1906)	[BPLR] Boreal Polar Province (MRGID:21450)	ERR6349789,ERR6349790
065_SRF_5to20	2	0.0588235	ERR1712154,ERR1712244	141279761	13799	TARA_N000000963	Eukaryotic size fraction metatranscriptome	Carradec et al., 2018	Tara Oceans Expedition (2009-2013)	TARA_065	2010-07-12T05:59	-35.1728	26.2868	SRF	[SRF] surface water layer (ENVO:00010504)	5	Coastal Biome	[IO] Indian Ocean (MRGID:1904)	[EAFR] Eastern Africa Coastal Province (MRGID:21473)	ERR1712154,ERR1712244
068_DCM_0.8to2000	2	0.0588235	ERR1719407,ERR1719482	196424042	5758	TARA_N000000720	Eukaryotic size fraction metatranscriptome	Carradec et al., 2018	Tara Oceans Expedition (2009-2013)	TARA_068	2010-09-14T13:30	-31.027	4.6802	DCM	[DCM] deep chlorophyll maximum layer (ENVO:01000326)	50	Trades Biome	[SAO] South Atlantic Ocean (MRGID:1914)	[SATL] South Atlantic Gyral Province (MRGID:21459)	ERR1719407,ERR1719482
041_SRF_180to2000	2	0.0588235	ERR1712131,ERR1712235	166460277	19187	TARA_N000000077	Eukaryotic size fraction metatranscriptome	Carradec et al., 2018	Tara Oceans Expedition (2009-2013)	TARA_041	2010-03-30T05:32	14.5741	69.9988	SRF	[SRF] surface water layer (ENVO:00010504)	5	Trades Biome	[IO] Indian Ocean (MRGID:1904)	[MONS] Indian Monsoon Gyres Province (MRGID:21471)	ERR1712235,ERR1712131
098_SRF_5to20	2	0.0588235	ERR1711879,ERR1711941	176836720	32607	TARA_N000001578	Eukaryotic size fraction metatranscriptome	Carradec et al., 2018	Tara Oceans Expedition (2009-2013)	TARA_098	2011-04-03T13:44	-25.8051	-111.72	SRF	[SRF] surface water layer (ENVO:00010504)	5	Trades Biome	[SPO] South Pacific Ocean (MRGID:1910)	[SPSG] South Pacific Subtropical Gyre Province, North and South (MRGID:21486)	ERR1711941,ERR1711879
007_DCM_0.8to5	2	0.0588235	ERR550537	168232284	2272	TARA_A200000158	Eukaryotic size fraction metatranscriptome	Carradec et al., 2018	Tara Oceans Expedition (2009-2013)	TARA_007	2009-09-23T16:08	37.0541	1.9478	DCM	[DCM] deep chlorophyll maximum layer (ENVO:01000326)	42	Westerlies Biome	[MS] Mediterranean Sea (MRGID:1905)	[MEDI] Mediterranean Sea, Black Sea Province (MRGID:21465)	ERR550537
210_MES_3to20	2	0.0588235	ERR6349787,ERR6349788	228266179	3203	TARA_N010000980	Eukaryotic size fraction metatranscriptome	Zayed et al., 2022	Tara Polar Expedition (2013-2013)	TARA_210	2013-10-27T16:30	61.5754	-55.9846	MES	[MES] marine water layer (ENVO:01000295) within the mesopelagic zone (ENVO:00000213)	391	Polar Biome	[AO] Arctic Ocean (MRGID:1906)	[BPLR] Boreal Polar Province (MRGID:21450)	ERR6349787,ERR6349788
135_SRF_0.8to5	2	0.0588235	ERR1719155,ERR1719181	231070047	5422	TARA_N000002179	Eukaryotic size fraction metatranscriptome	Carradec et al., 2018	Tara Oceans Expedition (2009-2013)	TARA_135	2011-10-23T14:24	32.9986	-121.77	SRF	[SRF] surface water layer (ENVO:00010504)	5	Coastal Biome	[NPO] North Pacific Ocean (MRGID:1908)	[OCAL] Offshore California Current (MRGID:21493)	ERR1719181,ERR1719155
004_DCM_5to20	2	0.0588235	ERR1719222,ERR1719432	246007469	1252	TARA_X000000410	Eukaryotic size fraction metatranscriptome	Carradec et al., 2018	Tara Oceans Expedition (2009-2013)	TARA_004	2009-09-15T18:00	36.5533	-6.5669	DCM	[DCM] deep chlorophyll maximum layer (ENVO:01000326)	40	Westerlies Biome	[NAO] North Atlantic Ocean (MRGID:1912)	[NAST-E] North Atlantic Subtropical Gyral Province (MRGID:21467)	ERR1719222,ERR1719432
039_SRF_0.8to5	2	0.0588235	ERR1719267,ERR1719502	232570859	6849	TARA_N000000006	Eukaryotic size fraction metatranscriptome	Carradec et al., 2018	Tara Oceans Expedition (2009-2013)	TARA_039	2010-03-18T04:27	18.5918	66.622	SRF	[SRF] surface water layer (ENVO:00010504)	5	Trades Biome	[IO] Indian Ocean (MRGID:1904)	[MONS] Indian Monsoon Gyres Province (MRGID:21471)	ERR1719502,ERR1719267
122_SRF_0.8to5	2	0.0588235	ERR1711869,ERR1712118,ERR1712182	205324399	32625	TARA_N000001938	Eukaryotic size fraction metatranscriptome	Carradec et al., 2018	Tara Oceans Expedition (2009-2013)	TARA_122	2011-07-26T17:10	-8.9971	-139.196	SRF	[SRF] surface water layer (ENVO:00010504)	5	Trades Biome	[SPO] South Pacific Ocean (MRGID:1910)	[SPSG] South Pacific Subtropical Gyre Province, North and South (MRGID:21486)	ERR1712182,ERR1712118,ERR1711869
109_SRF_0.8to2000	2	0.0588235	ERR1719314,ERR1719379	196732544	2465	TARA_N000001727	Eukaryotic size fraction metatranscriptome	Carradec et al., 2018	Tara Oceans Expedition (2009-2013)	TARA_109	2011-05-12T14:00	1.9928	-84.5766	SRF	[SRF] surface water layer (ENVO:00010504)	5	Coastal Biome	[NPO] North Pacific Ocean (MRGID:1908)	[CHIL] Chile-Peru Current Coastal Province (MRGID:21495)	ERR1719314,ERR1719379
137_SRF_0.8to2000	2	0.0588235	ERR1719294	209048058	7933	TARA_N000002923	Eukaryotic size fraction metatranscriptome	Carradec et al., 2018	Tara Oceans Expedition (2009-2013)	TARA_137	2011-12-02T14:12	14.2035	-116.626	SRF	[SRF] surface water layer (ENVO:00010504)	5	Trades Biome	[NPO] North Pacific Ocean (MRGID:1908)	[PNEC] North Pacific Equatorial Countercurrent Province (MRGID:21488)	ERR1719294
145_SRF_0.8to5	2	0.0588235	ERR1719199	157062422	3803	TARA_N000003219	Eukaryotic size fraction metatranscriptome	Carradec et al., 2018	Tara Oceans Expedition (2009-2013)	TARA_145	2012-02-02T11:52	39.2305	-70.0377	SRF	[SRF] surface water layer (ENVO:00010504)	5	Westerlies Biome	[NAO] North Atlantic Ocean (MRGID:1912)	[GFST] Gulf Stream Province (MRGID:21454)	ERR1719199
153_MIX_20to180a	2	0.0588235	ERR1719263	220794135	3799	TARA_N000002811	Eukaryotic size fraction metatranscriptome	Carradec et al., 2018	Tara Oceans Expedition (2009-2013)	TARA_153	2012-03-24T18:52	44.0722	-16.4987	MIX	[MIX] marine epipelagic wind mixed layer (ENVO:01000061)	100	Westerlies Biome	[NAO] North Atlantic Ocean (MRGID:1912)	[NAST-E] North Atlantic Subtropical Gyral Province (MRGID:21467)	ERR1719263
151_SRF_0.8to5	2	0.0588235	ERR1719440	166932246	3480	TARA_N000002741	Eukaryotic size fraction metatranscriptome	Carradec et al., 2018	Tara Oceans Expedition (2009-2013)	TARA_151	2012-03-09T08:59	36.1715	-29.023	SRF	[SRF] surface water layer (ENVO:00010504)	5	Westerlies Biome	[NAO] North Atlantic Ocean (MRGID:1912)	[NAST-E] North Atlantic Subtropical Gyral Province (MRGID:21467)	ERR1719440
023_DCM_0.8to5	2	0.0588235	ERR550514	201559222	3101	TARA_A100000559	Eukaryotic size fraction metatranscriptome	Carradec et al., 2018	Tara Oceans Expedition (2009-2013)	TARA_023	2009-11-18T13:50	42.1735	17.7252	DCM	[DCM] deep chlorophyll maximum layer (ENVO:01000326)	55	Westerlies Biome	[MS] Mediterranean Sea (MRGID:1905)	[MEDI] Mediterranean Sea, Black Sea Province (MRGID:21465)	ERR550514
080_SRF_0.8to2000	2	0.0588235	ERR1719446,ERR1719475	200761468	4239	TARA_N000001478	Eukaryotic size fraction metatranscriptome	Carradec et al., 2018	Tara Oceans Expedition (2009-2013)	TARA_080	2010-11-29T11:21	-40.6511	-52.182	SRF	[SRF] surface water layer (ENVO:00010504)	5	Coastal Biome	[SAO] South Atlantic Ocean (MRGID:1914)	[BRAZ] Brazil Current Coastal Province (MRGID:21468)	ERR1719475,ERR1719446
109_SRF_0.8to5	2	0.0588235	ERR1719235	179314750	4740	TARA_N000001730	Eukaryotic size fraction metatranscriptome	Carradec et al., 2018	Tara Oceans Expedition (2009-2013)	TARA_109	2011-05-12T14:00	1.9928	-84.5766	SRF	[SRF] surface water layer (ENVO:00010504)	5	Coastal Biome	[NPO] North Pacific Ocean (MRGID:1908)	[CHIL] Chile-Peru Current Coastal Province (MRGID:21495)	ERR1719235
022_SRF_0.8to5	2	0.0588235	ERR1719224,ERR1719453	246796261	5854	TARA_A100000534	Eukaryotic size fraction metatranscriptome	Carradec et al., 2018	Tara Oceans Expedition (2009-2013)	TARA_022	2009-11-16T08:16	39.8386	17.4155	SRF	[SRF] surface water layer (ENVO:00010504)	5	Westerlies Biome	[MS] Mediterranean Sea (MRGID:1905)	[MEDI] Mediterranean Sea, Black Sea Province (MRGID:21465)	ERR1719224,ERR1719453
155_DCM_3to20_T1	2	0.0588235	ERR6349552	206688300	3290	TARA_N010000593	Eukaryotic size fraction metatranscriptome	Zayed et al., 2022	Tara Polar Expedition (2013-2013)	TARA_155	2013-05-25T09:07	54.5451	-16.7943	DCM	[DCM] deep chlorophyll maximum layer (ENVO:01000326)	40	Westerlies Biome	[NAO] North Atlantic Ocean (MRGID:1912)	[NADR] North Atlantic Drift Province (MRGID:21453)	ERR6349552
019_SRF_0.22to1.6	1	0.0294118	ERR3586988,ERR3587081	146345482	1136	TARA_A100000220	Prokaryotic size fraction metatranscriptome	Salazar et al., 2019	Tara Oceans Expedition (2009-2013)	TARA_019	2009-11-11T16:24	34.2116	13.7684	SRF	[SRF] surface water layer (ENVO:00010504)	5	Westerlies Biome	[MS] Mediterranean Sea (MRGID:1905)	[MEDI] Mediterranean Sea, Black Sea Province (MRGID:21465)	ERR3586988,ERR3587081
070_SRF_0.22to3	1	0.0294118	ERR3586941,ERR3587044	86847713	773	TARA_B100000457	Prokaryotic size fraction metatranscriptome	Salazar et al., 2019	Tara Oceans Expedition (2009-2013)	TARA_070	2010-09-21T06:55	-20.4091	-3.1759	SRF	[SRF] surface water layer (ENVO:00010504)	5	Trades Biome	[SAO] South Atlantic Ocean (MRGID:1914)	[SATL] South Atlantic Gyral Province (MRGID:21459)	ERR3586941,ERR3587044
152_MIX_0.22to3	1	0.0294118	ERR3586829,ERR3586830,ERR3586831,ERR3586832,ERR3587031	113110772	1393	TARA_B100001171	Prokaryotic size fraction metatranscriptome	Salazar et al., 2019	Tara Oceans Expedition (2009-2013)	TARA_152	2012-03-20T08:48	43.7056	-16.8794	MIX	[MIX] marine epipelagic wind mixed layer (ENVO:01000061)	25	Westerlies Biome	[NAO] North Atlantic Ocean (MRGID:1912)	[NAST-E] North Atlantic Subtropical Gyral Province (MRGID:21467)	ERR3586829,ERR3586830,ERR3586831,ERR3586832,ERR3587031
039_DCM_0.22to1.6	1	0.0294118	ERR1328123,ERR1328124	180846607	950	TARA_B100000091	Prokaryotic size fraction metatranscriptome	Salazar et al., 2019	Tara Oceans Expedition (2009-2013)	TARA_039	2010-03-18T11:33	18.5839	66.4727	DCM	[DCM] deep chlorophyll maximum layer (ENVO:01000326)	25	Trades Biome	[IO] Indian Ocean (MRGID:1904)	[MONS] Indian Monsoon Gyres Province (MRGID:21471)	ERR1328123,ERR1328124
132_MES_0.22to3	1	0.0294118	ERR3586852,ERR3586853,ERR3586854,ERR3586855,ERR3586856,ERR3586857,ERR3587020	191346701	14932	TARA_B100001242	Prokaryotic size fraction metatranscriptome	Salazar et al., 2019	Tara Oceans Expedition (2009-2013)	TARA_132	2011-10-05T20:45	31.528	-159.022	MES	[MES] marine water layer (ENVO:01000295) within the mesopelagic zone (ENVO:00000213)	550	Westerlies Biome	[NPO] North Pacific Ocean (MRGID:1908)	[NPST] North Pacific Subtropical and Polar Front Provinces (MRGID:21484)	ERR3586852,ERR3586853,ERR3586854,ERR3586855,ERR3586856,ERR3586857,ERR3587020
129_DCM_0.22to3	1	0.0294118	ERR3586793,ERR3586794,ERR3586795,ERR3586796,ERR3587014	129519173	3993	TARA_B100000624	Prokaryotic size fraction metatranscriptome	Salazar et al., 2019	Tara Oceans Expedition (2009-2013)	TARA_129	2011-09-11T16:50	6.6112	-153.054	DCM	[DCM] deep chlorophyll maximum layer (ENVO:01000326)	85	Trades Biome	[NPO] North Pacific Ocean (MRGID:1908)	[PNEC] North Pacific Equatorial Countercurrent Province (MRGID:21488)	ERR3586793,ERR3586794,ERR3586795,ERR3586796,ERR3587014
032_SRF_0.22to1.6	1	0.0294118	ERR3586752,ERR3586753,ERR3586754,ERR3586755,ERR3587085	119236006	1731	TARA_A100001026	Prokaryotic size fraction metatranscriptome	Salazar et al., 2019	Tara Oceans Expedition (2009-2013)	TARA_032	2010-01-11T07:21	23.36	37.2183	SRF	[SRF] surface water layer (ENVO:00010504)	5	Coastal Biome	[RS] Red Sea (MRGID:4264)	[REDS] Red Sea, Persian Gulf Province (MRGID:21474)	ERR3586752,ERR3586753,ERR3586754,ERR3586755,ERR3587085
092_SRF_0.22to3	1	0.0294118	ERR3586955,ERR3587059	88755129	482	TARA_B100000872	Prokaryotic size fraction metatranscriptome	Salazar et al., 2019	Tara Oceans Expedition (2009-2013)	TARA_092	2011-02-26T12:01	-33.6895	-71.998	SRF	[SRF] surface water layer (ENVO:00010504)	9	Coastal Biome	[SPO] South Pacific Ocean (MRGID:1910)	[CHIL] Chile-Peru Current Coastal Province (MRGID:21495)	ERR3586955,ERR3587059
072_SRF_0.22to3	1	0.0294118	ERR3586944,ERR3587047	53666287	1143	TARA_B100000420	Prokaryotic size fraction metatranscriptome	Salazar et al., 2019	Tara Oceans Expedition (2009-2013)	TARA_072	2010-10-05T08:00	-8.7789	-17.9099	SRF	[SRF] surface water layer (ENVO:00010504)	5	Trades Biome	[SAO] South Atlantic Ocean (MRGID:1914)	[SATL] South Atlantic Gyral Province (MRGID:21459)	ERR3586944,ERR3587047
046_SRF_0.22to1.6	1	0.0294118	ERR3586936,ERR3586993,ERR3587037	144016109	2009	TARA_B100000261	Prokaryotic size fraction metatranscriptome	Salazar et al., 2019	Tara Oceans Expedition (2009-2013)	TARA_046	2010-04-15T02:01	-0.6625	73.161	SRF	[SRF] surface water layer (ENVO:00010504)	5	Trades Biome	[IO] Indian Ocean (MRGID:1904)	[MONS] Indian Monsoon Gyres Province (MRGID:21471)	ERR3586936,ERR3586993,ERR3587037
106_DCM_0.22to3	1	0.0294118	ERR3586959,ERR3587070	83971866	2178	TARA_B100000918	Prokaryotic size fraction metatranscriptome	Salazar et al., 2019	Tara Oceans Expedition (2009-2013)	TARA_106	2011-05-03T20:52	0.0307	-84.612	DCM	[DCM] deep chlorophyll maximum layer (ENVO:01000326)	40	Coastal Biome	[SPO] South Pacific Ocean (MRGID:1910)	[CHIL] Chile-Peru Current Coastal Province (MRGID:21495)	ERR3586959,ERR3587070
113_SRF_0.22to3	1	0.0294118	ERR3586756,ERR3586757,ERR3586758,ERR3586759,ERR3587011	77051132	9378	TARA_B100000593	Prokaryotic size fraction metatranscriptome	Salazar et al., 2019	Tara Oceans Expedition (2009-2013)	TARA_113	2011-06-19T17:12	-23.1108	-134.933	SRF	[SRF] surface water layer (ENVO:00010504)	5	Trades Biome	[SPO] South Pacific Ocean (MRGID:1910)	[SPSG] South Pacific Subtropical Gyre Province, North and South (MRGID:21486)	ERR3586756,ERR3586757,ERR3586758,ERR3586759,ERR3587011
076_MES_0.22to3	1	0.0294118	ERR3586947,ERR3587050	115544247	35943	TARA_B100000747	Prokaryotic size fraction metatranscriptome	Salazar et al., 2019	Tara Oceans Expedition (2009-2013)	TARA_076	2010-10-17T09:05	-20.9315	-35.1794	MES	[MES] marine water layer (ENVO:01000295) within the mesopelagic zone (ENVO:00000213)	800	Trades Biome	[SAO] South Atlantic Ocean (MRGID:1914)	[SATL] South Atlantic Gyral Province (MRGID:21459)	ERR3586947,ERR3587050
070_MES_0.22to3	1	0.0294118	ERR3586942,ERR3587045	144836941	3208	TARA_B100000444	Prokaryotic size fraction metatranscriptome	Salazar et al., 2019	Tara Oceans Expedition (2009-2013)	TARA_070	2010-09-21T11:57	-20.4075	-3.1641	MES	[MES] marine water layer (ENVO:01000295) within the mesopelagic zone (ENVO:00000213)	800	Trades Biome	[SAO] South Atlantic Ocean (MRGID:1914)	[SATL] South Atlantic Gyral Province (MRGID:21459)	ERR3586942,ERR3587045
144_SRF_0.22to3	1	0.0294118	ERR3586866,ERR3586867,ERR3586868,ERR3586869,ERR3586870,ERR3586871,ERR3586872,ERR3586873	167019672	114676	TARA_B100001196	Prokaryotic size fraction metatranscriptome	Salazar et al., 2019	Tara Oceans Expedition (2009-2013)	TARA_144	2012-01-29T20:01	36.3698	-72.9669	SRF	[SRF] surface water layer (ENVO:00010504)	5	Westerlies Biome / Coastal Biome	[NAO] North Atlantic Ocean (MRGID:1912)	[NAST-W] North Atlantic Subtropical Gyral Province (MRGID:21455)	ERR3586866,ERR3586867,ERR3586868,ERR3586869,ERR3586870,ERR3586871,ERR3586872,ERR3586873,ERR3587028
137_DCM_0.8to2000	1	0.0294118	ERR1719158,ERR1719449	229653734	3568	TARA_N000002934	Eukaryotic size fraction metatranscriptome	Carradec et al., 2018	Tara Oceans Expedition (2009-2013)	TARA_137	2011-12-02T20:42	14.2075	-116.647	DCM	[DCM] deep chlorophyll maximum layer (ENVO:01000326)	40	Trades Biome	[NPO] North Pacific Ocean (MRGID:1908)	[PNEC] North Pacific Equatorial Countercurrent Province (MRGID:21488)	ERR1719158,ERR1719449
098_DCM_0.22to3	1	0.0294118	ERR3586896,ERR3587068	118708251	12450	TARA_B100001033	Prokaryotic size fraction metatranscriptome	Salazar et al., 2019	Tara Oceans Expedition (2009-2013)	TARA_098	2011-04-03T21:50	-25.826	-111.729	DCM	[DCM] deep chlorophyll maximum layer (ENVO:01000326)	188	Trades Biome	[SPO] South Pacific Ocean (MRGID:1910)	[SPSG] South Pacific Subtropical Gyre Province, North and South (MRGID:21486)	ERR3586896,ERR3587068
127_DCM_0.22to3	1	0.0294118	ERR3586760,ERR3586761,ERR3586762,ERR3586763,ERR3587012	141186242	7025	TARA_B100001230	Prokaryotic size fraction metatranscriptome	Salazar et al., 2019	Tara Oceans Expedition (2009-2013)	TARA_127	2011-09-01T17:38	-6.628	-152.461	DCM	[DCM] deep chlorophyll maximum layer (ENVO:01000326)	100	Trades Biome	[SPO] South Pacific Ocean (MRGID:1910)	[SPSG] South Pacific Subtropical Gyre Province, North and South (MRGID:21486)	ERR3586760,ERR3586761,ERR3586762,ERR3586763,ERR3587012
092_SRF_5to20	1	0.0294118	ERR1719215,ERR1719444	259747818	1613	TARA_N000001301	Eukaryotic size fraction metatranscriptome	Carradec et al., 2018	Tara Oceans Expedition (2009-2013)	TARA_092	2011-02-26T14:40	-33.6737	-71.9641	SRF	[SRF] surface water layer (ENVO:00010504)	9	Coastal Biome	[SPO] South Pacific Ocean (MRGID:1910)	[CHIL] Chile-Peru Current Coastal Province (MRGID:21495)	ERR1719215,ERR1719444
042_SRF_0.22to1.6	1	0.0294118	ERR3586968,ERR3587091	130656935	2392	TARA_B100000127	Prokaryotic size fraction metatranscriptome	Salazar et al., 2019	Tara Oceans Expedition (2009-2013)	TARA_042	2010-04-04T02:47	6.0001	73.8955	SRF	[SRF] surface water layer (ENVO:00010504)	5	Trades Biome	[IO] Indian Ocean (MRGID:1904)	[MONS] Indian Monsoon Gyres Province (MRGID:21471)	ERR3586968,ERR3587091
155_MES_3to20a	1	0.0294118	ERR6338312,ERR6338313	150378005	1638	TARA_N010000604	Eukaryotic size fraction metatranscriptome	Zayed et al., 2022	Tara Polar Expedition (2013-2013)	TARA_155	2013-05-24T13:15	54.5742	-16.8345	MES	[MES] marine water layer (ENVO:01000295) within the mesopelagic zone (ENVO:00000213)	751	Westerlies Biome	[NAO] North Atlantic Ocean (MRGID:1912)	[NADR] North Atlantic Drift Province (MRGID:21453)	ERR6338312,ERR6338313
011_SRF_180to2000	1	0.0294118	ERR1711911,ERR1711946	157721457	35038	TARA_X000001334	Eukaryotic size fraction metatranscriptome	Carradec et al., 2018	Tara Oceans Expedition (2009-2013)	TARA_011	2009-10-04T14:16	41.6666	2.7962	SRF	[SRF] surface water layer (ENVO:00010504)	9	Westerlies Biome	[MS] Mediterranean Sea (MRGID:1905)	[MEDI] Mediterranean Sea, Black Sea Province (MRGID:21465)	ERR1711946,ERR1711911
152_SRF_5to20	1	0.0294118	ERR1712032,ERR1712222	197287706	13706	TARA_N000002761	Eukaryotic size fraction metatranscriptome	Carradec et al., 2018	Tara Oceans Expedition (2009-2013)	TARA_152	2012-03-19T09:58	43.6858	-16.8474	SRF	[SRF] surface water layer (ENVO:00010504)	5	Westerlies Biome	[NAO] North Atlantic Ocean (MRGID:1912)	[NAST-E] North Atlantic Subtropical Gyral Province (MRGID:21467)	ERR1712032,ERR1712222
128_SRF_20to180	1	0.0294118	ERR1711952,ERR1712067	123653416	45563	TARA_N000002297	Eukaryotic size fraction metatranscriptome	Carradec et al., 2018	Tara Oceans Expedition (2009-2013)	TARA_128	2011-09-05T00:07	0.008	-153.702	SRF	[SRF] surface water layer (ENVO:00010504)	5	Trades Biome	[SPO] South Pacific Ocean (MRGID:1910)	[PEOD] Pacific Equatorial Divergence Province (MRGID:21489)	ERR1712067,ERR1711952
210_MES_0.22to3	1	0.0294118	ERR3586692,ERR3586735	99936275	573	TARA_B110000436	Prokaryotic size fraction metatranscriptome	Salazar et al., 2019	Tara Polar Expedition (2013-2013)	TARA_210	2013-10-27T16:30	61.5754	-55.9846	MES	[MES] marine water layer (ENVO:01000295) within the mesopelagic zone (ENVO:00000213)	391	Polar Biome	[AO] Arctic Ocean (MRGID:1906)	[BPLR] Boreal Polar Province (MRGID:21450)	ERR3586692,ERR3586735
046_SRF_180to2000	1	0.0294118	ERR1711980,ERR1712035	162751158	40030	TARA_N000000270	Eukaryotic size fraction metatranscriptome	Carradec et al., 2018	Tara Oceans Expedition (2009-2013)	TARA_046	2010-04-15T06:04	-0.6623	73.1629	SRF	[SRF] surface water layer (ENVO:00010504)	5	Trades Biome	[IO] Indian Ocean (MRGID:1904)	[MONS] Indian Monsoon Gyres Province (MRGID:21471)	ERR1712035,ERR1711980
090_SRF_0.22to3	1	0.0294118	ERR3586953,ERR3587057	75951424	528	TARA_B100000801	Prokaryotic size fraction metatranscriptome	Salazar et al., 2019	Tara Oceans Expedition (2009-2013)	TARA_090	2011-02-21T20:23	-39.6466	-76.9634	SRF	[SRF] surface water layer (ENVO:00010504)	5	Coastal Biome	[SPO] South Pacific Ocean (MRGID:1910)	[CHIL] Chile-Peru Current Coastal Province (MRGID:21495)	ERR3586953,ERR3587057
066_DCM_5to20	1	0.0294118	ERR1712181,ERR1712192	138900748	11232	TARA_N000000791	Eukaryotic size fraction metatranscriptome	Carradec et al., 2018	Tara Oceans Expedition (2009-2013)	TARA_066	2010-07-15T15:36	-34.8901	18.0459	DCM	[DCM] deep chlorophyll maximum layer (ENVO:01000326)	30	Coastal Biome	[SAO] South Atlantic Ocean (MRGID:1914)	[BENG] Benguela Current Coastal Province (MRGID:21470)	ERR1712192,ERR1712181
191_SRF_0.22to3	1	0.0294118	ERR3586682,ERR3586742	87222693	408	TARA_B110000283	Prokaryotic size fraction metatranscriptome	Salazar et al., 2019	Tara Polar Expedition (2013-2013)	TARA_191	2013-09-02T22:37	71.5955	160.938	SRF	[SRF] surface water layer (ENVO:00010504)	5	Polar Biome	[AO] Arctic Ocean (MRGID:1906)	[BPLR] Boreal Polar Province (MRGID:21450)	ERR3586682,ERR3586742
036_DCM_180to2000	1	0.0294118	ERR1711955,ERR1712243	133908369	2090	TARA_N000000314	Eukaryotic size fraction metatranscriptome	Carradec et al., 2018	Tara Oceans Expedition (2009-2013)	TARA_036	2010-03-12T11:20	20.807	63.513	DCM	[DCM] deep chlorophyll maximum layer (ENVO:01000326)	20	Coastal Biome	[IO] Indian Ocean (MRGID:1904)	[ARAB] Northwest Arabian Sea Upwelling Province (MRGID:21475)	ERR1711955,ERR1712243
018_DCM_20to180	1	0.0294118	ERR6349696,ERR6349697	251556649	3793	TARA_A100000589	Eukaryotic size fraction metatranscriptome	Carradec et al., 2018	Tara Oceans Expedition (2009-2013)	TARA_018	2009-11-02T14:15	35.7528	14.2765	DCM	[DCM] deep chlorophyll maximum layer (ENVO:01000326)	80	Westerlies Biome	[MS] Mediterranean Sea (MRGID:1905)	[MEDI] Mediterranean Sea, Black Sea Province (MRGID:21465)	ERR6349696,ERR6349697
193_SRF_0.8to2000	1	0.0294118	ERR6349696,ERR6349697	251556649	3793	TARA_N010000069	Eukaryotic size fraction metatranscriptome	Zayed et al., 2022	Tara Polar Expedition (2013-2013)	TARA_193	2013-09-08T02:45	71.0704	174.992	SRF	[SRF] surface water layer (ENVO:00010504)	5	Polar Biome	[AO] Arctic Ocean (MRGID:1906)	[BPLR] Boreal Polar Province (MRGID:21450)	ERR6349696,ERR6349697
070_SRF_180to2000	1	0.0294118	ERR1719153,ERR1719260	223548252	600	TARA_N000000666	Eukaryotic size fraction metatranscriptome	Carradec et al., 2018	Tara Oceans Expedition (2009-2013)	TARA_070	2010-09-21T07:22	-20.4035	-3.1859	SRF	[SRF] surface water layer (ENVO:00010504)	5	Trades Biome	[SAO] South Atlantic Ocean (MRGID:1914)	[SATL] South Atlantic Gyral Province (MRGID:21459)	ERR1719153,ERR1719260
133_SRF_0.22to3	1	0.0294118	ERR3586801,ERR3586802,ERR3586803,ERR3586804,ERR3587001,ERR3587072	155875095	3876	TARA_B100001089	Prokaryotic size fraction metatranscriptome	Salazar et al., 2019	Tara Oceans Expedition (2009-2013)	TARA_133	2011-10-18T15:35	35.3671	-127.742	SRF	[SRF] surface water layer (ENVO:00010504)	5	Westerlies Biome	[NPO] North Pacific Ocean (MRGID:1908)	[NPST] North Pacific Subtropical and Polar Front Provinces (MRGID:21484)	ERR3586801,ERR3586802,ERR3586803,ERR3586804,ERR3587001,ERR3587072
189_SRF_3to20	1	0.0294118	ERR6338344,ERR6338345	129807374	12811	TARA_N010000026	Eukaryotic size fraction metatranscriptome	Zayed et al., 2022	Tara Polar Expedition (2013-2013)	TARA_189	2013-08-27T01:53	77.9028	117.154	SRF	[SRF] surface water layer (ENVO:00010504)	5	Polar Biome	[AO] Arctic Ocean (MRGID:1906)	[BPLR] Boreal Polar Province (MRGID:21450)	ERR6338344,ERR6338345
076_SRF_20to180	1	0.0294118	ERR1712073,ERR1712079	168018297	14124	TARA_N000000871	Eukaryotic size fraction metatranscriptome	Carradec et al., 2018	Tara Oceans Expedition (2009-2013)	TARA_076	2010-10-16T11:18	-20.9514	-35.2273	SRF	[SRF] surface water layer (ENVO:00010504)	5	Trades Biome	[SAO] South Atlantic Ocean (MRGID:1914)	[SATL] South Atlantic Gyral Province (MRGID:21459)	ERR1712079,ERR1712073
098_MES_0.8to3	1	0.0294118	ERR1711900,ERR1711964	129128347	21441	TARA_N000001590	Eukaryotic size fraction metatranscriptome	Carradec et al., 2018	Tara Oceans Expedition (2009-2013)	TARA_098	2011-04-04T13:55	-25.8076	-111.691	MES	[MES] marine water layer (ENVO:01000295) within the mesopelagic zone (ENVO:00000213)	488	Trades Biome	[SPO] South Pacific Ocean (MRGID:1910)	[SPSG] South Pacific Subtropical Gyre Province, North and South (MRGID:21486)	ERR1711900,ERR1711964
180_SRF_0.8to2000	1	0.0294118	ERR6349653,ERR6349654	217298703	3707	TARA_N010000873	Eukaryotic size fraction metatranscriptome	Zayed et al., 2022	Tara Polar Expedition (2013-2013)	TARA_180	2013-07-18T02:04	74.8023	76.1478	SRF	[SRF] surface water layer (ENVO:00010504)	5	Polar Biome	[AO] Arctic Ocean (MRGID:1906)	[BPLR] Boreal Polar Province (MRGID:21450)	ERR6349653,ERR6349654
155_SRF_0.22to3	1	0.0294118	ERR3586708,ERR3586731	138961859	644	TARA_B110001435	Prokaryotic size fraction metatranscriptome	Salazar et al., 2019	Tara Polar Expedition (2013-2013)	TARA_155	2013-05-24T05:36	54.5305	-16.9377	SRF	[SRF] surface water layer (ENVO:00010504)	5	Westerlies Biome	[NAO] North Atlantic Ocean (MRGID:1912)	[NADR] North Atlantic Drift Province (MRGID:21453)	ERR3586708,ERR3586731
138_MES_0.8to3	1	0.0294118	ERR1712000,ERR1712169	107634698	1687	TARA_N000002997	Eukaryotic size fraction metatranscriptome	Carradec et al., 2018	Tara Oceans Expedition (2009-2013)	TARA_138	2011-12-11T20:37	6.3559	-103.06	MES	[MES] marine water layer (ENVO:01000295) within the mesopelagic zone (ENVO:00000213)	450	Trades Biome	[NPO] North Pacific Ocean (MRGID:1908)	[PNEC] North Pacific Equatorial Countercurrent Province (MRGID:21488)	ERR1712169,ERR1712000
180_DCM_0.22to3	1	0.0294118	ERR3586705,ERR3586723	102781417	761	TARA_B110000206	Prokaryotic size fraction metatranscriptome	Salazar et al., 2019	Tara Polar Expedition (2013-2013)	TARA_180	2013-07-18T08:27	74.8283	76.2096	DCM	[DCM] deep chlorophyll maximum layer (ENVO:01000326)	30	Polar Biome	[AO] Arctic Ocean (MRGID:1906)	[BPLR] Boreal Polar Province (MRGID:21450)	ERR3586705,ERR3586723
152_MIX_5to20	1	0.0294118	ERR1719237,ERR1719275	183747630	1024	TARA_N000002797	Eukaryotic size fraction metatranscriptome	Carradec et al., 2018	Tara Oceans Expedition (2009-2013)	TARA_152	2012-03-20T08:48	43.7056	-16.8794	MIX	[MIX] marine epipelagic wind mixed layer (ENVO:01000061)	25	Westerlies Biome	[NAO] North Atlantic Ocean (MRGID:1912)	[NAST-E] North Atlantic Subtropical Gyral Province (MRGID:21467)	ERR1719237,ERR1719275
100_SRF_180to2000	1	0.0294118	ERR1719204,ERR1719403	233025621	606	TARA_N000001620	Eukaryotic size fraction metatranscriptome	Carradec et al., 2018	Tara Oceans Expedition (2009-2013)	TARA_100	2011-04-15T17:19	-12.9359	-96.0413	SRF	[SRF] surface water layer (ENVO:00010504)	5	Trades Biome	[SPO] South Pacific Ocean (MRGID:1910)	[SPSG] South Pacific Subtropical Gyre Province, North and South (MRGID:21486)	ERR1719403,ERR1719204
158_DCM_0.8to2000	1	0.0294118	ERR6349563,ERR6349564,ERR6349565,ERR6349566	279559412	14662	TARA_N010000628	Eukaryotic size fraction metatranscriptome	Zayed et al., 2022	Tara Polar Expedition (2013-2013)	TARA_158	2013-06-03T15:27	67.161	0.3964	DCM	[DCM] deep chlorophyll maximum layer (ENVO:01000326)	25	Polar Biome	[AO] Arctic Ocean (MRGID:1906)	[ARCT] Atlantic Arctic Province (MRGID:21451)	ERR6349563,ERR6349564,ERR6349565,ERR6349566
155_DCM_0.8to2000	1	0.0294118	ERR6349548,ERR6349549	275742739	4125	TARA_N010000578	Eukaryotic size fraction metatranscriptome	Zayed et al., 2022	Tara Polar Expedition (2013-2013)	TARA_155	2013-05-25T09:07	54.5451	-16.7943	DCM	[DCM] deep chlorophyll maximum layer (ENVO:01000326)	40	Westerlies Biome	[NAO] North Atlantic Ocean (MRGID:1912)	[NADR] North Atlantic Drift Province (MRGID:21453)	ERR6349548,ERR6349549
140_SRF_0.22to3	1	0.0294118	ERR3586825,ERR3586826,ERR3586827,ERR3586828,ERR3587077	158064708	24644	TARA_B100002017	Prokaryotic size fraction metatranscriptome	Salazar et al., 2019	Tara Oceans Expedition (2009-2013)	TARA_140	2011-12-21T16:20	7.4122	-79.3017	SRF	[SRF] surface water layer (ENVO:00010504)	5	Coastal Biome	[NPO] North Pacific Ocean (MRGID:1908)	[CAMR] Central American Coastal Province (MRGID:21494)	ERR3586825,ERR3586826,ERR3586827,ERR3586828,ERR3587077
125_SRF_0.8to5	1	0.0294118	ERR1719207,ERR1719316,ERR1719395	267694109	7463	TARA_N000002019	Eukaryotic size fraction metatranscriptome	Carradec et al., 2018	Tara Oceans Expedition (2009-2013)	TARA_125	2011-08-08T17:33	-8.9111	-142.557	SRF	[SRF] surface water layer (ENVO:00010504)	5	Trades Biome	[SPO] South Pacific Ocean (MRGID:1910)	[SPSG] South Pacific Subtropical Gyre Province, North and South (MRGID:21486)	ERR1719395,ERR1719316,ERR1719207
054_SRF_0.22to1.6	1	0.0294118	ERR3586939,ERR3587042	137335357	50676	TARA_B100000355	Prokaryotic size fraction metatranscriptome	Salazar et al., 2019	Tara Oceans Expedition (2009-2013)	TARA_054	2010-05-26T10:15	-12.807	45.2247	SRF	[SRF] surface water layer (ENVO:00010504)	5	Coastal Biome	[IO] Indian Ocean (MRGID:1904)	[EAFR] Eastern Africa Coastal Province (MRGID:21473)	ERR3586939,ERR3587042
135_DCM_5to20	1	0.0294118	ERR1719476,ERR1719497	208364076	1375	TARA_N000002187	Eukaryotic size fraction metatranscriptome	Carradec et al., 2018	Tara Oceans Expedition (2009-2013)	TARA_135	2011-10-24T01:37	32.9903	-121.846	DCM	[DCM] deep chlorophyll maximum layer (ENVO:01000326)	30	Coastal Biome	[NPO] North Pacific Ocean (MRGID:1908)	[OCAL] Offshore California Current (MRGID:21493)	ERR1719497,ERR1719476
007_SRF_0.8to5	1	0.0294118	ERR550396,ERR550403	113166286	1280	TARA_A200000123	Eukaryotic size fraction metatranscriptome	Carradec et al., 2018	Tara Oceans Expedition (2009-2013)	TARA_007	2009-09-23T12:50	37.051	1.9378	SRF	[SRF] surface water layer (ENVO:00010504)	9	Westerlies Biome	[MS] Mediterranean Sea (MRGID:1905)	[MEDI] Mediterranean Sea, Black Sea Province (MRGID:21465)	ERR550396,ERR550403
102_DCM_0.8to2000	1	0.0294118	ERR1719332,ERR1719420	248268657	4288	TARA_N000001648	Eukaryotic size fraction metatranscriptome	Carradec et al., 2018	Tara Oceans Expedition (2009-2013)	TARA_102	2011-04-22T21:13	-5.2669	-85.2732	DCM	[DCM] deep chlorophyll maximum layer (ENVO:01000326)	40	Trades Biome	[SPO] South Pacific Ocean (MRGID:1910)	[PEOD] Pacific Equatorial Divergence Province (MRGID:21489)	ERR1719332,ERR1719420
124_SRF_0.8to5	1	0.0294118	ERR1719160,ERR1719214,ERR1719301	244324365	7152	TARA_N000002037	Eukaryotic size fraction metatranscriptome	Carradec et al., 2018	Tara Oceans Expedition (2009-2013)	TARA_124	2011-08-04T18:33	-9.1504	-140.522	SRF	[SRF] surface water layer (ENVO:00010504)	5	Trades Biome	[SPO] South Pacific Ocean (MRGID:1910)	[SPSG] South Pacific Subtropical Gyre Province, North and South (MRGID:21486)	ERR1719301,ERR1719160,ERR1719214
122_SRF_180to2000	1	0.0294118	ERR1711929,ERR1711951,ERR1712219	139782712	8290	TARA_N000001942	Eukaryotic size fraction metatranscriptome	Carradec et al., 2018	Tara Oceans Expedition (2009-2013)	TARA_122	2011-07-26T21:42	-8.9948	-139.217	SRF	[SRF] surface water layer (ENVO:00010504)	5	Trades Biome	[SPO] South Pacific Ocean (MRGID:1910)	[SPSG] South Pacific Subtropical Gyre Province, North and South (MRGID:21486)	ERR1712219,ERR1711929,ERR1711951
041_SRF_20to180	1	0.0294118	ERR1719210,ERR1719346	233824720	872	TARA_N000000076	Eukaryotic size fraction metatranscriptome	Carradec et al., 2018	Tara Oceans Expedition (2009-2013)	TARA_041	2010-03-30T02:45	14.6067	69.9775	SRF	[SRF] surface water layer (ENVO:00010504)	5	Trades Biome	[IO] Indian Ocean (MRGID:1904)	[MONS] Indian Monsoon Gyres Province (MRGID:21471)	ERR1719210,ERR1719346
080_DCM_20to180	1	0.0294118	ERR1739844,ERR1739846	155124178	89245	TARA_N000001473	Eukaryotic size fraction metatranscriptome	Carradec et al., 2018	Tara Oceans Expedition (2009-2013)	TARA_080	2010-11-29T19:06	-40.6154	-51.9351	DCM	[DCM] deep chlorophyll maximum layer (ENVO:01000326)	85	Coastal Biome	[SAO] South Atlantic Ocean (MRGID:1914)	[BRAZ] Brazil Current Coastal Province (MRGID:21468)	ERR1739844,ERR1739846
004_SRF_5to20	1	0.0294118	ERR1712004,ERR1712047	151932631	20428	TARA_X000000325	Eukaryotic size fraction metatranscriptome	Carradec et al., 2018	Tara Oceans Expedition (2009-2013)	TARA_004	2009-09-15T11:30	36.5533	-6.5669	SRF	[SRF] surface water layer (ENVO:00010504)	9	Westerlies Biome	[NAO] North Atlantic Ocean (MRGID:1912)	[NAST-E] North Atlantic Subtropical Gyral Province (MRGID:21467)	ERR1712004,ERR1712047
084_SRF_0.8to5	1	0.0294118	ERR1711865,ERR1712028	160072509	5189	TARA_N000001438	Eukaryotic size fraction metatranscriptome	Carradec et al., 2018	Tara Oceans Expedition (2009-2013)	TARA_084	2011-01-03T11:05	-60.2287	-60.6476	SRF	[SRF] surface water layer (ENVO:00010504)	5	Polar Biome	[SO] Southern Ocean (MRGID:1907)	[ANTA] Antarctic Province (MRGID:21502)	ERR1711865,ERR1712028
092_SRF_180to2000	1	0.0294118	ERR1719354,ERR1719457	215564953	265	TARA_N000001305	Eukaryotic size fraction metatranscriptome	Carradec et al., 2018	Tara Oceans Expedition (2009-2013)	TARA_092	2011-02-26T12:30	-33.688	-71.9903	SRF	[SRF] surface water layer (ENVO:00010504)	9	Coastal Biome	[SPO] South Pacific Ocean (MRGID:1910)	[CHIL] Chile-Peru Current Coastal Province (MRGID:21495)	ERR1719354,ERR1719457
201_DCM_180to2000	1	0.0294118	ERR6349740,ERR6349741	310413867	2107	TARA_N010000180	Eukaryotic size fraction metatranscriptome	Zayed et al., 2022	Tara Polar Expedition (2013-2013)	TARA_201	2013-09-30T20:01	74.3207	-85.7363	DCM	[DCM] deep chlorophyll maximum layer (ENVO:01000326)	35	Polar Biome	[AO] Arctic Ocean (MRGID:1906)	[BPLR] Boreal Polar Province (MRGID:21450)	ERR6349740,ERR6349741
152_SRF_20to180	1	0.0294118	ERR1719362	193202564	728	TARA_N000002781	Eukaryotic size fraction metatranscriptome	Carradec et al., 2018	Tara Oceans Expedition (2009-2013)	TARA_152	2012-03-19T11:20	43.6904	-16.8544	SRF	[SRF] surface water layer (ENVO:00010504)	5	Westerlies Biome	[NAO] North Atlantic Ocean (MRGID:1912)	[NAST-E] North Atlantic Subtropical Gyral Province (MRGID:21467)	ERR1719362
131_DCM_0.8to2000	1	0.0294118	ERR1711881,ERR1712036	146739602	3831	TARA_N000002350	Eukaryotic size fraction metatranscriptome	Carradec et al., 2018	Tara Oceans Expedition (2009-2013)	TARA_131	2011-09-30T17:37	22.7901	-157.944	DCM	[DCM] deep chlorophyll maximum layer (ENVO:01000326)	110	Trades Biome	[NPO] North Pacific Ocean (MRGID:1908)	[NPTG] North Pacific Tropical Gyre Province (MRGID:21487)	ERR1711881,ERR1712036
152_MIX_0.8to2000a	1	0.0294118	ERR1719178,ERR1719417	212625776	3386	TARA_N000002480	Eukaryotic size fraction metatranscriptome	Carradec et al., 2018	Tara Oceans Expedition (2009-2013)	TARA_152	2012-03-20T21:44	43.7899	-16.9692	MIX	[MIX] marine epipelagic wind mixed layer (ENVO:01000061)	25	Westerlies Biome	[NAO] North Atlantic Ocean (MRGID:1912)	[NAST-E] North Atlantic Subtropical Gyral Province (MRGID:21467)	ERR1719417,ERR1719178
110_SRF_0.8to2000	1	0.0294118	ERR1711937,ERR1712134	158283040	2282	TARA_N000001746	Eukaryotic size fraction metatranscriptome	Carradec et al., 2018	Tara Oceans Expedition (2009-2013)	TARA_110	2011-05-21T12:27	-2.0133	-84.589	SRF	[SRF] surface water layer (ENVO:00010504)	5	Trades Biome	[SPO] South Pacific Ocean (MRGID:1910)	[SPSG] South Pacific Subtropical Gyre Province, North and South (MRGID:21486)	ERR1712134,ERR1711937
125_SRF_5to20	1	0.0294118	ERR1719145,ERR1719293,ERR1719356	270235966	2116	TARA_N000002021	Eukaryotic size fraction metatranscriptome	Carradec et al., 2018	Tara Oceans Expedition (2009-2013)	TARA_125	2011-08-08T23:43	-8.9124	-142.56	SRF	[SRF] surface water layer (ENVO:00010504)	5	Trades Biome	[SPO] South Pacific Ocean (MRGID:1910)	[SPSG] South Pacific Subtropical Gyre Province, North and South (MRGID:21486)	ERR1719356,ERR1719145,ERR1719293
100_DCM_20to180	1	0.0294118	ERR1739836,ERR1739837	111595334	104690	TARA_N000001618	Eukaryotic size fraction metatranscriptome	Carradec et al., 2018	Tara Oceans Expedition (2009-2013)	TARA_100	2011-04-16T00:04	-12.9119	-96.1101	DCM	[DCM] deep chlorophyll maximum layer (ENVO:01000326)	50	Trades Biome	[SPO] South Pacific Ocean (MRGID:1910)	[SPSG] South Pacific Subtropical Gyre Province, North and South (MRGID:21486)	ERR1739836,ERR1739837
150_SRF_0.8to2000	1	0.0294118	ERR1711990	145575822	8370	TARA_N000002695	Eukaryotic size fraction metatranscriptome	Carradec et al., 2018	Tara Oceans Expedition (2009-2013)	TARA_150	2012-03-05T09:25	35.9346	-37.3032	SRF	[SRF] surface water layer (ENVO:00010504)	5	Westerlies Biome	[NAO] North Atlantic Ocean (MRGID:1912)	[NAST-W] North Atlantic Subtropical Gyral Province (MRGID:21455)	ERR1711990
039_MES_0.22to1.6	1	0.0294118	ERR3587148,ERR3587194	161130377	1339	TARA_B100000101	Prokaryotic size fraction metatranscriptome	Salazar et al., 2019	Tara Oceans Expedition (2009-2013)	TARA_039	2010-03-20T08:15	18.7341	66.3896	MES	[MES] marine water layer (ENVO:01000295) within the mesopelagic zone (ENVO:00000213)	270	Trades Biome	[IO] Indian Ocean (MRGID:1904)	[MONS] Indian Monsoon Gyres Province (MRGID:21471)	ERR3587148,ERR3587194
155_MES_3to20b	1	0.0294118	ERR6338314,ERR6338315	144368539	1814	TARA_N010000606	Eukaryotic size fraction metatranscriptome	Zayed et al., 2022	Tara Polar Expedition (2013-2013)	TARA_155	2013-05-24T13:15	54.5742	-16.8345	MES	[MES] marine water layer (ENVO:01000295) within the mesopelagic zone (ENVO:00000213)	751	Westerlies Biome	[NAO] North Atlantic Ocean (MRGID:1912)	[NADR] North Atlantic Drift Province (MRGID:21453)	ERR6338314,ERR6338315
051_DCM_180to2000	1	0.0294118	ERR1711921,ERR1712002	154490024	82520	TARA_N000000193	Eukaryotic size fraction metatranscriptome	Carradec et al., 2018	Tara Oceans Expedition (2009-2013)	TARA_051	2010-05-11T09:45	-21.4836	54.3312	DCM	[DCM] deep chlorophyll maximum layer (ENVO:01000326)	85	Trades Biome	[IO] Indian Ocean (MRGID:1904)	[ISSG] Indian South Subtropical Gyre Province (MRGID:21472)	ERR1712002,ERR1711921
131_DCM_180to2000	1	0.0294118	ERR1711895,ERR1712120	153175175	21759	TARA_N000002366	Eukaryotic size fraction metatranscriptome	Carradec et al., 2018	Tara Oceans Expedition (2009-2013)	TARA_131	2011-09-30T20:58	22.7478	-158.051	DCM	[DCM] deep chlorophyll maximum layer (ENVO:01000326)	110	Trades Biome	[NPO] North Pacific Ocean (MRGID:1908)	[NPTG] North Pacific Tropical Gyre Province (MRGID:21487)	ERR1711895,ERR1712120
158_SRF_0.8to2000	1	0.0294118	ERR6349569,ERR6349570	185439510	6403	TARA_N010000623	Eukaryotic size fraction metatranscriptome	Zayed et al., 2022	Tara Polar Expedition (2013-2013)	TARA_158	2013-06-03T07:31	67.141	0.2355	SRF	[SRF] surface water layer (ENVO:00010504)	5	Polar Biome	[AO] Arctic Ocean (MRGID:1906)	[ARCT] Atlantic Arctic Province (MRGID:21451)	ERR6349569,ERR6349570
089_SRF_0.22to3	1	0.0294118	ERR3586978,ERR3587100	121389587	1440	TARA_B100000858	Prokaryotic size fraction metatranscriptome	Salazar et al., 2019	Tara Oceans Expedition (2009-2013)	TARA_089	2011-01-27T08:27	-57.7338	-67.1084	SRF	[SRF] surface water layer (ENVO:00010504)	5	Polar Biome	[SO] Southern Ocean (MRGID:1907)	[ANTA] Antarctic Province (MRGID:21502)	ERR3586978,ERR3587100
123_SRF_180to2000	1	0.0294118	ERR1711914,ERR1711917	154876725	3350	TARA_N000001998	Eukaryotic size fraction metatranscriptome	Carradec et al., 2018	Tara Oceans Expedition (2009-2013)	TARA_123	2011-07-31T20:41	-8.8932	-140.288	SRF	[SRF] surface water layer (ENVO:00010504)	5	Trades Biome	[SPO] South Pacific Ocean (MRGID:1910)	[SPSG] South Pacific Subtropical Gyre Province, North and South (MRGID:21486)	ERR1711914,ERR1711917
146_SRF_0.8to5	1	0.0294118	ERR1719409	164262203	4667	TARA_N000003253	Eukaryotic size fraction metatranscriptome	Carradec et al., 2018	Tara Oceans Expedition (2009-2013)	TARA_146	2012-02-15T12:54	34.6712	-71.3093	SRF	[SRF] surface water layer (ENVO:00010504)	5	Westerlies Biome	[NAO] North Atlantic Ocean (MRGID:1912)	[NAST-W] North Atlantic Subtropical Gyral Province (MRGID:21455) / [GFST] Gulf Stream Province (MRGID:21454)	ERR1719409
155_SRF_0.8to2000	1	0.0294118	ERR6349550,ERR6349551	259854188	4452	TARA_N010000582	Eukaryotic size fraction metatranscriptome	Zayed et al., 2022	Tara Polar Expedition (2013-2013)	TARA_155	2013-05-24T05:36	54.5305	-16.9377	SRF	[SRF] surface water layer (ENVO:00010504)	5	Westerlies Biome	[NAO] North Atlantic Ocean (MRGID:1912)	[NADR] North Atlantic Drift Province (MRGID:21453)	ERR6349550,ERR6349551
150_DCM_5to20	1	0.0294118	ERR1712060	119640445	2710	TARA_N000002147	Eukaryotic size fraction metatranscriptome	Carradec et al., 2018	Tara Oceans Expedition (2009-2013)	TARA_150	2012-03-05T16:10	35.8777	-37.1969	DCM	[DCM] deep chlorophyll maximum layer (ENVO:01000326)	40	Westerlies Biome	[NAO] North Atlantic Ocean (MRGID:1912)	[NAST-W] North Atlantic Subtropical Gyral Province (MRGID:21455)	ERR1712060
143_DCM_5to20	1	0.0294118	ERR1719229	214628849	1650	TARA_N000003146	Eukaryotic size fraction metatranscriptome	Carradec et al., 2018	Tara Oceans Expedition (2009-2013)	TARA_143	2012-01-16T20:24	29.8103	-79.668	DCM	[DCM] deep chlorophyll maximum layer (ENVO:01000326)	40	Coastal Biome	[NAO] North Atlantic Ocean (MRGID:1912)	[CHSB] Cheasapeake Bay Province	ERR1719229
041_SRF_5to20	1	0.0294118	ERR1711963,ERR1712213	169644987	7017	TARA_N000000073	Eukaryotic size fraction metatranscriptome	Carradec et al., 2018	Tara Oceans Expedition (2009-2013)	TARA_041	2010-03-30T02:47	14.6059	69.9776	SRF	[SRF] surface water layer (ENVO:00010504)	5	Trades Biome	[IO] Indian Ocean (MRGID:1904)	[MONS] Indian Monsoon Gyres Province (MRGID:21471)	ERR1712213,ERR1711963
148_SRF_0.8to2000	1	0.0294118	ERR1719238	175245561	4633	TARA_N000002111	Eukaryotic size fraction metatranscriptome	Carradec et al., 2018	Tara Oceans Expedition (2009-2013)	TARA_148	2012-02-24T11:40	31.6948	-64.2489	SRF	[SRF] surface water layer (ENVO:00010504)	5	Westerlies Biome	[NAO] North Atlantic Ocean (MRGID:1912)	[NAST-W] North Atlantic Subtropical Gyral Province (MRGID:21455)	ERR1719238
037_MES_0.22to1.6	1	0.0294118	ERR599031,ERR599062	195985958	3033	TARA_B100000315	Prokaryotic size fraction metatranscriptome	Salazar et al., 2019	Tara Oceans Expedition (2009-2013)	TARA_037	2010-03-12T17:08	20.8457	63.5851	MES	[MES] marine water layer (ENVO:01000295) within the mesopelagic zone (ENVO:00000213)	600	Coastal Biome	[IO] Indian Ocean (MRGID:1904)	[ARAB] Northwest Arabian Sea Upwelling Province (MRGID:21475)	ERR599031,ERR599062
132_DCM_0.8to2000	1	0.0294118	ERR1711883,ERR1711981	157362500	25418	TARA_N000002422	Eukaryotic size fraction metatranscriptome	Carradec et al., 2018	Tara Oceans Expedition (2009-2013)	TARA_132	2011-10-05T00:59	31.5168	-159.046	DCM	[DCM] deep chlorophyll maximum layer (ENVO:01000326)	115	Westerlies Biome	[NPO] North Pacific Ocean (MRGID:1908)	[NPST] North Pacific Subtropical and Polar Front Provinces (MRGID:21484)	ERR1711883,ERR1711981
173_SRF_0.8to2000	1	0.0294118	ERR6349612,ERR6349613	187449807	2216	TARA_N010000551	Eukaryotic size fraction metatranscriptome	Zayed et al., 2022	Tara Polar Expedition (2013-2013)	TARA_173	2013-07-08T04:12	78.9564	79.4201	SRF	[SRF] surface water layer (ENVO:00010504)	5	Polar Biome	[AO] Arctic Ocean (MRGID:1906)	[BPLR] Boreal Polar Province (MRGID:21450)	ERR6349612,ERR6349613
132_SRF_5to20	1	0.0294118	ERR1711972,ERR1712040	132342498	13571	TARA_N000002412	Eukaryotic size fraction metatranscriptome	Carradec et al., 2018	Tara Oceans Expedition (2009-2013)	TARA_132	2011-10-04T21:49	31.4868	-159.075	SRF	[SRF] surface water layer (ENVO:00010504)	5	Westerlies Biome	[NPO] North Pacific Ocean (MRGID:1908)	[NPST] North Pacific Subtropical and Polar Front Provinces (MRGID:21484)	ERR1712040,ERR1711972
168_DCM_0.8to2000	1	0.0294118	ERR6349586,ERR6349587	238196583	2604	TARA_N010000492	Eukaryotic size fraction metatranscriptome	Zayed et al., 2022	Tara Polar Expedition (2013-2013)	TARA_168	2013-07-01T12:34	72.5432	44.102	DCM	[DCM] deep chlorophyll maximum layer (ENVO:01000326)	40	Polar Biome	[AO] Arctic Ocean (MRGID:1906)	[BPLR] Boreal Polar Province (MRGID:21450)	ERR6349586,ERR6349587
123_SRF_0.8to5	1	0.0294118	ERR1719217,ERR1719256,ERR1719298	207739642	5818	TARA_N000001992	Eukaryotic size fraction metatranscriptome	Carradec et al., 2018	Tara Oceans Expedition (2009-2013)	TARA_123	2011-07-31T17:20	-8.9068	-140.283	SRF	[SRF] surface water layer (ENVO:00010504)	5	Trades Biome	[SPO] South Pacific Ocean (MRGID:1910)	[SPSG] South Pacific Subtropical Gyre Province, North and South (MRGID:21486)	ERR1719256,ERR1719298,ERR1719217
100_DCM_5to20	1	0.0294118	ERR1739845,ERR1739849	176033865	676702	TARA_N000001614	Eukaryotic size fraction metatranscriptome	Carradec et al., 2018	Tara Oceans Expedition (2009-2013)	TARA_100	2011-04-15T19:38	-12.9723	-96.0122	DCM	[DCM] deep chlorophyll maximum layer (ENVO:01000326)	50	Trades Biome	[SPO] South Pacific Ocean (MRGID:1910)	[SPSG] South Pacific Subtropical Gyre Province, North and South (MRGID:21486)	ERR1739849,ERR1739845
131_SRF_0.8to5	1	0.0294118	ERR1711975,ERR1712054	163054256	33988	TARA_N000002352	Eukaryotic size fraction metatranscriptome	Carradec et al., 2018	Tara Oceans Expedition (2009-2013)	TARA_131	2011-09-29T19:23	22.7598	-157.957	SRF	[SRF] surface water layer (ENVO:00010504)	5	Trades Biome	[NPO] North Pacific Ocean (MRGID:1908)	[NPTG] North Pacific Tropical Gyre Province (MRGID:21487)	ERR1712054,ERR1711975
082_SRF_0.8to5	1	0.0294118	ERR1719149,ERR1719424	192304292	18436	TARA_N000001386	Eukaryotic size fraction metatranscriptome	Carradec et al., 2018	Tara Oceans Expedition (2009-2013)	TARA_082	2010-12-06T10:33	-47.1863	-58.2902	SRF	[SRF] surface water layer (ENVO:00010504)	5	Coastal Biome	[SAO] South Atlantic Ocean (MRGID:1914) / [SO] Southern Ocean (MRGID:1907)	[FKLD] Southwest Atlantic Shelves Province (MRGID:21469)	ERR1719149,ERR1719424
031_SRF_0.22to1.6	1	0.0294118	ERR3586961,ERR3587084	149384267	946	TARA_A100001401	Prokaryotic size fraction metatranscriptome	Salazar et al., 2019	Tara Oceans Expedition (2009-2013)	TARA_031	2010-01-09T07:15	27.16	34.835	SRF	[SRF] surface water layer (ENVO:00010504)	5	Coastal Biome	[RS] Red Sea (MRGID:4264)	[REDS] Red Sea, Persian Gulf Province (MRGID:21474)	ERR3586961,ERR3587084
070_SRF_0.8to5	1	0.0294118	ERR1711924,ERR1712094	142072437	28071	TARA_N000000678	Eukaryotic size fraction metatranscriptome	Carradec et al., 2018	Tara Oceans Expedition (2009-2013)	TARA_070	2010-09-21T06:55	-20.4091	-3.1759	SRF	[SRF] surface water layer (ENVO:00010504)	5	Trades Biome	[SAO] South Atlantic Ocean (MRGID:1914)	[SATL] South Atlantic Gyral Province (MRGID:21459)	ERR1712094,ERR1711924
168_MIX_3to20	1	0.0294118	ERR6349594,ERR6349595	200670903	1916	TARA_N010000522	Eukaryotic size fraction metatranscriptome	Zayed et al., 2022	Tara Polar Expedition (2013-2013)	TARA_168	2013-07-02T04:24	72.5199	44.0552	MIX	[MIX] marine epipelagic wind mixed layer (ENVO:01000061)	10-100	Polar Biome	[AO] Arctic Ocean (MRGID:1906)	[BPLR] Boreal Polar Province (MRGID:21450)	ERR6349594,ERR6349595
066_SRF_20to180	1	0.0294118	ERR1719302,ERR1719464	209716188	910	TARA_N000000793	Eukaryotic size fraction metatranscriptome	Carradec et al., 2018	Tara Oceans Expedition (2009-2013)	TARA_066	2010-07-15T15:16	-34.8986	18.03	SRF	[SRF] surface water layer (ENVO:00010504)	5	Coastal Biome	[SAO] South Atlantic Ocean (MRGID:1914)	[BENG] Benguela Current Coastal Province (MRGID:21470)	ERR1719464,ERR1719302
076_SRF_0.8to2000	1	0.0294118	ERR1712031,ERR1712046	138944743	67101	TARA_N000000852	Eukaryotic size fraction metatranscriptome	Carradec et al., 2018	Tara Oceans Expedition (2009-2013)	TARA_076	2010-10-16T09:55	-20.9354	-35.1803	SRF	[SRF] surface water layer (ENVO:00010504)	5	Trades Biome	[SAO] South Atlantic Ocean (MRGID:1914)	[SATL] South Atlantic Gyral Province (MRGID:21459)	ERR1712031,ERR1712046
039_SRF_20to180	1	0.0294118	ERR1712012,ERR1712209	189512809	26053	TARA_N000000011	Eukaryotic size fraction metatranscriptome	Carradec et al., 2018	Tara Oceans Expedition (2009-2013)	TARA_039	2010-03-18T05:05	18.5667	66.522	SRF	[SRF] surface water layer (ENVO:00010504)	5	Trades Biome	[IO] Indian Ocean (MRGID:1904)	[MONS] Indian Monsoon Gyres Province (MRGID:21471)	ERR1712209,ERR1712012
175_SRF_3to20	1	0.0294118	ERR6349632,ERR6349633	253493311	3358	TARA_N010000444	Eukaryotic size fraction metatranscriptome	Zayed et al., 2022	Tara Polar Expedition (2013-2013)	TARA_175	2013-07-10T03:58	79.2233	66.3435	SRF	[SRF] surface water layer (ENVO:00010504)	5	Polar Biome	[AO] Arctic Ocean (MRGID:1906)	[BPLR] Boreal Polar Province (MRGID:21450)	ERR6349632,ERR6349633
144_SRF_5to20	1	0.0294118	ERR1711915	133526927	2037	TARA_N000003183	Eukaryotic size fraction metatranscriptome	Carradec et al., 2018	Tara Oceans Expedition (2009-2013)	TARA_144	2012-01-29T22:46	36.3489	-72.7896	SRF	[SRF] surface water layer (ENVO:00010504)	5	Westerlies Biome / Coastal Biome	[NAO] North Atlantic Ocean (MRGID:1912)	[NAST-W] North Atlantic Subtropical Gyral Province (MRGID:21455) / [CHSB] Cheasapeake Bay Province	ERR1711915
038_SRF_20to180	1	0.0294118	ERR1719322,ERR1719351	228399161	1080	TARA_N000000045	Eukaryotic size fraction metatranscriptome	Carradec et al., 2018	Tara Oceans Expedition (2009-2013)	TARA_038	2010-03-15T03:37	19.0393	64.4913	SRF	[SRF] surface water layer (ENVO:00010504)	5	Trades Biome	[IO] Indian Ocean (MRGID:1904)	[MONS] Indian Monsoon Gyres Province (MRGID:21471)	ERR1719322,ERR1719351
180_SRF_3to20	1	0.0294118	ERR6349655,ERR6349656	254988219	3380	TARA_N010000885	Eukaryotic size fraction metatranscriptome	Zayed et al., 2022	Tara Polar Expedition (2013-2013)	TARA_180	2013-07-18T02:04	74.8023	76.1478	SRF	[SRF] surface water layer (ENVO:00010504)	5	Polar Biome	[AO] Arctic Ocean (MRGID:1906)	[BPLR] Boreal Polar Province (MRGID:21450)	ERR6349655,ERR6349656
168_DCM_20to180	1	0.0294118	ERR6349598,ERR6349599	236093670	851	TARA_N010000514	Eukaryotic size fraction metatranscriptome	Zayed et al., 2022	Tara Polar Expedition (2013-2013)	TARA_168	2013-07-01T11:30	72.5123	44.0733	DCM	[DCM] deep chlorophyll maximum layer (ENVO:01000326)	40	Polar Biome	[AO] Arctic Ocean (MRGID:1906)	[BPLR] Boreal Polar Province (MRGID:21450)	ERR6349598,ERR6349599
150_DCM_0.22to3	1	0.0294118	ERR3586983,ERR3587104	158052891	6205	TARA_B100001776	Prokaryotic size fraction metatranscriptome	Salazar et al., 2019	Tara Oceans Expedition (2009-2013)	TARA_150	2012-03-05T17:34	35.8427	-37.1526	DCM	[DCM] deep chlorophyll maximum layer (ENVO:01000326)	40	Westerlies Biome	[NAO] North Atlantic Ocean (MRGID:1912)	[NAST-W] North Atlantic Subtropical Gyral Province (MRGID:21455)	ERR3586983,ERR3587104
148_SRF_180to2000	1	0.0294118	ERR1719193,ERR1719289	230028686	1164	TARA_N000002119	Eukaryotic size fraction metatranscriptome	Carradec et al., 2018	Tara Oceans Expedition (2009-2013)	TARA_148	2012-02-24T13:51	31.7432	-64.1967	SRF	[SRF] surface water layer (ENVO:00010504)	5	Westerlies Biome	[NAO] North Atlantic Ocean (MRGID:1912)	[NAST-W] North Atlantic Subtropical Gyral Province (MRGID:21455)	ERR1719289,ERR1719193
046_SRF_5to20	1	0.0294118	ERR1711976,ERR1712170	179685524	20188	TARA_N000000268	Eukaryotic size fraction metatranscriptome	Carradec et al., 2018	Tara Oceans Expedition (2009-2013)	TARA_046	2010-04-15T02:01	-0.6625	73.161	SRF	[SRF] surface water layer (ENVO:00010504)	5	Trades Biome	[IO] Indian Ocean (MRGID:1904)	[MONS] Indian Monsoon Gyres Province (MRGID:21471)	ERR1712170,ERR1711976
102_DCM_5to20	1	0.0294118	ERR1711862,ERR1711982	175301184	2685	TARA_N000001656	Eukaryotic size fraction metatranscriptome	Carradec et al., 2018	Tara Oceans Expedition (2009-2013)	TARA_102	2011-04-22T21:13	-5.2669	-85.2732	DCM	[DCM] deep chlorophyll maximum layer (ENVO:01000326)	40	Trades Biome	[SPO] South Pacific Ocean (MRGID:1910)	[PEOD] Pacific Equatorial Divergence Province (MRGID:21489)	ERR1711862,ERR1711982
148_SRF_20to180	1	0.0294118	ERR1719189	186468362	1364	TARA_N000002117	Eukaryotic size fraction metatranscriptome	Carradec et al., 2018	Tara Oceans Expedition (2009-2013)	TARA_148	2012-02-24T15:14	31.7913	-64.1522	SRF	[SRF] surface water layer (ENVO:00010504)	5	Westerlies Biome	[NAO] North Atlantic Ocean (MRGID:1912)	[NAST-W] North Atlantic Subtropical Gyral Province (MRGID:21455)	ERR1719189
065_DCM_5to20	1	0.0294118	ERR1712130,ERR1712233	185987653	12618	TARA_N000000939	Eukaryotic size fraction metatranscriptome	Carradec et al., 2018	Tara Oceans Expedition (2009-2013)	TARA_065	2010-07-12T11:03	-35.2421	26.3048	DCM	[DCM] deep chlorophyll maximum layer (ENVO:01000326)	30	Coastal Biome	[IO] Indian Ocean (MRGID:1904)	[EAFR] Eastern Africa Coastal Province (MRGID:21473)	ERR1712130,ERR1712233
109_DCM_20to180b	1	0.0294118	ERR1719245	195928472	941	TARA_N000001740	Eukaryotic size fraction metatranscriptome	Carradec et al., 2018	Tara Oceans Expedition (2009-2013)	TARA_109	2011-05-13T20:14	2.0218	-84.5652	DCM	[DCM] deep chlorophyll maximum layer (ENVO:01000326)	40	Coastal Biome	[NPO] North Pacific Ocean (MRGID:1908)	[CHIL] Chile-Peru Current Coastal Province (MRGID:21495)	ERR1719245
194_DCM_20to180	1	0.0294118	ERR6349712,ERR6349713	245790666	1171	TARA_N010000113	Eukaryotic size fraction metatranscriptome	Zayed et al., 2022	Tara Polar Expedition (2013-2013)	TARA_194	2013-09-12T01:59	73.3727	-168.657	DCM	[DCM] deep chlorophyll maximum layer (ENVO:01000326)	35	Polar Biome	[AO] Arctic Ocean (MRGID:1906)	[BPLR] Boreal Polar Province (MRGID:21450)	ERR6349712,ERR6349713
210_SRF_0.8to2000	1	0.0294118	ERR6349785,ERR6349786	199097196	2262	TARA_N010000951	Eukaryotic size fraction metatranscriptome	Zayed et al., 2022	Tara Polar Expedition (2013-2013)	TARA_210	2013-10-27T10:16	61.5427	-55.9869	SRF	[SRF] surface water layer (ENVO:00010504)	5	Polar Biome	[AO] Arctic Ocean (MRGID:1906)	[BPLR] Boreal Polar Province (MRGID:21450)	ERR6349785,ERR6349786
040_ZZZ_gt3c	1	0.0294118	ERR1711868,ERR1712227	170151944	24865	TARA_N000000064	Eukaryotic size fraction metatranscriptome	Carradec et al., 2018	Tara Oceans Expedition (2009-2013)	TARA_040	2010-03-22T07:07	17.4825	67.9869	ZZZ	[ZZZ] marine water layer (ENVO:01000295)	25	Trades Biome	[IO] Indian Ocean (MRGID:1904)	[MONS] Indian Monsoon Gyres Province (MRGID:21471)	ERR1712227,ERR1711868
139_SRF_5to20	1	0.0294118	ERR1719227,ERR1719282	187067613	921	TARA_N000003039	Eukaryotic size fraction metatranscriptome	Carradec et al., 2018	Tara Oceans Expedition (2009-2013)	TARA_139	2011-12-15T15:25	6.4808	-94.9704	SRF	[SRF] surface water layer (ENVO:00010504)	5	Trades Biome	[NPO] North Pacific Ocean (MRGID:1908)	[PNEC] North Pacific Equatorial Countercurrent Province (MRGID:21488)	ERR1719282,ERR1719227
040_ZZZ_gt3b	1	0.0294118	ERR1719392,ERR1719450	217985334	1643	TARA_N000000065	Eukaryotic size fraction metatranscriptome	Carradec et al., 2018	Tara Oceans Expedition (2009-2013)	TARA_040	2010-03-22T09:29	17.4814	67.9947	ZZZ	[ZZZ] marine water layer (ENVO:01000295)	50	Trades Biome	[IO] Indian Ocean (MRGID:1904)	[MONS] Indian Monsoon Gyres Province (MRGID:21471)	ERR1719450,ERR1719392
152_MIX_20to180	1	0.0294118	ERR1719458,ERR1719490	242071538	871	TARA_N000002783	Eukaryotic size fraction metatranscriptome	Carradec et al., 2018	Tara Oceans Expedition (2009-2013)	TARA_152	2012-03-20T15:03	43.7421	-16.9002	MIX	[MIX] marine epipelagic wind mixed layer (ENVO:01000061)	25	Westerlies Biome	[NAO] North Atlantic Ocean (MRGID:1912)	[NAST-E] North Atlantic Subtropical Gyral Province (MRGID:21467)	ERR1719458,ERR1719490
040_SRF_gt3	1	0.0294118	ERR1719284,ERR1719434	220229506	2139	TARA_N000000063	Eukaryotic size fraction metatranscriptome	Carradec et al., 2018	Tara Oceans Expedition (2009-2013)	TARA_040	2010-03-22T03:04	17.5294	67.9576	SRF	[SRF] surface water layer (ENVO:00010504)	5	Trades Biome	[IO] Indian Ocean (MRGID:1904)	[MONS] Indian Monsoon Gyres Province (MRGID:21471)	ERR1719434,ERR1719284
093_DCM_0.8to5	1	0.0294118	ERR1719265,ERR1719386	259906222	3097	TARA_N000001111	Eukaryotic size fraction metatranscriptome	Carradec et al., 2018	Tara Oceans Expedition (2009-2013)	TARA_093	2011-03-12T19:36	-33.9116	-73.0537	DCM	[DCM] deep chlorophyll maximum layer (ENVO:01000326)	35	Coastal Biome	[SPO] South Pacific Ocean (MRGID:1910)	[CHIL] Chile-Peru Current Coastal Province (MRGID:21495)	ERR1719386,ERR1719265
023_SRF_180to2000	1	0.0294118	ERR550534	210063992	572	TARA_A100000546	Eukaryotic size fraction metatranscriptome	Carradec et al., 2018	Tara Oceans Expedition (2009-2013)	TARA_023	2009-11-18T10:17	42.1916	17.7175	SRF	[SRF] surface water layer (ENVO:00010504)	5	Westerlies Biome	[MS] Mediterranean Sea (MRGID:1905)	[MEDI] Mediterranean Sea, Black Sea Province (MRGID:21465)	ERR550534
011_SRF_5to20	1	0.0294118	ERR1712063,ERR1712137	156516827	11986	TARA_X000001286	Eukaryotic size fraction metatranscriptome	Carradec et al., 2018	Tara Oceans Expedition (2009-2013)	TARA_011	2009-10-04T08:30	41.6686	2.7996	SRF	[SRF] surface water layer (ENVO:00010504)	9	Westerlies Biome	[MS] Mediterranean Sea (MRGID:1905)	[MEDI] Mediterranean Sea, Black Sea Province (MRGID:21465)	ERR1712063,ERR1712137
123_SRF_0.8to2000	1	0.0294118	ERR1719310,ERR1719393	246282454	5351	TARA_N000001972	Eukaryotic size fraction metatranscriptome	Carradec et al., 2018	Tara Oceans Expedition (2009-2013)	TARA_123	2011-07-31T17:20	-8.9068	-140.283	SRF	[SRF] surface water layer (ENVO:00010504)	5	Trades Biome	[SPO] South Pacific Ocean (MRGID:1910)	[SPSG] South Pacific Subtropical Gyre Province, North and South (MRGID:21486)	ERR1719393,ERR1719310
122_SRF_20to180	1	0.0294118	ERR1711986,ERR1712069,ERR1712197	207086692	54453	TARA_N000001941	Eukaryotic size fraction metatranscriptome	Carradec et al., 2018	Tara Oceans Expedition (2009-2013)	TARA_122	2011-07-26T23:30	-9.006	-139.206	SRF	[SRF] surface water layer (ENVO:00010504)	5	Trades Biome	[SPO] South Pacific Ocean (MRGID:1910)	[SPSG] South Pacific Subtropical Gyre Province, North and South (MRGID:21486)	ERR1712069,ERR1712197,ERR1711986
036_SRF_0.8to5	1	0.0294118	ERR1719152,ERR1719488	226628850	3286	TARA_N000000316	Eukaryotic size fraction metatranscriptome	Carradec et al., 2018	Tara Oceans Expedition (2009-2013)	TARA_036	2010-03-12T06:06	20.8183	63.5047	SRF	[SRF] surface water layer (ENVO:00010504)	5	Coastal Biome	[IO] Indian Ocean (MRGID:1904)	[ARAB] Northwest Arabian Sea Upwelling Province (MRGID:21475)	ERR1719152,ERR1719488
051_SRF_0.8to5	1	0.0294118	ERR1719306,ERR1719408	193148974	2933	TARA_N000000231	Eukaryotic size fraction metatranscriptome	Carradec et al., 2018	Tara Oceans Expedition (2009-2013)	TARA_051	2010-05-11T03:42	-21.5043	54.3563	SRF	[SRF] surface water layer (ENVO:00010504)	5	Trades Biome	[IO] Indian Ocean (MRGID:1904)	[ISSG] Indian South Subtropical Gyre Province (MRGID:21472)	ERR1719408,ERR1719306
036_DCM_0.8to5	1	0.0294118	ERR1719240,ERR1719465	216901929	3832	TARA_N000000317	Eukaryotic size fraction metatranscriptome	Carradec et al., 2018	Tara Oceans Expedition (2009-2013)	TARA_036	2010-03-12T12:23	20.8222	63.5133	DCM	[DCM] deep chlorophyll maximum layer (ENVO:01000326)	17	Coastal Biome	[IO] Indian Ocean (MRGID:1904)	[ARAB] Northwest Arabian Sea Upwelling Province (MRGID:21475)	ERR1719465,ERR1719240
153_MIX_0.8to2000a	1	0.0294118	ERR1719174	205286441	3332	TARA_N000002823	Eukaryotic size fraction metatranscriptome	Carradec et al., 2018	Tara Oceans Expedition (2009-2013)	TARA_153	2012-03-24T15:49	44.0342	-16.5455	MIX	[MIX] marine epipelagic wind mixed layer (ENVO:01000061)	100	Westerlies Biome	[NAO] North Atlantic Ocean (MRGID:1912)	[NAST-E] North Atlantic Subtropical Gyral Province (MRGID:21467)	ERR1719174
092_SRF_20to180	1	0.0294118	ERR1719360,ERR1719468	220396832	532	TARA_N000001303	Eukaryotic size fraction metatranscriptome	Carradec et al., 2018	Tara Oceans Expedition (2009-2013)	TARA_092	2011-02-26T14:08	-33.6771	-71.9719	SRF	[SRF] surface water layer (ENVO:00010504)	9	Coastal Biome	[SPO] South Pacific Ocean (MRGID:1910)	[CHIL] Chile-Peru Current Coastal Province (MRGID:21495)	ERR1719468,ERR1719360
189_SRF_20to180	1	0.0294118	ERR6349686,ERR6349687	225159468	1156	TARA_N010000003	Eukaryotic size fraction metatranscriptome	Zayed et al., 2022	Tara Polar Expedition (2013-2013)	TARA_189	2013-08-27T10:30	77.9378	116.81	SRF	[SRF] surface water layer (ENVO:00010504)	5	Polar Biome	[AO] Arctic Ocean (MRGID:1906)	[BPLR] Boreal Polar Province (MRGID:21450)	ERR6349686,ERR6349687
128_SRF_0.8to5	1	0.0294118	ERR1719311,ERR1719364,ERR1719405	217498695	6040	TARA_N000002289	Eukaryotic size fraction metatranscriptome	Carradec et al., 2018	Tara Oceans Expedition (2009-2013)	TARA_128	2011-09-04T18:00	0.0003	-153.676	SRF	[SRF] surface water layer (ENVO:00010504)	5	Trades Biome	[SPO] South Pacific Ocean (MRGID:1910)	[PEOD] Pacific Equatorial Divergence Province (MRGID:21489)	ERR1719364,ERR1719311,ERR1719405
137_DCM_5to20	1	0.0294118	ERR1719188,ERR1719226	226734915	2154	TARA_N000002938	Eukaryotic size fraction metatranscriptome	Carradec et al., 2018	Tara Oceans Expedition (2009-2013)	TARA_137	2011-12-02T23:02	14.1957	-116.729	DCM	[DCM] deep chlorophyll maximum layer (ENVO:01000326)	40	Trades Biome	[NPO] North Pacific Ocean (MRGID:1908)	[PNEC] North Pacific Equatorial Countercurrent Province (MRGID:21488)	ERR1719188,ERR1719226
209_MES_0.8to2000	1	0.0294118	ERR6349772,ERR6349773	239930200	2078	TARA_N010000313	Eukaryotic size fraction metatranscriptome	Zayed et al., 2022	Tara Polar Expedition (2013-2013)	TARA_209	2013-10-23T17:36	64.7	-52.996	MES	[MES] marine water layer (ENVO:01000295) within the mesopelagic zone (ENVO:00000213)	351	Polar Biome	[AO] Arctic Ocean (MRGID:1906)	[BPLR] Boreal Polar Province (MRGID:21450)	ERR6349772,ERR6349773
135_SRF_5to20	1	0.0294118	ERR1719176,ERR1719480	241528175	888	TARA_N000002185	Eukaryotic size fraction metatranscriptome	Carradec et al., 2018	Tara Oceans Expedition (2009-2013)	TARA_135	2011-10-23T20:41	33.0007	-121.87	SRF	[SRF] surface water layer (ENVO:00010504)	5	Coastal Biome	[NPO] North Pacific Ocean (MRGID:1908)	[OCAL] Offshore California Current (MRGID:21493)	ERR1719176,ERR1719480
173_DCM_180to2000	1	0.0294118	ERR6349622,ERR6349623	213117387	29	TARA_N010000322	Eukaryotic size fraction metatranscriptome	Zayed et al., 2022	Tara Polar Expedition (2013-2013)	TARA_173	2013-07-08T14:18	78.9319	79.0846	DCM	[DCM] deep chlorophyll maximum layer (ENVO:01000326)	33	Polar Biome	[AO] Arctic Ocean (MRGID:1906)	[BPLR] Boreal Polar Province (MRGID:21450)	ERR6349622,ERR6349623
109_DCM_0.8to5	1	0.0294118	ERR1719335	180824333	4135	TARA_N000001732	Eukaryotic size fraction metatranscriptome	Carradec et al., 2018	Tara Oceans Expedition (2009-2013)	TARA_109	2011-05-12T22:15	2.0299	-84.5546	DCM	[DCM] deep chlorophyll maximum layer (ENVO:01000326)	30	Coastal Biome	[NPO] North Pacific Ocean (MRGID:1908)	[CHIL] Chile-Peru Current Coastal Province (MRGID:21495)	ERR1719335
085_DCM_0.8to2000	1	0.0294118	ERR1719272,ERR1719345	227109795	8549	TARA_N000001026	Eukaryotic size fraction metatranscriptome	Carradec et al., 2018	Tara Oceans Expedition (2009-2013)	TARA_085	2011-01-06T19:34	-62.2231	-49.2139	DCM	[DCM] deep chlorophyll maximum layer (ENVO:01000326)	90	Polar Biome	[SO] Southern Ocean (MRGID:1907)	[ANTA] Antarctic Province (MRGID:21502)	ERR1719272,ERR1719345
102_SRF_5to20	1	0.0294118	ERR1719279,ERR1719396	193849316	2931	TARA_N000001654	Eukaryotic size fraction metatranscriptome	Carradec et al., 2018	Tara Oceans Expedition (2009-2013)	TARA_102	2011-04-21T22:22	-5.252	-85.2052	SRF	[SRF] surface water layer (ENVO:00010504)	5	Trades Biome	[SPO] South Pacific Ocean (MRGID:1910)	[PEOD] Pacific Equatorial Divergence Province (MRGID:21489)	ERR1719279,ERR1719396
205_MES_0.8to2000	1	0.0294118	ERR6349744,ERR6349745	253474137	901	TARA_N010000231	Eukaryotic size fraction metatranscriptome	Zayed et al., 2022	Tara Polar Expedition (2013-2013)	TARA_205	2013-10-08T18:24	72.4456	-71.8814	MES	[MES] marine water layer (ENVO:01000295) within the mesopelagic zone (ENVO:00000213)	491	Polar Biome	[AO] Arctic Ocean (MRGID:1906)	[BPLR] Boreal Polar Province (MRGID:21450)	ERR6349744,ERR6349745
023_DCM_20to180	1	0.0294118	ERR550529,ERR550539	264545596	707	TARA_A100000561	Eukaryotic size fraction metatranscriptome	Carradec et al., 2018	Tara Oceans Expedition (2009-2013)	TARA_023	2009-11-18T13:52	42.1694	17.7179	DCM	[DCM] deep chlorophyll maximum layer (ENVO:01000326)	50	Westerlies Biome	[MS] Mediterranean Sea (MRGID:1905)	[MEDI] Mediterranean Sea, Black Sea Province (MRGID:21465)	ERR550539,ERR550529
052_SRF_20to180	1	0.0294118	ERR1719349,ERR1719461	200287543	821	TARA_N000000589	Eukaryotic size fraction metatranscriptome	Carradec et al., 2018	Tara Oceans Expedition (2009-2013)	TARA_052	2010-05-17T06:48	-16.9672	53.9337	SRF	[SRF] surface water layer (ENVO:00010504)	5	Trades Biome	[IO] Indian Ocean (MRGID:1904)	[ISSG] Indian South Subtropical Gyre Province (MRGID:21472)	ERR1719349,ERR1719461
178_SRF_0.8to2000	1	0.0294118	ERR6349644,ERR6349645	214706844	4825	TARA_N010000856	Eukaryotic size fraction metatranscriptome	Zayed et al., 2022	Tara Polar Expedition (2013-2013)	TARA_178	2013-07-15T02:11	77.1604	73.2057	SRF	[SRF] surface water layer (ENVO:00010504)	5	Polar Biome	[AO] Arctic Ocean (MRGID:1906)	[BPLR] Boreal Polar Province (MRGID:21450)	ERR6349644,ERR6349645
081_SRF_0.8to5	1	0.0294118	ERR1740127,ERR1740138	220994184	7201	TARA_N000001436	Eukaryotic size fraction metatranscriptome	Carradec et al., 2018	Tara Oceans Expedition (2009-2013)	TARA_081	2010-12-02T10:28	-44.5342	-52.455	SRF	[SRF] surface water layer (ENVO:00010504)	5	Westerlies Biome	[SAO] South Atlantic Ocean (MRGID:1914)	[SSTC] South Subtropical Convergence Province (MRGID:21500)	ERR1740127,ERR1740138
178_SRF_3to20	1	0.0294118	ERR6349646,ERR6349647	232831674	11043	TARA_N010000869	Eukaryotic size fraction metatranscriptome	Zayed et al., 2022	Tara Polar Expedition (2013-2013)	TARA_178	2013-07-15T02:11	77.1604	73.2057	SRF	[SRF] surface water layer (ENVO:00010504)	5	Polar Biome	[AO] Arctic Ocean (MRGID:1906)	[BPLR] Boreal Polar Province (MRGID:21450)	ERR6349646,ERR6349647
128_DCM_0.8to5	1	0.0294118	ERR1719324,ERR1719380	188670423	5463	TARA_N000002291	Eukaryotic size fraction metatranscriptome	Carradec et al., 2018	Tara Oceans Expedition (2009-2013)	TARA_128	2011-09-05T18:40	0.0222	-153.686	DCM	[DCM] deep chlorophyll maximum layer (ENVO:01000326)	40	Trades Biome	[SPO] South Pacific Ocean (MRGID:1910)	[PEOD] Pacific Equatorial Divergence Province (MRGID:21489)	ERR1719380,ERR1719324
138_DCM_0.8to5	1	0.0294118	ERR1719359,ERR1719377	253702408	5281	TARA_N000003011	Eukaryotic size fraction metatranscriptome	Carradec et al., 2018	Tara Oceans Expedition (2009-2013)	TARA_138	2011-12-11T13:27	6.3378	-102.954	DCM	[DCM] deep chlorophyll maximum layer (ENVO:01000326)	60	Trades Biome	[NPO] North Pacific Ocean (MRGID:1908)	[PNEC] North Pacific Equatorial Countercurrent Province (MRGID:21488)	ERR1719359,ERR1719377
023_SRF_0.8to5	1	0.0294118	ERR550521	203765526	3578	TARA_A100000551	Eukaryotic size fraction metatranscriptome	Carradec et al., 2018	Tara Oceans Expedition (2009-2013)	TARA_023	2009-11-18T08:41	42.2038	17.715	SRF	[SRF] surface water layer (ENVO:00010504)	5	Westerlies Biome	[MS] Mediterranean Sea (MRGID:1905)	[MEDI] Mediterranean Sea, Black Sea Province (MRGID:21465)	ERR550521
122_SRF_0.8to2000	1	0.0294118	ERR1719159,ERR1719463	228426652	3242	TARA_N000001937	Eukaryotic size fraction metatranscriptome	Carradec et al., 2018	Tara Oceans Expedition (2009-2013)	TARA_122	2011-07-26T17:10	-8.9971	-139.196	SRF	[SRF] surface water layer (ENVO:00010504)	5	Trades Biome	[SPO] South Pacific Ocean (MRGID:1910)	[SPSG] South Pacific Subtropical Gyre Province, North and South (MRGID:21486)	ERR1719463,ERR1719159
144_SRF_0.8to2000	1	0.0294118	ERR1719197	161727133	3589	TARA_N000003175	Eukaryotic size fraction metatranscriptome	Carradec et al., 2018	Tara Oceans Expedition (2009-2013)	TARA_144	2012-01-29T20:01	36.3698	-72.9669	SRF	[SRF] surface water layer (ENVO:00010504)	5	Westerlies Biome / Coastal Biome	[NAO] North Atlantic Ocean (MRGID:1912)	[NAST-W] North Atlantic Subtropical Gyral Province (MRGID:21455) / [CHSB] Cheasapeake Bay Province	ERR1719197
194_SRF_3to20	1	0.0294118	ERR6349710,ERR6349711	209021502	5691	TARA_N010000091	Eukaryotic size fraction metatranscriptome	Zayed et al., 2022	Tara Polar Expedition (2013-2013)	TARA_194	2013-09-11T20:00	73.3833	-168.133	SRF	[SRF] surface water layer (ENVO:00010504)	5	Polar Biome	[AO] Arctic Ocean (MRGID:1906)	[BPLR] Boreal Polar Province (MRGID:21450)	ERR6349710,ERR6349711
102_SRF_0.8to2000	1	0.0294118	ERR1719443,ERR1719515	219909650	7155	TARA_N000001646	Eukaryotic size fraction metatranscriptome	Carradec et al., 2018	Tara Oceans Expedition (2009-2013)	TARA_102	2011-04-21T20:07	-5.2529	-85.1545	SRF	[SRF] surface water layer (ENVO:00010504)	5	Trades Biome	[SPO] South Pacific Ocean (MRGID:1910)	[PEOD] Pacific Equatorial Divergence Province (MRGID:21489)	ERR1719443,ERR1719515
136_SRF_0.8to5	1	0.0294118	ERR1719171,ERR1719241	184167712	5147	TARA_N000002961	Eukaryotic size fraction metatranscriptome	Carradec et al., 2018	Tara Oceans Expedition (2009-2013)	TARA_136	2011-11-30T16:20	17.0854	-118.891	SRF	[SRF] surface water layer (ENVO:00010504)	5	Trades Biome	[NPO] North Pacific Ocean (MRGID:1908)	[NPTG] North Pacific Tropical Gyre Province (MRGID:21487)	ERR1719171,ERR1719241
093_SRF_180to2000	1	0.0294118	ERR1719212,ERR1719320	216133081	369	TARA_N000001288	Eukaryotic size fraction metatranscriptome	Carradec et al., 2018	Tara Oceans Expedition (2009-2013)	TARA_093	2011-03-12T17:22	-34.0374	-73.09	SRF	[SRF] surface water layer (ENVO:00010504)	5	Coastal Biome	[SPO] South Pacific Ocean (MRGID:1910)	[CHIL] Chile-Peru Current Coastal Province (MRGID:21495)	ERR1719320,ERR1719212
151_SRF_0.8to2000	1	0.0294118	ERR1719454	181962825	2917	TARA_N000002737	Eukaryotic size fraction metatranscriptome	Carradec et al., 2018	Tara Oceans Expedition (2009-2013)	TARA_151	2012-03-09T08:59	36.1715	-29.023	SRF	[SRF] surface water layer (ENVO:00010504)	5	Westerlies Biome	[NAO] North Atlantic Ocean (MRGID:1912)	[NAST-E] North Atlantic Subtropical Gyral Province (MRGID:21467)	ERR1719454
128_DCM_0.8to2000	1	0.0294118	ERR1719333,ERR1719439	230826321	3556	TARA_N000002287	Eukaryotic size fraction metatranscriptome	Carradec et al., 2018	Tara Oceans Expedition (2009-2013)	TARA_128	2011-09-05T18:40	0.0222	-153.686	DCM	[DCM] deep chlorophyll maximum layer (ENVO:01000326)	40	Trades Biome	[SPO] South Pacific Ocean (MRGID:1910)	[PEOD] Pacific Equatorial Divergence Province (MRGID:21489)	ERR1719439,ERR1719333
128_SRF_0.8to2000	1	0.0294118	ERR1719243,ERR1719327	235116738	5353	TARA_N000002285	Eukaryotic size fraction metatranscriptome	Carradec et al., 2018	Tara Oceans Expedition (2009-2013)	TARA_128	2011-09-04T18:00	0.0003	-153.676	SRF	[SRF] surface water layer (ENVO:00010504)	5	Trades Biome	[SPO] South Pacific Ocean (MRGID:1910)	[PEOD] Pacific Equatorial Divergence Province (MRGID:21489)	ERR1719243,ERR1719327
004_SRF_0.8to5	1	0.0294118	ERR1719198	205379364	3851	TARA_X000000323	Eukaryotic size fraction metatranscriptome	Carradec et al., 2018	Tara Oceans Expedition (2009-2013)	TARA_004	2009-09-15T11:30	36.5533	-6.5669	SRF	[SRF] surface water layer (ENVO:00010504)	9	Westerlies Biome	[NAO] North Atlantic Ocean (MRGID:1912)	[NAST-E] North Atlantic Subtropical Gyral Province (MRGID:21467)	ERR1719198
081_DCM_20to180	1	0.0294118	ERR1740122,ERR1740129	265650478	5135	TARA_N000001426	Eukaryotic size fraction metatranscriptome	Carradec et al., 2018	Tara Oceans Expedition (2009-2013)	TARA_081	2010-12-02T15:22	-44.5582	-52.2718	DCM	[DCM] deep chlorophyll maximum layer (ENVO:01000326)	35	Westerlies Biome	[SAO] South Atlantic Ocean (MRGID:1914)	[SSTC] South Subtropical Convergence Province (MRGID:21500)	ERR1740129,ERR1740122
145_SRF_0.8to2000	1	0.0294118	ERR1719183	212919300	4244	TARA_N000003215	Eukaryotic size fraction metatranscriptome	Carradec et al., 2018	Tara Oceans Expedition (2009-2013)	TARA_145	2012-02-02T11:52	39.2305	-70.0377	SRF	[SRF] surface water layer (ENVO:00010504)	5	Westerlies Biome	[NAO] North Atlantic Ocean (MRGID:1912)	[GFST] Gulf Stream Province (MRGID:21454)	ERR1719183
004_DCM_0.8to5	0	0	ERR1719507	202388869	948	TARA_X000000408	Eukaryotic size fraction metatranscriptome	Carradec et al., 2018	Tara Oceans Expedition (2009-2013)	TARA_004	2009-09-15T18:00	36.5533	-6.5669	DCM	[DCM] deep chlorophyll maximum layer (ENVO:01000326)	40	Westerlies Biome	[NAO] North Atlantic Ocean (MRGID:1912)	[NAST-E] North Atlantic Subtropical Gyral Province (MRGID:21467)	ERR1719507
004_SRF_180to2000	0	0	ERR1711928,ERR1712116	149727070	24056	TARA_X000000357	Eukaryotic size fraction metatranscriptome	Carradec et al., 2018	Tara Oceans Expedition (2009-2013)	TARA_004	2009-09-15T15:00	36.5533	-6.5669	SRF	[SRF] surface water layer (ENVO:00010504)	9	Westerlies Biome	[NAO] North Atlantic Ocean (MRGID:1912)	[NAST-E] North Atlantic Subtropical Gyral Province (MRGID:21467)	ERR1712116,ERR1711928
007_DCM_20to180	0	0	ERR550387,ERR550402	168281242	1292	TARA_A200000179	Eukaryotic size fraction metatranscriptome	Carradec et al., 2018	Tara Oceans Expedition (2009-2013)	TARA_007	2009-09-23T18:32	37.0112	1.946	DCM	[DCM] deep chlorophyll maximum layer (ENVO:01000326)	42	Westerlies Biome	[MS] Mediterranean Sea (MRGID:1905)	[MEDI] Mediterranean Sea, Black Sea Province (MRGID:21465)	ERR550387,ERR550402
007_DCM_5to20	0	0	ERR550388	116497086	25739	TARA_A200000150	Eukaryotic size fraction metatranscriptome	Carradec et al., 2018	Tara Oceans Expedition (2009-2013)	TARA_007	2009-09-23T16:08	37.0541	1.9478	DCM	[DCM] deep chlorophyll maximum layer (ENVO:01000326)	42	Westerlies Biome	[MS] Mediterranean Sea (MRGID:1905)	[MEDI] Mediterranean Sea, Black Sea Province (MRGID:21465)	ERR550388
007_SRF_20to180	0	0	ERR550381,ERR550393	140371831	559	TARA_A200000139	Eukaryotic size fraction metatranscriptome	Carradec et al., 2018	Tara Oceans Expedition (2009-2013)	TARA_007	2009-09-23T14:39	37.0299	1.9575	SRF	[SRF] surface water layer (ENVO:00010504)	9	Westerlies Biome	[MS] Mediterranean Sea (MRGID:1905)	[MEDI] Mediterranean Sea, Black Sea Province (MRGID:21465)	ERR550381,ERR550393
009_DCM_5to20	0	0	ERR1712007,ERR1712206	122390088	111531	TARA_X000001043	Eukaryotic size fraction metatranscriptome	Carradec et al., 2018	Tara Oceans Expedition (2009-2013)	TARA_009	2009-09-28T16:59	39.0609	5.9422	DCM	[DCM] deep chlorophyll maximum layer (ENVO:01000326)	55	Westerlies Biome	[MS] Mediterranean Sea (MRGID:1905)	[MEDI] Mediterranean Sea, Black Sea Province (MRGID:21465)	ERR1712007,ERR1712206
009_SRF_180to2000	0	0	ERR1711922,ERR1712200	130901416	4322	TARA_X000001006	Eukaryotic size fraction metatranscriptome	Carradec et al., 2018	Tara Oceans Expedition (2009-2013)	TARA_009	2009-09-28T15:08	39.0856	5.7927	SRF	[SRF] surface water layer (ENVO:00010504)	9	Westerlies Biome	[MS] Mediterranean Sea (MRGID:1905)	[MEDI] Mediterranean Sea, Black Sea Province (MRGID:21465)	ERR1711922,ERR1712200
011_SRF_0.8to5	0	0	ERR1719164,ERR1719231	217088033	4333	TARA_X000001288	Eukaryotic size fraction metatranscriptome	Carradec et al., 2018	Tara Oceans Expedition (2009-2013)	TARA_011	2009-10-04T08:30	41.6686	2.7996	SRF	[SRF] surface water layer (ENVO:00010504)	9	Westerlies Biome	[MS] Mediterranean Sea (MRGID:1905)	[MEDI] Mediterranean Sea, Black Sea Province (MRGID:21465)	ERR1719231,ERR1719164
011_SRF_20to180	0	0	ERR1711860,ERR1712049	143294507	46164	TARA_X000001338	Eukaryotic size fraction metatranscriptome	Carradec et al., 2018	Tara Oceans Expedition (2009-2013)	TARA_011	2009-10-04T15:30	41.6663	2.7994	SRF	[SRF] surface water layer (ENVO:00010504)	9	Westerlies Biome	[MS] Mediterranean Sea (MRGID:1905)	[MEDI] Mediterranean Sea, Black Sea Province (MRGID:21465)	ERR1712049,ERR1711860
016_SRF_0.22to1.6	0	0	ERR3586986,ERR3587079	148966373	929	TARA_A200000369	Prokaryotic size fraction metatranscriptome	Salazar et al., 2019	Tara Oceans Expedition (2009-2013)	TARA_016	2009-10-27T08:22	37.4956	15.4945	SRF	[SRF] surface water layer (ENVO:00010504)	5	Westerlies Biome	[MS] Mediterranean Sea (MRGID:1905)	[MEDI] Mediterranean Sea, Black Sea Province (MRGID:21465)	ERR3586986,ERR3587079
018_DCM_0.8to5	0	0	ERR6349694,ERR6349695	251927338	6011	TARA_A100000604	Eukaryotic size fraction metatranscriptome	Carradec et al., 2018	Tara Oceans Expedition (2009-2013)	TARA_018	2009-11-02T14:07	35.7528	14.2765	DCM	[DCM] deep chlorophyll maximum layer (ENVO:01000326)	60	Westerlies Biome	[MS] Mediterranean Sea (MRGID:1905)	[MEDI] Mediterranean Sea, Black Sea Province (MRGID:21465)	ERR6349694,ERR6349695
018_DCM_5to20	0	0	ERR6349692,ERR6349693	209556848	1923	TARA_A100000602	Eukaryotic size fraction metatranscriptome	Carradec et al., 2018	Tara Oceans Expedition (2009-2013)	TARA_018	2009-11-02T14:07	35.7528	14.2765	DCM	[DCM] deep chlorophyll maximum layer (ENVO:01000326)	60	Westerlies Biome	[MS] Mediterranean Sea (MRGID:1905)	[MEDI] Mediterranean Sea, Black Sea Province (MRGID:21465)	ERR6349692,ERR6349693
018_SRF_0.22to1.6	0	0	ERR3586987,ERR3587080	44489976	2365	TARA_A100000165	Prokaryotic size fraction metatranscriptome	Salazar et al., 2019	Tara Oceans Expedition (2009-2013)	TARA_018	2009-11-02T08:13	35.759	14.2574	SRF	[SRF] surface water layer (ENVO:00010504)	5	Westerlies Biome	[MS] Mediterranean Sea (MRGID:1905)	[MEDI] Mediterranean Sea, Black Sea Province (MRGID:21465)	ERR3586987,ERR3587080
018_SRF_0.8to5	0	0	ERR6349702,ERR6349703	253471598	410	TARA_A100000595	Eukaryotic size fraction metatranscriptome	Carradec et al., 2018	Tara Oceans Expedition (2009-2013)	TARA_018	2009-11-02T08:13	35.759	14.2574	SRF	[SRF] surface water layer (ENVO:00010504)	5	Westerlies Biome	[MS] Mediterranean Sea (MRGID:1905)	[MEDI] Mediterranean Sea, Black Sea Province (MRGID:21465)	ERR6349702,ERR6349703
018_SRF_20to180	0	0	ERR6349698,ERR6349699	198680866	2967	TARA_A100000596	Eukaryotic size fraction metatranscriptome	Carradec et al., 2018	Tara Oceans Expedition (2009-2013)	TARA_018	2009-11-02T10:31	35.7444	14.3083	SRF	[SRF] surface water layer (ENVO:00010504)	5	Westerlies Biome	[MS] Mediterranean Sea (MRGID:1905)	[MEDI] Mediterranean Sea, Black Sea Province (MRGID:21465)	ERR6349698,ERR6349699
018_SRF_5to20	0	0	ERR6349700,ERR6349701	208850407	389	TARA_A100000598	Eukaryotic size fraction metatranscriptome	Carradec et al., 2018	Tara Oceans Expedition (2009-2013)	TARA_018	2009-11-02T08:13	35.759	14.2574	SRF	[SRF] surface water layer (ENVO:00010504)	5	Westerlies Biome	[MS] Mediterranean Sea (MRGID:1905)	[MEDI] Mediterranean Sea, Black Sea Province (MRGID:21465)	ERR6349700,ERR6349701
020_SRF_180to2000	0	0	ERR1711905,ERR1712237	136419569	71388	TARA_A100000759	Eukaryotic size fraction metatranscriptome	Carradec et al., 2018	Tara Oceans Expedition (2009-2013)	TARA_020	2009-11-12T17:44	34.4064	15.043	SRF	[SRF] surface water layer (ENVO:00010504)	5	Westerlies Biome	[MS] Mediterranean Sea (MRGID:1905)	[MEDI] Mediterranean Sea, Black Sea Province (MRGID:21465)	ERR1711905,ERR1712237
020_SRF_5to20	0	0	ERR1711874,ERR1711913	152454172	11073	TARA_A100000761	Eukaryotic size fraction metatranscriptome	Carradec et al., 2018	Tara Oceans Expedition (2009-2013)	TARA_020	2009-11-12T14:09	34.453	14.9538	SRF	[SRF] surface water layer (ENVO:00010504)	5	Westerlies Biome	[MS] Mediterranean Sea (MRGID:1905)	[MEDI] Mediterranean Sea, Black Sea Province (MRGID:21465)	ERR1711913,ERR1711874
022_DCM_0.8to5	0	0	ERR1719303,ERR1719473	255830254	4030	TARA_A100000698	Eukaryotic size fraction metatranscriptome	Carradec et al., 2018	Tara Oceans Expedition (2009-2013)	TARA_022	2009-11-16T14:53	39.5705	17.4101	DCM	[DCM] deep chlorophyll maximum layer (ENVO:01000326)	30	Westerlies Biome	[MS] Mediterranean Sea (MRGID:1905)	[MEDI] Mediterranean Sea, Black Sea Province (MRGID:21465)	ERR1719303,ERR1719473
022_DCM_180to2000	0	0	ERR1712074,ERR1712148	164296063	364000	TARA_A100000700	Eukaryotic size fraction metatranscriptome	Carradec et al., 2018	Tara Oceans Expedition (2009-2013)	TARA_022	2009-11-16T09:37	39.8607	17.4105	DCM	[DCM] deep chlorophyll maximum layer (ENVO:01000326)	60	Westerlies Biome	[MS] Mediterranean Sea (MRGID:1905)	[MEDI] Mediterranean Sea, Black Sea Province (MRGID:21465)	ERR1712148,ERR1712074
022_DCM_5to20	0	0	ERR1712076,ERR1712226	210842570	3379	TARA_A100000696	Eukaryotic size fraction metatranscriptome	Carradec et al., 2018	Tara Oceans Expedition (2009-2013)	TARA_022	2009-11-16T14:53	39.5705	17.4101	DCM	[DCM] deep chlorophyll maximum layer (ENVO:01000326)	30	Westerlies Biome	[MS] Mediterranean Sea (MRGID:1905)	[MEDI] Mediterranean Sea, Black Sea Province (MRGID:21465)	ERR1712076,ERR1712226
022_SRF_180to2000	0	0	ERR1712090,ERR1712105	163832112	21441	TARA_A100000536	Eukaryotic size fraction metatranscriptome	Carradec et al., 2018	Tara Oceans Expedition (2009-2013)	TARA_022	2009-11-16T19:53	39.8312	17.3952	SRF	[SRF] surface water layer (ENVO:00010504)	5	Westerlies Biome	[MS] Mediterranean Sea (MRGID:1905)	[MEDI] Mediterranean Sea, Black Sea Province (MRGID:21465)	ERR1712105,ERR1712090
022_SRF_20to180	0	0	ERR1711894,ERR1712140	174270969	121013	TARA_A100000538	Eukaryotic size fraction metatranscriptome	Carradec et al., 2018	Tara Oceans Expedition (2009-2013)	TARA_022	2009-11-16T13:40	39.814	17.4138	SRF	[SRF] surface water layer (ENVO:00010504)	5	Westerlies Biome	[MS] Mediterranean Sea (MRGID:1905)	[MEDI] Mediterranean Sea, Black Sea Province (MRGID:21465)	ERR1711894,ERR1712140
022_SRF_5to20	0	0	ERR1711909,ERR1712179	153943626	10564	TARA_A100000539	Eukaryotic size fraction metatranscriptome	Carradec et al., 2018	Tara Oceans Expedition (2009-2013)	TARA_022	2009-11-16T08:16	39.8386	17.4155	SRF	[SRF] surface water layer (ENVO:00010504)	5	Westerlies Biome	[MS] Mediterranean Sea (MRGID:1905)	[MEDI] Mediterranean Sea, Black Sea Province (MRGID:21465)	ERR1711909,ERR1712179
023_DCM_180to2000	0	0	ERR550519	189645084	970	TARA_A100000554	Eukaryotic size fraction metatranscriptome	Carradec et al., 2018	Tara Oceans Expedition (2009-2013)	TARA_023	2009-11-18T16:32	42.1646	17.736	DCM	[DCM] deep chlorophyll maximum layer (ENVO:01000326)	50	Westerlies Biome	[MS] Mediterranean Sea (MRGID:1905)	[MEDI] Mediterranean Sea, Black Sea Province (MRGID:21465)	ERR550519
023_SRF_20to180	0	0	ERR550532	202915968	571	TARA_A100000548	Eukaryotic size fraction metatranscriptome	Carradec et al., 2018	Tara Oceans Expedition (2009-2013)	TARA_023	2009-11-18T12:56	42.1735	17.7175	SRF	[SRF] surface water layer (ENVO:00010504)	5	Westerlies Biome	[MS] Mediterranean Sea (MRGID:1905)	[MEDI] Mediterranean Sea, Black Sea Province (MRGID:21465)	ERR550532
025_DCM_0.22to1.6	0	0	ERR3586990,ERR3587083	143111984	744	TARA_E500000176	Prokaryotic size fraction metatranscriptome	Salazar et al., 2019	Tara Oceans Expedition (2009-2013)	TARA_025	2009-11-23T13:52	39.3991	19.3997	DCM	[DCM] deep chlorophyll maximum layer (ENVO:01000326)	50	Westerlies Biome	[MS] Mediterranean Sea (MRGID:1905)	[MEDI] Mediterranean Sea, Black Sea Province (MRGID:21465)	ERR3586990,ERR3587083
025_DCM_0.8to5	0	0	ERR1711898,ERR1712167	136606357	12253	TARA_A100000396	Eukaryotic size fraction metatranscriptome	Carradec et al., 2018	Tara Oceans Expedition (2009-2013)	TARA_025	2009-11-23T13:52	39.3991	19.3997	DCM	[DCM] deep chlorophyll maximum layer (ENVO:01000326)	50	Westerlies Biome	[MS] Mediterranean Sea (MRGID:1905)	[MEDI] Mediterranean Sea, Black Sea Province (MRGID:21465)	ERR1711898,ERR1712167
025_DCM_180to2000	0	0	ERR1711984,ERR1712030	116315783	8783	TARA_E500000200	Eukaryotic size fraction metatranscriptome	Carradec et al., 2018	Tara Oceans Expedition (2009-2013)	TARA_025	2009-11-23T16:20	39.3833	19.4183	DCM	[DCM] deep chlorophyll maximum layer (ENVO:01000326)	50	Westerlies Biome	[MS] Mediterranean Sea (MRGID:1905)	[MEDI] Mediterranean Sea, Black Sea Province (MRGID:21465)	ERR1711984,ERR1712030
025_DCM_20to180	0	0	ERR1719216,ERR1719361	243896343	734	TARA_E500000196	Eukaryotic size fraction metatranscriptome	Carradec et al., 2018	Tara Oceans Expedition (2009-2013)	TARA_025	2009-11-23T13:08	39.4046	19.3886	DCM	[DCM] deep chlorophyll maximum layer (ENVO:01000326)	50	Westerlies Biome	[MS] Mediterranean Sea (MRGID:1905)	[MEDI] Mediterranean Sea, Black Sea Province (MRGID:21465)	ERR1719216,ERR1719361
025_DCM_5to20	0	0	ERR1712110,ERR1712184	179903148	12909	TARA_A100000398	Eukaryotic size fraction metatranscriptome	Carradec et al., 2018	Tara Oceans Expedition (2009-2013)	TARA_025	2009-11-23T13:52	39.3991	19.3997	DCM	[DCM] deep chlorophyll maximum layer (ENVO:01000326)	50	Westerlies Biome	[MS] Mediterranean Sea (MRGID:1905)	[MEDI] Mediterranean Sea, Black Sea Province (MRGID:21465)	ERR1712184,ERR1712110
025_SRF_180to2000	0	0	ERR1711947,ERR1712208	131187524	6377	TARA_A100000402	Eukaryotic size fraction metatranscriptome	Carradec et al., 2018	Tara Oceans Expedition (2009-2013)	TARA_025	2009-11-23T11:02	39.2143	19.406	SRF	[SRF] surface water layer (ENVO:00010504)	5	Westerlies Biome	[MS] Mediterranean Sea (MRGID:1905)	[MEDI] Mediterranean Sea, Black Sea Province (MRGID:21465)	ERR1712208,ERR1711947
025_SRF_20to180	0	0	ERR1719242	195356661	336	TARA_A100000400	Eukaryotic size fraction metatranscriptome	Carradec et al., 2018	Tara Oceans Expedition (2009-2013)	TARA_025	2009-11-23T09:14	39.3885	19.3906	SRF	[SRF] surface water layer (ENVO:00010504)	5	Westerlies Biome	[MS] Mediterranean Sea (MRGID:1905)	[MEDI] Mediterranean Sea, Black Sea Province (MRGID:21465)	ERR1719242
025_SRF_5to20	0	0	ERR1711910,ERR1711936	180634506	821	TARA_A100000394	Eukaryotic size fraction metatranscriptome	Carradec et al., 2018	Tara Oceans Expedition (2009-2013)	TARA_025	2009-11-23T09:12	39.3888	19.3905	SRF	[SRF] surface water layer (ENVO:00010504)	5	Westerlies Biome	[MS] Mediterranean Sea (MRGID:1905)	[MEDI] Mediterranean Sea, Black Sea Province (MRGID:21465)	ERR1711910,ERR1711936
026_SRF_0.8to20	0	0	ERR1711918,ERR1712006	129392952	16914	TARA_E400007200	Eukaryotic size fraction metatranscriptome	Carradec et al., 2018	Tara Oceans Expedition (2009-2013)	TARA_026	2009-11-24T07:40	38.4761	20.1705	SRF	[SRF] surface water layer (ENVO:00010504)	5	Westerlies Biome	[MS] Mediterranean Sea (MRGID:1905)	[MEDI] Mediterranean Sea, Black Sea Province (MRGID:21465)	ERR1712006,ERR1711918
026_SRF_20to180	0	0	ERR1712016,ERR1712052	139224345	62615	TARA_S400007202	Eukaryotic size fraction metatranscriptome	Carradec et al., 2018	Tara Oceans Expedition (2009-2013)	TARA_026	2009-11-24T07:44	38.4735	20.1718	SRF	[SRF] surface water layer (ENVO:00010504)	5	Westerlies Biome	[MS] Mediterranean Sea (MRGID:1905)	[MEDI] Mediterranean Sea, Black Sea Province (MRGID:21465)	ERR1712052,ERR1712016
030_DCM_20to180	0	0	ERR550392,ERR550397	144231728	4956	TARA_A100001644	Eukaryotic size fraction metatranscriptome	Carradec et al., 2018	Tara Oceans Expedition (2009-2013)	TARA_030	2009-12-15T13:05	33.9189	32.8532	DCM	[DCM] deep chlorophyll maximum layer (ENVO:01000326)	70	Westerlies Biome	[MS] Mediterranean Sea (MRGID:1905)	[MEDI] Mediterranean Sea, Black Sea Province (MRGID:21465)	ERR550392,ERR550397
030_SRF_180to2000	0	0	ERR550517	174098429	269	TARA_A100001648	Eukaryotic size fraction metatranscriptome	Carradec et al., 2018	Tara Oceans Expedition (2009-2013)	TARA_030	2009-12-15T12:44	33.9184	32.86	SRF	[SRF] surface water layer (ENVO:00010504)	5	Westerlies Biome	[MS] Mediterranean Sea (MRGID:1905)	[MEDI] Mediterranean Sea, Black Sea Province (MRGID:21465)	ERR550517
030_SRF_20to180	0	0	ERR550525	205332422	666	TARA_A100001646	Eukaryotic size fraction metatranscriptome	Carradec et al., 2018	Tara Oceans Expedition (2009-2013)	TARA_030	2009-12-15T11:13	33.9178	32.8849	SRF	[SRF] surface water layer (ENVO:00010504)	5	Westerlies Biome	[MS] Mediterranean Sea (MRGID:1905)	[MEDI] Mediterranean Sea, Black Sea Province (MRGID:21465)	ERR550525
030_SRF_5to20	0	0	ERR550389,ERR550394	192890332	6141	TARA_A100001638	Eukaryotic size fraction metatranscriptome	Carradec et al., 2018	Tara Oceans Expedition (2009-2013)	TARA_030	2009-12-15T10:41	33.9179	32.898	SRF	[SRF] surface water layer (ENVO:00010504)	5	Westerlies Biome	[MS] Mediterranean Sea (MRGID:1905)	[MEDI] Mediterranean Sea, Black Sea Province (MRGID:21465)	ERR550394,ERR550389
033_SRF_0.22to1.6	0	0	ERR3586962,ERR3587086	135314432	1417	TARA_A100001195	Prokaryotic size fraction metatranscriptome	Salazar et al., 2019	Tara Oceans Expedition (2009-2013)	TARA_033	2010-01-13T07:16	21.9467	38.2517	SRF	[SRF] surface water layer (ENVO:00010504)	5	Coastal Biome	[RS] Red Sea (MRGID:4264)	[REDS] Red Sea, Persian Gulf Province (MRGID:21474)	ERR3586962,ERR3587086
036_DCM_20to180	0	0	ERR1719414,ERR1719511	244728156	1080	TARA_N000000312	Eukaryotic size fraction metatranscriptome	Carradec et al., 2018	Tara Oceans Expedition (2009-2013)	TARA_036	2010-03-12T11:05	20.8116	63.5128	DCM	[DCM] deep chlorophyll maximum layer (ENVO:01000326)	20	Coastal Biome	[IO] Indian Ocean (MRGID:1904)	[ARAB] Northwest Arabian Sea Upwelling Province (MRGID:21475)	ERR1719511,ERR1719414
036_DCM_5to20	0	0	ERR1711945,ERR1712064	142786621	38712	TARA_N000000319	Eukaryotic size fraction metatranscriptome	Carradec et al., 2018	Tara Oceans Expedition (2009-2013)	TARA_036	2010-03-12T12:23	20.8222	63.5133	DCM	[DCM] deep chlorophyll maximum layer (ENVO:01000326)	17	Coastal Biome	[IO] Indian Ocean (MRGID:1904)	[ARAB] Northwest Arabian Sea Upwelling Province (MRGID:21475)	ERR1711945,ERR1712064
036_SRF_180to2000	0	0	ERR1719374,ERR1719383	221394532	3310	TARA_N000000313	Eukaryotic size fraction metatranscriptome	Carradec et al., 2018	Tara Oceans Expedition (2009-2013)	TARA_036	2010-03-12T10:24	20.8215	63.512	SRF	[SRF] surface water layer (ENVO:00010504)	5	Coastal Biome	[IO] Indian Ocean (MRGID:1904)	[ARAB] Northwest Arabian Sea Upwelling Province (MRGID:21475)	ERR1719383,ERR1719374
036_SRF_20to180	0	0	ERR1712011,ERR1712122	115586967	79357	TARA_N000000311	Eukaryotic size fraction metatranscriptome	Carradec et al., 2018	Tara Oceans Expedition (2009-2013)	TARA_036	2010-03-12T06:06	20.8183	63.5047	SRF	[SRF] surface water layer (ENVO:00010504)	5	Coastal Biome	[IO] Indian Ocean (MRGID:1904)	[ARAB] Northwest Arabian Sea Upwelling Province (MRGID:21475)	ERR1712011,ERR1712122
038_DCM_0.8to5a	0	0	ERR1719274,ERR1719421	213037138	5549	TARA_N000000047	Eukaryotic size fraction metatranscriptome	Carradec et al., 2018	Tara Oceans Expedition (2009-2013)	TARA_038	2010-03-15T11:18	19.0284	64.5126	DCM	[DCM] deep chlorophyll maximum layer (ENVO:01000326)	25	Trades Biome	[IO] Indian Ocean (MRGID:1904)	[MONS] Indian Monsoon Gyres Province (MRGID:21471)	ERR1719421,ERR1719274
038_DCM_0.8to5b	0	0	ERR1719248,ERR1719399	217180871	6019	TARA_N000000030	Eukaryotic size fraction metatranscriptome	Carradec et al., 2018	Tara Oceans Expedition (2009-2013)	TARA_038	2010-03-15T11:18	19.0284	64.5126	DCM	[DCM] deep chlorophyll maximum layer (ENVO:01000326)	25	Trades Biome	[IO] Indian Ocean (MRGID:1904)	[MONS] Indian Monsoon Gyres Province (MRGID:21471)	ERR1719399,ERR1719248
038_DCM_20to180	0	0	ERR1719255,ERR1719328	214997927	778	TARA_N000000041	Eukaryotic size fraction metatranscriptome	Carradec et al., 2018	Tara Oceans Expedition (2009-2013)	TARA_038	2010-03-15T10:02	19.0235	64.5256	DCM	[DCM] deep chlorophyll maximum layer (ENVO:01000326)	25	Trades Biome	[IO] Indian Ocean (MRGID:1904)	[MONS] Indian Monsoon Gyres Province (MRGID:21471)	ERR1719328,ERR1719255
038_SRF_0.8to5	0	0	ERR1711871,ERR1711968	140950004	1355	TARA_N000000029	Eukaryotic size fraction metatranscriptome	Carradec et al., 2018	Tara Oceans Expedition (2009-2013)	TARA_038	2010-03-15T03:35	19.0393	64.4913	SRF	[SRF] surface water layer (ENVO:00010504)	5	Trades Biome	[IO] Indian Ocean (MRGID:1904)	[MONS] Indian Monsoon Gyres Province (MRGID:21471)	ERR1711871,ERR1711968
038_SRF_180to2000	0	0	ERR1719259,ERR1719423	226061728	1961	TARA_N000000046	Eukaryotic size fraction metatranscriptome	Carradec et al., 2018	Tara Oceans Expedition (2009-2013)	TARA_038	2010-03-15T05:31	19.0359	64.511	SRF	[SRF] surface water layer (ENVO:00010504)	5	Trades Biome	[IO] Indian Ocean (MRGID:1904)	[MONS] Indian Monsoon Gyres Province (MRGID:21471)	ERR1719259,ERR1719423
039_DCM_180to2000	0	0	ERR1712126,ERR1712133	190811771	798	TARA_N000000014	Eukaryotic size fraction metatranscriptome	Carradec et al., 2018	Tara Oceans Expedition (2009-2013)	TARA_039	2010-03-18T10:41	18.5584	66.4725	DCM	[DCM] deep chlorophyll maximum layer (ENVO:01000326)	25	Trades Biome	[IO] Indian Ocean (MRGID:1904)	[MONS] Indian Monsoon Gyres Province (MRGID:21471)	ERR1712126,ERR1712133
039_DCM_20to180	0	0	ERR1719323,ERR1719429	244142623	1100	TARA_N000000012	Eukaryotic size fraction metatranscriptome	Carradec et al., 2018	Tara Oceans Expedition (2009-2013)	TARA_039	2010-03-18T09:40	18.5745	66.4895	DCM	[DCM] deep chlorophyll maximum layer (ENVO:01000326)	25	Trades Biome	[IO] Indian Ocean (MRGID:1904)	[MONS] Indian Monsoon Gyres Province (MRGID:21471)	ERR1719323,ERR1719429
039_FSW_0.8to5a	0	0	ERR1711916,ERR1712065	94628988	2242	TARA_N000000051	Eukaryotic size fraction metatranscriptome	Carradec et al., 2018	Tara Oceans Expedition (2009-2013)	TARA_039	2010-03-18T09:40	18.5745	66.4895	FSW	[FSW] filtered sea water, used to control protocols	2	Trades Biome	[IO] Indian Ocean (MRGID:1904)	[MONS] Indian Monsoon Gyres Province (MRGID:21471)	ERR1712065,ERR1711916
039_SRF_0.22to1.6	0	0	ERR3587147,ERR3587168	186490542	6850	TARA_B100000089	Prokaryotic size fraction metatranscriptome	Salazar et al., 2019	Tara Oceans Expedition (2009-2013)	TARA_039	2010-03-18T04:27	18.5918	66.622	SRF	[SRF] surface water layer (ENVO:00010504)	5	Trades Biome	[IO] Indian Ocean (MRGID:1904)	[MONS] Indian Monsoon Gyres Province (MRGID:21471)	ERR3587147,ERR3587168
039_SRF_180to2000	0	0	ERR1712135,ERR1712136	169589633	1699	TARA_N000000013	Eukaryotic size fraction metatranscriptome	Carradec et al., 2018	Tara Oceans Expedition (2009-2013)	TARA_039	2010-03-18T08:20	18.5743	66.5029	SRF	[SRF] surface water layer (ENVO:00010504)	5	Trades Biome	[IO] Indian Ocean (MRGID:1904)	[MONS] Indian Monsoon Gyres Province (MRGID:21471)	ERR1712136,ERR1712135
040_MES_0.22to1.6	0	0	ERR3586967,ERR3587090	119343953	974	TARA_B100000120	Prokaryotic size fraction metatranscriptome	Salazar et al., 2019	Tara Oceans Expedition (2009-2013)	TARA_040	2010-03-22T15:48	17.4855	68.0247	MES	[MES] marine water layer (ENVO:01000295) within the mesopelagic zone (ENVO:00000213)	285	Trades Biome	[IO] Indian Ocean (MRGID:1904)	[MONS] Indian Monsoon Gyres Province (MRGID:21471)	ERR3586967,ERR3587090
040_ZZZ_0.22to1.6	0	0	ERR3586935,ERR3586992,ERR3587035	149561396	2601	TARA_B100000116	Prokaryotic size fraction metatranscriptome	Salazar et al., 2019	Tara Oceans Expedition (2009-2013)	TARA_040	2010-03-22T11:22	17.4847	67.9997	ZZZ	[ZZZ] marine water layer (ENVO:01000295)	75	Trades Biome	[IO] Indian Ocean (MRGID:1904)	[MONS] Indian Monsoon Gyres Province (MRGID:21471)	ERR3586935,ERR3586992,ERR3587035
040_ZZZ_gt3a	0	0	ERR1711890,ERR1712080	172014142	39122	TARA_N000000067	Eukaryotic size fraction metatranscriptome	Carradec et al., 2018	Tara Oceans Expedition (2009-2013)	TARA_040	2010-03-22T13:11	17.4831	68.0026	ZZZ	[ZZZ] marine water layer (ENVO:01000295)	105	Trades Biome	[IO] Indian Ocean (MRGID:1904)	[MONS] Indian Monsoon Gyres Province (MRGID:21471)	ERR1711890,ERR1712080
041_DCM_20to180	0	0	ERR1711944,ERR1712018	182439048	10957	TARA_N000000075	Eukaryotic size fraction metatranscriptome	Carradec et al., 2018	Tara Oceans Expedition (2009-2013)	TARA_041	2010-03-30T09:17	14.5644	70.0096	DCM	[DCM] deep chlorophyll maximum layer (ENVO:01000326)	70	Trades Biome	[IO] Indian Ocean (MRGID:1904)	[MONS] Indian Monsoon Gyres Province (MRGID:21471)	ERR1712018,ERR1711944
042_DCM_0.22to1.6	0	0	ERR3586969,ERR3587092	160160836	1677	TARA_B100000133	Prokaryotic size fraction metatranscriptome	Salazar et al., 2019	Tara Oceans Expedition (2009-2013)	TARA_042	2010-04-04T09:50	5.9998	73.9067	DCM	[DCM] deep chlorophyll maximum layer (ENVO:01000326)	80	Trades Biome	[IO] Indian Ocean (MRGID:1904)	[MONS] Indian Monsoon Gyres Province (MRGID:21471)	ERR3586969,ERR3587092
043_SRF_0.22to1.6	0	0	ERR3586970,ERR3587093	130955580	2395	TARA_B100000143	Prokaryotic size fraction metatranscriptome	Salazar et al., 2019	Tara Oceans Expedition (2009-2013)	TARA_043	2010-04-05T10:02	4.6599	73.4856	SRF	[SRF] surface water layer (ENVO:00010504)	5	Trades Biome	[IO] Indian Ocean (MRGID:1904)	[MONS] Indian Monsoon Gyres Province (MRGID:21471)	ERR3586970,ERR3587093
047_SRF_0.22to1.6	0	0	ERR3587131,ERR3587165	181098364	9808	TARA_B100000248	Prokaryotic size fraction metatranscriptome	Salazar et al., 2019	Tara Oceans Expedition (2009-2013)	TARA_047	2010-04-16T04:42	-2.0465	72.1568	SRF	[SRF] surface water layer (ENVO:00010504)	5	Trades Biome	[IO] Indian Ocean (MRGID:1904)	[MONS] Indian Monsoon Gyres Province (MRGID:21471)	ERR3587131,ERR3587165
047_SRF_180to2000	0	0	ERR1712145,ERR1712198	136924004	5671	TARA_N000000284	Eukaryotic size fraction metatranscriptome	Carradec et al., 2018	Tara Oceans Expedition (2009-2013)	TARA_047	2010-04-16T05:04	-2.0409	72.1645	SRF	[SRF] surface water layer (ENVO:00010504)	5	Trades Biome	[IO] Indian Ocean (MRGID:1904)	[MONS] Indian Monsoon Gyres Province (MRGID:21471)	ERR1712145,ERR1712198
049_SRF_0.22to1.6	0	0	ERR3586785,ERR3586786,ERR3586787,ERR3586788,ERR3586994,ERR3587038	145892703	2695	TARA_B100000236	Prokaryotic size fraction metatranscriptome	Salazar et al., 2019	Tara Oceans Expedition (2009-2013)	TARA_049	2010-04-23T10:10	-16.8084	59.5043	SRF	[SRF] surface water layer (ENVO:00010504)	5	Trades Biome	[IO] Indian Ocean (MRGID:1904)	[ISSG] Indian South Subtropical Gyre Province (MRGID:21472)	ERR3586785,ERR3586786,ERR3586787,ERR3586788,ERR3586994,ERR3587038
050_SRF_0.22to1.6	0	0	ERR3586937,ERR3586995,ERR3587039	150927932	406	TARA_B100000178	Prokaryotic size fraction metatranscriptome	Salazar et al., 2019	Tara Oceans Expedition (2009-2013)	TARA_050	2010-05-09T05:30	-21.4966	56.9011	SRF	[SRF] surface water layer (ENVO:00010504)	5	Trades Biome	[IO] Indian Ocean (MRGID:1904)	[ISSG] Indian South Subtropical Gyre Province (MRGID:21472)	ERR3586937,ERR3586995,ERR3587039
051_SRF_0.22to1.6	0	0	ERR3586972,ERR3587040	130797347	281	TARA_B100000194	Prokaryotic size fraction metatranscriptome	Salazar et al., 2019	Tara Oceans Expedition (2009-2013)	TARA_051	2010-05-11T03:42	-21.5043	54.3563	SRF	[SRF] surface water layer (ENVO:00010504)	5	Trades Biome	[IO] Indian Ocean (MRGID:1904)	[ISSG] Indian South Subtropical Gyre Province (MRGID:21472)	ERR3586972,ERR3587040
051_SRF_180to2000	0	0	ERR1711872,ERR1712234	163954375	5416	TARA_N000000189	Eukaryotic size fraction metatranscriptome	Carradec et al., 2018	Tara Oceans Expedition (2009-2013)	TARA_051	2010-05-11T04:05	-21.4994	54.3486	SRF	[SRF] surface water layer (ENVO:00010504)	5	Trades Biome	[IO] Indian Ocean (MRGID:1904)	[ISSG] Indian South Subtropical Gyre Province (MRGID:21472)	ERR1712234,ERR1711872
051_SRF_20to180	0	0	ERR1711978,ERR1712092	149556342	71353	TARA_N000000196	Eukaryotic size fraction metatranscriptome	Carradec et al., 2018	Tara Oceans Expedition (2009-2013)	TARA_051	2010-05-11T05:55	-21.4752	54.3236	SRF	[SRF] surface water layer (ENVO:00010504)	5	Trades Biome	[IO] Indian Ocean (MRGID:1904)	[ISSG] Indian South Subtropical Gyre Province (MRGID:21472)	ERR1711978,ERR1712092
051_SRF_5to20	0	0	ERR1711866,ERR1712187	127008099	11946	TARA_N000000185	Eukaryotic size fraction metatranscriptome	Carradec et al., 2018	Tara Oceans Expedition (2009-2013)	TARA_051	2010-05-11T07:23	-21.4593	54.3041	SRF	[SRF] surface water layer (ENVO:00010504)	5	Trades Biome	[IO] Indian Ocean (MRGID:1904)	[ISSG] Indian South Subtropical Gyre Province (MRGID:21472)	ERR1711866,ERR1712187
052_DCM_180to2000	0	0	ERR1712033,ERR1712121	162147136	14878	TARA_N000000585	Eukaryotic size fraction metatranscriptome	Carradec et al., 2018	Tara Oceans Expedition (2009-2013)	TARA_052	2010-05-17T10:05	-16.9538	54.0043	DCM	[DCM] deep chlorophyll maximum layer (ENVO:01000326)	75	Trades Biome	[IO] Indian Ocean (MRGID:1904)	[ISSG] Indian South Subtropical Gyre Province (MRGID:21472)	ERR1712033,ERR1712121
052_DCM_20to180	0	0	ERR1719411,ERR1719415	180984293	667	TARA_N000000593	Eukaryotic size fraction metatranscriptome	Carradec et al., 2018	Tara Oceans Expedition (2009-2013)	TARA_052	2010-05-17T10:50	-16.953	53.9825	DCM	[DCM] deep chlorophyll maximum layer (ENVO:01000326)	70	Trades Biome	[IO] Indian Ocean (MRGID:1904)	[ISSG] Indian South Subtropical Gyre Province (MRGID:21472)	ERR1719411,ERR1719415
052_SRF_180to2000	0	0	ERR1719283,ERR1719334	237664757	1083	TARA_N000000581	Eukaryotic size fraction metatranscriptome	Carradec et al., 2018	Tara Oceans Expedition (2009-2013)	TARA_052	2010-05-17T04:10	-16.9567	53.9809	SRF	[SRF] surface water layer (ENVO:00010504)	5	Trades Biome	[IO] Indian Ocean (MRGID:1904)	[ISSG] Indian South Subtropical Gyre Province (MRGID:21472)	ERR1719283,ERR1719334
052_SRF_5to20	0	0	ERR1712019,ERR1712048	180852791	6085	TARA_N000000570	Eukaryotic size fraction metatranscriptome	Carradec et al., 2018	Tara Oceans Expedition (2009-2013)	TARA_052	2010-05-17T05:45	-16.9616	53.9541	SRF	[SRF] surface water layer (ENVO:00010504)	5	Trades Biome	[IO] Indian Ocean (MRGID:1904)	[ISSG] Indian South Subtropical Gyre Province (MRGID:21472)	ERR1712019,ERR1712048
064_DCM_180to2000	0	0	ERR1711931,ERR1712168	207059277	3582	TARA_N000000925	Eukaryotic size fraction metatranscriptome	Carradec et al., 2018	Tara Oceans Expedition (2009-2013)	TARA_064	2010-07-07T10:49	-29.5015	37.9946	DCM	[DCM] deep chlorophyll maximum layer (ENVO:01000326)	65	Coastal Biome	[IO] Indian Ocean (MRGID:1904)	[EAFR] Eastern Africa Coastal Province (MRGID:21473)	ERR1711931,ERR1712168
064_DCM_20to180	0	0	ERR1711950,ERR1712024	144886283	56553	TARA_N000000535	Eukaryotic size fraction metatranscriptome	Carradec et al., 2018	Tara Oceans Expedition (2009-2013)	TARA_064	2010-07-07T08:15	-29.4964	37.9974	DCM	[DCM] deep chlorophyll maximum layer (ENVO:01000326)	60	Coastal Biome	[IO] Indian Ocean (MRGID:1904)	[EAFR] Eastern Africa Coastal Province (MRGID:21473)	ERR1711950,ERR1712024
064_SRF_0.8to5	0	0	ERR1711943,ERR1712100	133491042	3325	TARA_N000000522	Eukaryotic size fraction metatranscriptome	Carradec et al., 2018	Tara Oceans Expedition (2009-2013)	TARA_064	2010-07-07T04:48	-29.5019	37.9889	SRF	[SRF] surface water layer (ENVO:00010504)	5	Coastal Biome	[IO] Indian Ocean (MRGID:1904)	[EAFR] Eastern Africa Coastal Province (MRGID:21473)	ERR1711943,ERR1712100
064_SRF_180to2000	0	0	ERR1712042,ERR1712142	164962107	1189	TARA_N000000539	Eukaryotic size fraction metatranscriptome	Carradec et al., 2018	Tara Oceans Expedition (2009-2013)	TARA_064	2010-07-07T05:17	-29.5018	37.9887	SRF	[SRF] surface water layer (ENVO:00010504)	5	Coastal Biome	[IO] Indian Ocean (MRGID:1904)	[EAFR] Eastern Africa Coastal Province (MRGID:21473)	ERR1712042,ERR1712142
064_SRF_20to180	0	0	ERR1711878,ERR1712045	159699147	14286	TARA_N000000526	Eukaryotic size fraction metatranscriptome	Carradec et al., 2018	Tara Oceans Expedition (2009-2013)	TARA_064	2010-07-07T07:53	-29.4985	37.9926	SRF	[SRF] surface water layer (ENVO:00010504)	5	Coastal Biome	[IO] Indian Ocean (MRGID:1904)	[EAFR] Eastern Africa Coastal Province (MRGID:21473)	ERR1711878,ERR1712045
064_SRF_5to20	0	0	ERR1712084,ERR1712151	173346054	13803	TARA_N000000927	Eukaryotic size fraction metatranscriptome	Carradec et al., 2018	Tara Oceans Expedition (2009-2013)	TARA_064	2010-07-07T07:14	-29.4991	37.9938	SRF	[SRF] surface water layer (ENVO:00010504)	5	Coastal Biome	[IO] Indian Ocean (MRGID:1904)	[EAFR] Eastern Africa Coastal Province (MRGID:21473)	ERR1712151,ERR1712084
065_SRF_180to2000	0	0	ERR1719348,ERR1719516	231284275	855	TARA_N000000981	Eukaryotic size fraction metatranscriptome	Carradec et al., 2018	Tara Oceans Expedition (2009-2013)	TARA_065	2010-07-12T06:36	-35.1808	26.2879	SRF	[SRF] surface water layer (ENVO:00010504)	5	Coastal Biome	[IO] Indian Ocean (MRGID:1904)	[EAFR] Eastern Africa Coastal Province (MRGID:21473)	ERR1719516,ERR1719348
065_SRF_20to180	0	0	ERR1719251,ERR1719384	236179248	1078	TARA_N000000968	Eukaryotic size fraction metatranscriptome	Carradec et al., 2018	Tara Oceans Expedition (2009-2013)	TARA_065	2010-07-12T10:30	-35.2351	26.3022	SRF	[SRF] surface water layer (ENVO:00010504)	5	Coastal Biome	[IO] Indian Ocean (MRGID:1904)	[EAFR] Eastern Africa Coastal Province (MRGID:21473)	ERR1719251,ERR1719384
066_DCM_0.8to5	0	0	ERR1719352,ERR1719504	191867721	4080	TARA_N000000807	Eukaryotic size fraction metatranscriptome	Carradec et al., 2018	Tara Oceans Expedition (2009-2013)	TARA_066	2010-07-15T15:36	-34.8901	18.0459	DCM	[DCM] deep chlorophyll maximum layer (ENVO:01000326)	30	Coastal Biome	[SAO] South Atlantic Ocean (MRGID:1914)	[BENG] Benguela Current Coastal Province (MRGID:21470)	ERR1719352,ERR1719504
066_SRF_180to2000	0	0	ERR1719180,ERR1719234	211769365	793	TARA_N000000790	Eukaryotic size fraction metatranscriptome	Carradec et al., 2018	Tara Oceans Expedition (2009-2013)	TARA_066	2010-07-15T12:55	-34.9363	17.9366	SRF	[SRF] surface water layer (ENVO:00010504)	5	Coastal Biome	[SAO] South Atlantic Ocean (MRGID:1914)	[BENG] Benguela Current Coastal Province (MRGID:21470)	ERR1719234,ERR1719180
066_SRF_5to20	0	0	ERR1711971,ERR1712172	168123833	5800	TARA_N000000809	Eukaryotic size fraction metatranscriptome	Carradec et al., 2018	Tara Oceans Expedition (2009-2013)	TARA_066	2010-07-15T12:22	-34.9449	17.9189	SRF	[SRF] surface water layer (ENVO:00010504)	5	Coastal Biome	[SAO] South Atlantic Ocean (MRGID:1914)	[BENG] Benguela Current Coastal Province (MRGID:21470)	ERR1711971,ERR1712172
067_SRF_0.22to3	0	0	ERR3586940,ERR3586996,ERR3587043	83933141	1033	TARA_B100000493	Prokaryotic size fraction metatranscriptome	Salazar et al., 2019	Tara Oceans Expedition (2009-2013)	TARA_067	2010-09-07T06:19	-32.2401	17.7103	SRF	[SRF] surface water layer (ENVO:00010504)	5	Coastal Biome	[SAO] South Atlantic Ocean (MRGID:1914)	[BENG] Benguela Current Coastal Province (MRGID:21470)	ERR3586940,ERR3586996,ERR3587043
067_SRF_0.8to5	0	0	ERR1711906,ERR1711966	128368300	8399	TARA_N000000756	Eukaryotic size fraction metatranscriptome	Carradec et al., 2018	Tara Oceans Expedition (2009-2013)	TARA_067	2010-09-07T06:19	-32.2401	17.7103	SRF	[SRF] surface water layer (ENVO:00010504)	5	Coastal Biome	[SAO] South Atlantic Ocean (MRGID:1914)	[BENG] Benguela Current Coastal Province (MRGID:21470)	ERR1711906,ERR1711966
067_SRF_180to2000	0	0	ERR1719154,ERR1719452	252518990	718	TARA_N000000750	Eukaryotic size fraction metatranscriptome	Carradec et al., 2018	Tara Oceans Expedition (2009-2013)	TARA_067	2010-09-07T06:59	-32.2188	17.7054	SRF	[SRF] surface water layer (ENVO:00010504)	5	Coastal Biome	[SAO] South Atlantic Ocean (MRGID:1914)	[BENG] Benguela Current Coastal Province (MRGID:21470)	ERR1719154,ERR1719452
067_SRF_20to180	0	0	ERR1719319,ERR1719509	228979232	4446	TARA_N000000746	Eukaryotic size fraction metatranscriptome	Carradec et al., 2018	Tara Oceans Expedition (2009-2013)	TARA_067	2010-09-07T08:25	-32.1745	17.6991	SRF	[SRF] surface water layer (ENVO:00010504)	5	Coastal Biome	[SAO] South Atlantic Ocean (MRGID:1914)	[BENG] Benguela Current Coastal Province (MRGID:21470)	ERR1719319,ERR1719509
067_SRF_5to20	0	0	ERR1719296,ERR1719416	205920457	1231	TARA_N000000742	Eukaryotic size fraction metatranscriptome	Carradec et al., 2018	Tara Oceans Expedition (2009-2013)	TARA_067	2010-09-07T10:16	-32.12	17.6987	SRF	[SRF] surface water layer (ENVO:00010504)	5	Coastal Biome	[SAO] South Atlantic Ocean (MRGID:1914)	[BENG] Benguela Current Coastal Province (MRGID:21470)	ERR1719296,ERR1719416
068_DCM_0.22to3	0	0	ERR3586974,ERR3587096	130779355	1233	TARA_B100000480	Prokaryotic size fraction metatranscriptome	Salazar et al., 2019	Tara Oceans Expedition (2009-2013)	TARA_068	2010-09-14T13:30	-31.027	4.6802	DCM	[DCM] deep chlorophyll maximum layer (ENVO:01000326)	50	Trades Biome	[SAO] South Atlantic Ocean (MRGID:1914)	[SATL] South Atlantic Gyral Province (MRGID:21459)	ERR3586974,ERR3587096
068_DCM_180to2000	0	0	ERR1719427,ERR1719466	230401722	1628	TARA_N000000711	Eukaryotic size fraction metatranscriptome	Carradec et al., 2018	Tara Oceans Expedition (2009-2013)	TARA_068	2010-09-14T12:56	-31.0292	4.6742	DCM	[DCM] deep chlorophyll maximum layer (ENVO:01000326)	50	Trades Biome	[SAO] South Atlantic Ocean (MRGID:1914)	[SATL] South Atlantic Gyral Province (MRGID:21459)	ERR1719466,ERR1719427
068_DCM_5to20	0	0	ERR1712119,ERR1712183	173947992	12737	TARA_N000000703	Eukaryotic size fraction metatranscriptome	Carradec et al., 2018	Tara Oceans Expedition (2009-2013)	TARA_068	2010-09-14T13:30	-31.027	4.6802	DCM	[DCM] deep chlorophyll maximum layer (ENVO:01000326)	50	Trades Biome	[SAO] South Atlantic Ocean (MRGID:1914)	[SATL] South Atlantic Gyral Province (MRGID:21459)	ERR1712183,ERR1712119
068_MES_0.8to3	0	0	ERR1712096,ERR1712202	98831135	1418	TARA_N000000713	Eukaryotic size fraction metatranscriptome	Carradec et al., 2018	Tara Oceans Expedition (2009-2013)	TARA_068	2010-09-13T13:02	-31.0198	4.6685	MES	[MES] marine water layer (ENVO:01000295) within the mesopelagic zone (ENVO:00000213)	700	Trades Biome	[SAO] South Atlantic Ocean (MRGID:1914)	[SATL] South Atlantic Gyral Province (MRGID:21459)	ERR1712202,ERR1712096
068_SRF_0.22to3	0	0	ERR3586973,ERR3587095	106991819	889	TARA_B100000473	Prokaryotic size fraction metatranscriptome	Salazar et al., 2019	Tara Oceans Expedition (2009-2013)	TARA_068	2010-09-14T06:55	-31.0266	4.665	SRF	[SRF] surface water layer (ENVO:00010504)	5	Trades Biome	[SAO] South Atlantic Ocean (MRGID:1914)	[SATL] South Atlantic Gyral Province (MRGID:21459)	ERR3586973,ERR3587095
068_SRF_180to2000	0	0	ERR1719186,ERR1719508	225866982	210	TARA_N000000709	Eukaryotic size fraction metatranscriptome	Carradec et al., 2018	Tara Oceans Expedition (2009-2013)	TARA_068	2010-09-13T20:20	-31.0507	4.6603	SRF	[SRF] surface water layer (ENVO:00010504)	5	Trades Biome	[SAO] South Atlantic Ocean (MRGID:1914)	[SATL] South Atlantic Gyral Province (MRGID:21459)	ERR1719508,ERR1719186
068_SRF_20to180	0	0	ERR1719418,ERR1719501	210210683	1684	TARA_N000000705	Eukaryotic size fraction metatranscriptome	Carradec et al., 2018	Tara Oceans Expedition (2009-2013)	TARA_068	2010-09-13T21:35	-31.0551	4.668	SRF	[SRF] surface water layer (ENVO:00010504)	5	Trades Biome	[SAO] South Atlantic Ocean (MRGID:1914)	[SATL] South Atlantic Gyral Province (MRGID:21459)	ERR1719418,ERR1719501
068_SRF_5to20	0	0	ERR1719291,ERR1719442	201807450	2124	TARA_N000000701	Eukaryotic size fraction metatranscriptome	Carradec et al., 2018	Tara Oceans Expedition (2009-2013)	TARA_068	2010-09-13T22:37	-31.0536	4.6742	SRF	[SRF] surface water layer (ENVO:00010504)	5	Trades Biome	[SAO] South Atlantic Ocean (MRGID:1914)	[SATL] South Atlantic Gyral Province (MRGID:21459)	ERR1719442,ERR1719291
070_SRF_0.8to2000	0	0	ERR1719451,ERR1719486	177260793	5392	TARA_N000000674	Eukaryotic size fraction metatranscriptome	Carradec et al., 2018	Tara Oceans Expedition (2009-2013)	TARA_070	2010-09-21T06:55	-20.4091	-3.1759	SRF	[SRF] surface water layer (ENVO:00010504)	5	Trades Biome	[SAO] South Atlantic Ocean (MRGID:1914)	[SATL] South Atlantic Gyral Province (MRGID:21459)	ERR1719486,ERR1719451
070_SRF_20to180	0	0	ERR1719225,ERR1719340	222997968	1216	TARA_N000000662	Eukaryotic size fraction metatranscriptome	Carradec et al., 2018	Tara Oceans Expedition (2009-2013)	TARA_070	2010-09-21T08:23	-20.3943	-3.2085	SRF	[SRF] surface water layer (ENVO:00010504)	5	Trades Biome	[SAO] South Atlantic Ocean (MRGID:1914)	[SATL] South Atlantic Gyral Province (MRGID:21459)	ERR1719225,ERR1719340
070_SRF_5to20	0	0	ERR1719221,ERR1719517	201958006	1831	TARA_N000000682	Eukaryotic size fraction metatranscriptome	Carradec et al., 2018	Tara Oceans Expedition (2009-2013)	TARA_070	2010-09-21T12:02	-20.4107	-3.1775	SRF	[SRF] surface water layer (ENVO:00010504)	5	Trades Biome	[SAO] South Atlantic Ocean (MRGID:1914)	[SATL] South Atlantic Gyral Province (MRGID:21459)	ERR1719517,ERR1719221
071_SRF_0.22to3	0	0	ERR3586943,ERR3587046	107558134	814	TARA_B100000436	Prokaryotic size fraction metatranscriptome	Salazar et al., 2019	Tara Oceans Expedition (2009-2013)	TARA_071	2010-09-28T08:14	-9.3	-9.5587	SRF	[SRF] surface water layer (ENVO:00010504)	5	Trades Biome	[SAO] South Atlantic Ocean (MRGID:1914)	[ETRA] Eastern Tropical Atlantic Province (MRGID:21458)	ERR3586943,ERR3587046
072_DCM_0.22to3	0	0	ERR3586945,ERR3587048	111919558	2479	TARA_B100000422	Prokaryotic size fraction metatranscriptome	Salazar et al., 2019	Tara Oceans Expedition (2009-2013)	TARA_072	2010-10-05T15:35	-8.7296	-17.9604	DCM	[DCM] deep chlorophyll maximum layer (ENVO:01000326)	100	Trades Biome	[SAO] South Atlantic Ocean (MRGID:1914)	[SATL] South Atlantic Gyral Province (MRGID:21459)	ERR3586945,ERR3587048
072_DCM_0.8to5	0	0	ERR1711959,ERR1712057	155107957	4829	TARA_N000000833	Eukaryotic size fraction metatranscriptome	Carradec et al., 2018	Tara Oceans Expedition (2009-2013)	TARA_072	2010-10-05T15:35	-8.7296	-17.9604	DCM	[DCM] deep chlorophyll maximum layer (ENVO:01000326)	100	Trades Biome	[SAO] South Atlantic Ocean (MRGID:1914)	[SATL] South Atlantic Gyral Province (MRGID:21459)	ERR1712057,ERR1711959
072_DCM_180to2000	0	0	ERR1712215,ERR1712236	131621505	15965	TARA_N000000845	Eukaryotic size fraction metatranscriptome	Carradec et al., 2018	Tara Oceans Expedition (2009-2013)	TARA_072	2010-10-05T14:06	-8.757	-17.9245	DCM	[DCM] deep chlorophyll maximum layer (ENVO:01000326)	100	Trades Biome	[SAO] South Atlantic Ocean (MRGID:1914)	[SATL] South Atlantic Gyral Province (MRGID:21459)	ERR1712236,ERR1712215
072_DCM_20to180	0	0	ERR1711962,ERR1712180	196093783	776	TARA_N000000841	Eukaryotic size fraction metatranscriptome	Carradec et al., 2018	Tara Oceans Expedition (2009-2013)	TARA_072	2010-10-05T17:45	-8.6996	-17.9926	DCM	[DCM] deep chlorophyll maximum layer (ENVO:01000326)	100	Trades Biome	[SAO] South Atlantic Ocean (MRGID:1914)	[SATL] South Atlantic Gyral Province (MRGID:21459)	ERR1711962,ERR1712180
072_DCM_5to20	0	0	ERR1712056,ERR1712190	149755050	3613	TARA_N000000837	Eukaryotic size fraction metatranscriptome	Carradec et al., 2018	Tara Oceans Expedition (2009-2013)	TARA_072	2010-10-05T18:28	-8.6831	-18.0095	DCM	[DCM] deep chlorophyll maximum layer (ENVO:01000326)	100	Trades Biome	[SAO] South Atlantic Ocean (MRGID:1914)	[SATL] South Atlantic Gyral Province (MRGID:21459)	ERR1712190,ERR1712056
072_SRF_180to2000	0	0	ERR1711899,ERR1712223	214432560	1079	TARA_N000000843	Eukaryotic size fraction metatranscriptome	Carradec et al., 2018	Tara Oceans Expedition (2009-2013)	TARA_072	2010-10-05T08:20	-8.7726	-17.915	SRF	[SRF] surface water layer (ENVO:00010504)	5	Trades Biome	[SAO] South Atlantic Ocean (MRGID:1914)	[SATL] South Atlantic Gyral Province (MRGID:21459)	ERR1711899,ERR1712223
072_SRF_20to180	0	0	ERR1712109,ERR1712156	200960338	193	TARA_N000000839	Eukaryotic size fraction metatranscriptome	Carradec et al., 2018	Tara Oceans Expedition (2009-2013)	TARA_072	2010-10-05T09:48	-8.7484	-17.9179	SRF	[SRF] surface water layer (ENVO:00010504)	5	Trades Biome	[SAO] South Atlantic Ocean (MRGID:1914)	[SATL] South Atlantic Gyral Province (MRGID:21459)	ERR1712156,ERR1712109
076_DCM_0.22to3	0	0	ERR3586946,ERR3587049	108741792	7521	TARA_B100000515	Prokaryotic size fraction metatranscriptome	Salazar et al., 2019	Tara Oceans Expedition (2009-2013)	TARA_076	2010-10-16T16:58	-21.0292	-35.3498	DCM	[DCM] deep chlorophyll maximum layer (ENVO:01000326)	150	Trades Biome	[SAO] South Atlantic Ocean (MRGID:1914)	[SATL] South Atlantic Gyral Province (MRGID:21459)	ERR3586946,ERR3587049
076_DCM_180to2000	0	0	ERR1719315,ERR1719369	243972905	536	TARA_N000000884	Eukaryotic size fraction metatranscriptome	Carradec et al., 2018	Tara Oceans Expedition (2009-2013)	TARA_076	2010-10-16T15:54	-21.004	-35.3168	DCM	[DCM] deep chlorophyll maximum layer (ENVO:01000326)	150	Trades Biome	[SAO] South Atlantic Ocean (MRGID:1914)	[SATL] South Atlantic Gyral Province (MRGID:21459)	ERR1719369,ERR1719315
076_DCM_20to180	0	0	ERR1719195,ERR1719325	212852257	2107	TARA_N000000876	Eukaryotic size fraction metatranscriptome	Carradec et al., 2018	Tara Oceans Expedition (2009-2013)	TARA_076	2010-10-16T18:54	-21.0716	-35.3964	DCM	[DCM] deep chlorophyll maximum layer (ENVO:01000326)	150	Trades Biome	[SAO] South Atlantic Ocean (MRGID:1914)	[SATL] South Atlantic Gyral Province (MRGID:21459)	ERR1719195,ERR1719325
076_DCM_5to20	0	0	ERR1712061,ERR1712186	160150282	15908	TARA_N000000868	Eukaryotic size fraction metatranscriptome	Carradec et al., 2018	Tara Oceans Expedition (2009-2013)	TARA_076	2010-10-16T19:53	-21.092	-35.417	DCM	[DCM] deep chlorophyll maximum layer (ENVO:01000326)	150	Trades Biome	[SAO] South Atlantic Ocean (MRGID:1914)	[SATL] South Atlantic Gyral Province (MRGID:21459)	ERR1712186,ERR1712061
076_SRF_180to2000	0	0	ERR1719268,ERR1719357	221931415	471	TARA_N000000879	Eukaryotic size fraction metatranscriptome	Carradec et al., 2018	Tara Oceans Expedition (2009-2013)	TARA_076	2010-10-16T10:16	-20.9406	-35.196	SRF	[SRF] surface water layer (ENVO:00010504)	5	Trades Biome	[SAO] South Atlantic Ocean (MRGID:1914)	[SATL] South Atlantic Gyral Province (MRGID:21459)	ERR1719357,ERR1719268
076_SRF_5to20	0	0	ERR1711870,ERR1712217	163239017	17420	TARA_N000000864	Eukaryotic size fraction metatranscriptome	Carradec et al., 2018	Tara Oceans Expedition (2009-2013)	TARA_076	2010-10-16T12:45	-20.9724	-35.2724	SRF	[SRF] surface water layer (ENVO:00010504)	5	Trades Biome	[SAO] South Atlantic Ocean (MRGID:1914)	[SATL] South Atlantic Gyral Province (MRGID:21459)	ERR1712217,ERR1711870
078_DCM_0.22to3	0	0	ERR3586975,ERR3587097	167502389	1792	TARA_B100000526	Prokaryotic size fraction metatranscriptome	Salazar et al., 2019	Tara Oceans Expedition (2009-2013)	TARA_078	2010-11-04T18:16	-30.1484	-43.2705	DCM	[DCM] deep chlorophyll maximum layer (ENVO:01000326)	120	Trades Biome	[SAO] South Atlantic Ocean (MRGID:1914)	[SATL] South Atlantic Gyral Province (MRGID:21459)	ERR3586975,ERR3587097
078_DCM_0.8to2000	0	0	ERR1711887,ERR1711970	175194086	3306	TARA_N000000618	Eukaryotic size fraction metatranscriptome	Carradec et al., 2018	Tara Oceans Expedition (2009-2013)	TARA_078	2010-11-04T18:16	-30.1484	-43.2705	DCM	[DCM] deep chlorophyll maximum layer (ENVO:01000326)	120	Trades Biome	[SAO] South Atlantic Ocean (MRGID:1914)	[SATL] South Atlantic Gyral Province (MRGID:21459)	ERR1711887,ERR1711970
078_DCM_180to2000	0	0	ERR1711888,ERR1711891	153884399	20481	TARA_N000001516	Eukaryotic size fraction metatranscriptome	Carradec et al., 2018	Tara Oceans Expedition (2009-2013)	TARA_078	2010-11-04T18:37	-30.052	-43.2619	DCM	[DCM] deep chlorophyll maximum layer (ENVO:01000326)	120	Trades Biome	[SAO] South Atlantic Ocean (MRGID:1914)	[SATL] South Atlantic Gyral Province (MRGID:21459)	ERR1711891,ERR1711888
078_DCM_20to180	0	0	ERR1711863,ERR1712001	167077793	18298	TARA_N000001512	Eukaryotic size fraction metatranscriptome	Carradec et al., 2018	Tara Oceans Expedition (2009-2013)	TARA_078	2010-11-04T20:13	-30.1403	-43.2641	DCM	[DCM] deep chlorophyll maximum layer (ENVO:01000326)	120	Trades Biome	[SAO] South Atlantic Ocean (MRGID:1914)	[SATL] South Atlantic Gyral Province (MRGID:21459)	ERR1711863,ERR1712001
078_SRF_0.8to2000	0	0	ERR1711908,ERR1712220	117988663	23022	TARA_N000000616	Eukaryotic size fraction metatranscriptome	Carradec et al., 2018	Tara Oceans Expedition (2009-2013)	TARA_078	2010-11-04T10:24	-30.1367	-43.2899	SRF	[SRF] surface water layer (ENVO:00010504)	5	Trades Biome	[SAO] South Atlantic Ocean (MRGID:1914)	[SATL] South Atlantic Gyral Province (MRGID:21459)	ERR1712220,ERR1711908
078_SRF_180to2000	0	0	ERR1719173,ERR1719285	200207976	1037	TARA_N000001514	Eukaryotic size fraction metatranscriptome	Carradec et al., 2018	Tara Oceans Expedition (2009-2013)	TARA_078	2010-11-04T11:31	-30.1506	-43.2877	SRF	[SRF] surface water layer (ENVO:00010504)	5	Trades Biome	[SAO] South Atlantic Ocean (MRGID:1914)	[SATL] South Atlantic Gyral Province (MRGID:21459)	ERR1719285,ERR1719173
078_SRF_20to180	0	0	ERR1711876,ERR1712242	148262810	106681	TARA_N000001510	Eukaryotic size fraction metatranscriptome	Carradec et al., 2018	Tara Oceans Expedition (2009-2013)	TARA_078	2010-11-04T13:22	-30.1872	-43.2834	SRF	[SRF] surface water layer (ENVO:00010504)	5	Trades Biome	[SAO] South Atlantic Ocean (MRGID:1914)	[SATL] South Atlantic Gyral Province (MRGID:21459)	ERR1711876,ERR1712242
078_SRF_5to20	0	0	ERR1013384,ERR1013385	122651612	4898	TARA_N000000625	Eukaryotic size fraction metatranscriptome	Carradec et al., 2018	Tara Oceans Expedition (2009-2013)	TARA_078	2010-11-04T14:24	-30.2163	-43.275	SRF	[SRF] surface water layer (ENVO:00010504)	5	Trades Biome	[SAO] South Atlantic Ocean (MRGID:1914)	[SATL] South Atlantic Gyral Province (MRGID:21459)	ERR1013385,ERR1013384
080_DCM_180to2000	0	0	ERR1719431,ERR1719435	243447575	2811	TARA_N000001477	Eukaryotic size fraction metatranscriptome	Carradec et al., 2018	Tara Oceans Expedition (2009-2013)	TARA_080	2010-11-29T18:09	-40.6083	-51.9557	DCM	[DCM] deep chlorophyll maximum layer (ENVO:01000326)	85	Coastal Biome	[SAO] South Atlantic Ocean (MRGID:1914)	[BRAZ] Brazil Current Coastal Province (MRGID:21468)	ERR1719431,ERR1719435
080_SRF_180to2000	0	0	ERR1719376,ERR1719489	255720228	635	TARA_N000001503	Eukaryotic size fraction metatranscriptome	Carradec et al., 2018	Tara Oceans Expedition (2009-2013)	TARA_080	2010-11-29T12:04	-40.6487	-52.1511	SRF	[SRF] surface water layer (ENVO:00010504)	5	Coastal Biome	[SAO] South Atlantic Ocean (MRGID:1914)	[BRAZ] Brazil Current Coastal Province (MRGID:21468)	ERR1719376,ERR1719489
080_SRF_20to180	0	0	ERR1719330,ERR1719512	238407981	2146	TARA_N000001499	Eukaryotic size fraction metatranscriptome	Carradec et al., 2018	Tara Oceans Expedition (2009-2013)	TARA_080	2010-11-29T14:30	-40.6297	-52.0503	SRF	[SRF] surface water layer (ENVO:00010504)	5	Coastal Biome	[SAO] South Atlantic Ocean (MRGID:1914)	[BRAZ] Brazil Current Coastal Province (MRGID:21468)	ERR1719330,ERR1719512
081_DCM_0.22to3	0	0	ERR3586789,ERR3586790,ERR3586791,ERR3586792,ERR3586997,ERR3587052	111869799	874	TARA_B100000834	Prokaryotic size fraction metatranscriptome	Salazar et al., 2019	Tara Oceans Expedition (2009-2013)	TARA_081	2010-12-02T18:52	-44.5913	-52.1804	DCM	[DCM] deep chlorophyll maximum layer (ENVO:01000326)	35	Westerlies Biome	[SAO] South Atlantic Ocean (MRGID:1914)	[SSTC] South Subtropical Convergence Province (MRGID:21500)	ERR3586789,ERR3586790,ERR3586791,ERR3586792,ERR3586997,ERR3587052
081_DCM_180to2000	0	0	ERR1740116,ERR1740123	225791766	4791	TARA_N000001424	Eukaryotic size fraction metatranscriptome	Carradec et al., 2018	Tara Oceans Expedition (2009-2013)	TARA_081	2010-12-02T13:44	-44.5455	-52.3242	DCM	[DCM] deep chlorophyll maximum layer (ENVO:01000326)	35	Westerlies Biome	[SAO] South Atlantic Ocean (MRGID:1914)	[SSTC] South Subtropical Convergence Province (MRGID:21500)	ERR1740123,ERR1740116
081_DCM_5to20	0	0	ERR1740120,ERR1740121	247805913	2412	TARA_N000001430	Eukaryotic size fraction metatranscriptome	Carradec et al., 2018	Tara Oceans Expedition (2009-2013)	TARA_081	2010-12-02T18:14	-44.5838	-52.1952	DCM	[DCM] deep chlorophyll maximum layer (ENVO:01000326)	35	Westerlies Biome	[SAO] South Atlantic Ocean (MRGID:1914)	[SSTC] South Subtropical Convergence Province (MRGID:21500)	ERR1740120,ERR1740121
081_SRF_0.22to3	0	0	ERR3586948,ERR3587051	65960630	642	TARA_B100000832	Prokaryotic size fraction metatranscriptome	Salazar et al., 2019	Tara Oceans Expedition (2009-2013)	TARA_081	2010-12-02T10:28	-44.5342	-52.455	SRF	[SRF] surface water layer (ENVO:00010504)	5	Westerlies Biome	[SAO] South Atlantic Ocean (MRGID:1914)	[SSTC] South Subtropical Convergence Province (MRGID:21500)	ERR3586948,ERR3587051
081_SRF_20to180	0	0	ERR1739838,ERR1739839	192559013	8412	TARA_N000001428	Eukaryotic size fraction metatranscriptome	Carradec et al., 2018	Tara Oceans Expedition (2009-2013)	TARA_081	2010-12-02T20:42	-44.6241	-52.1505	SRF	[SRF] surface water layer (ENVO:00010504)	5	Westerlies Biome	[SAO] South Atlantic Ocean (MRGID:1914)	[SSTC] South Subtropical Convergence Province (MRGID:21500)	ERR1739839,ERR1739838
082_DCM_0.8to2000	0	0	ERR1711935,ERR1712021	176659535	6815	TARA_N000001384	Eukaryotic size fraction metatranscriptome	Carradec et al., 2018	Tara Oceans Expedition (2009-2013)	TARA_082	2010-12-06T18:58	-47.2007	-57.9446	DCM	[DCM] deep chlorophyll maximum layer (ENVO:01000326)	40	Coastal Biome	[SAO] South Atlantic Ocean (MRGID:1914) / [SO] Southern Ocean (MRGID:1907)	[FKLD] Southwest Atlantic Shelves Province (MRGID:21469)	ERR1711935,ERR1712021
082_DCM_180to2000	0	0	ERR1712106,ERR1712128	151964552	459	TARA_N000001400	Eukaryotic size fraction metatranscriptome	Carradec et al., 2018	Tara Oceans Expedition (2009-2013)	TARA_082	2010-12-06T17:20	-47.2116	-58.0266	DCM	[DCM] deep chlorophyll maximum layer (ENVO:01000326)	30	Coastal Biome	[SAO] South Atlantic Ocean (MRGID:1914) / [SO] Southern Ocean (MRGID:1907)	[FKLD] Southwest Atlantic Shelves Province (MRGID:21469)	ERR1712128,ERR1712106
082_DCM_20to180	0	0	ERR1711956,ERR1712008	137117035	1295	TARA_N000001396	Eukaryotic size fraction metatranscriptome	Carradec et al., 2018	Tara Oceans Expedition (2009-2013)	TARA_082	2010-12-06T18:58	-47.2007	-57.9446	DCM	[DCM] deep chlorophyll maximum layer (ENVO:01000326)	40	Coastal Biome	[SAO] South Atlantic Ocean (MRGID:1914) / [SO] Southern Ocean (MRGID:1907)	[FKLD] Southwest Atlantic Shelves Province (MRGID:21469)	ERR1712008,ERR1711956
082_SRF_0.8to2000	0	0	ERR1712086,ERR1712153	172678322	32177	TARA_N000001382	Eukaryotic size fraction metatranscriptome	Carradec et al., 2018	Tara Oceans Expedition (2009-2013)	TARA_082	2010-12-06T10:33	-47.1863	-58.2902	SRF	[SRF] surface water layer (ENVO:00010504)	5	Coastal Biome	[SAO] South Atlantic Ocean (MRGID:1914) / [SO] Southern Ocean (MRGID:1907)	[FKLD] Southwest Atlantic Shelves Province (MRGID:21469)	ERR1712153,ERR1712086
082_SRF_180to2000	0	0	ERR1711892,ERR1712123	201288292	336	TARA_N000001398	Eukaryotic size fraction metatranscriptome	Carradec et al., 2018	Tara Oceans Expedition (2009-2013)	TARA_082	2010-12-06T11:34	-47.1899	-58.2724	SRF	[SRF] surface water layer (ENVO:00010504)	5	Coastal Biome	[SAO] South Atlantic Ocean (MRGID:1914) / [SO] Southern Ocean (MRGID:1907)	[FKLD] Southwest Atlantic Shelves Province (MRGID:21469)	ERR1712123,ERR1711892
082_SRF_20to180	0	0	ERR1712129,ERR1712204	132026583	3629	TARA_N000001394	Eukaryotic size fraction metatranscriptome	Carradec et al., 2018	Tara Oceans Expedition (2009-2013)	TARA_082	2010-12-06T12:32	-47.1966	-58.2349	SRF	[SRF] surface water layer (ENVO:00010504)	5	Coastal Biome	[SAO] South Atlantic Ocean (MRGID:1914) / [SO] Southern Ocean (MRGID:1907)	[FKLD] Southwest Atlantic Shelves Province (MRGID:21469)	ERR1712129,ERR1712204
082_SRF_5to20	0	0	ERR1712085,ERR1712194	153930955	17944	TARA_N000001390	Eukaryotic size fraction metatranscriptome	Carradec et al., 2018	Tara Oceans Expedition (2009-2013)	TARA_082	2010-12-06T13:23	-47.2002	-58.2034	SRF	[SRF] surface water layer (ENVO:00010504)	5	Coastal Biome	[SAO] South Atlantic Ocean (MRGID:1914) / [SO] Southern Ocean (MRGID:1907)	[FKLD] Southwest Atlantic Shelves Province (MRGID:21469)	ERR1712194,ERR1712085
083_SRF_0.22to3	0	0	ERR3586949,ERR3586998,ERR3587053	95130447	962	TARA_B100000765	Prokaryotic size fraction metatranscriptome	Salazar et al., 2019	Tara Oceans Expedition (2009-2013)	TARA_083	2010-12-16T11:58	-54.3739	-65.1342	SRF	[SRF] surface water layer (ENVO:00010504)	5	Coastal Biome	[SAO] South Atlantic Ocean (MRGID:1914) / [SO] Southern Ocean (MRGID:1907)	[FKLD] Southwest Atlantic Shelves Province (MRGID:21469)	ERR3586949,ERR3586998,ERR3587053
083_SRF_0.8to2000	0	0	ERR1712127,ERR1712231	121350785	12406	TARA_N000001372	Eukaryotic size fraction metatranscriptome	Carradec et al., 2018	Tara Oceans Expedition (2009-2013)	TARA_083	2010-12-16T11:58	-54.3739	-65.1342	SRF	[SRF] surface water layer (ENVO:00010504)	5	Coastal Biome	[SAO] South Atlantic Ocean (MRGID:1914) / [SO] Southern Ocean (MRGID:1907)	[FKLD] Southwest Atlantic Shelves Province (MRGID:21469)	ERR1712127,ERR1712231
083_SRF_180to2000	0	0	ERR1740119,ERR1740128	164332674	606	TARA_N000001380	Eukaryotic size fraction metatranscriptome	Carradec et al., 2018	Tara Oceans Expedition (2009-2013)	TARA_083	2010-12-16T13:08	-54.3826	-65.051	SRF	[SRF] surface water layer (ENVO:00010504)	5	Coastal Biome	[SAO] South Atlantic Ocean (MRGID:1914) / [SO] Southern Ocean (MRGID:1907)	[FKLD] Southwest Atlantic Shelves Province (MRGID:21469)	ERR1740119,ERR1740128
083_SRF_5to20	0	0	ERR1712071,ERR1712191	135301524	2492	TARA_N000001377	Eukaryotic size fraction metatranscriptome	Carradec et al., 2018	Tara Oceans Expedition (2009-2013)	TARA_083	2010-12-16T11:58	-54.3739	-65.1342	SRF	[SRF] surface water layer (ENVO:00010504)	5	Coastal Biome	[SAO] South Atlantic Ocean (MRGID:1914) / [SO] Southern Ocean (MRGID:1907)	[FKLD] Southwest Atlantic Shelves Province (MRGID:21469)	ERR1712071,ERR1712191
084_SRF_0.8to2000	0	0	ERR1719157,ERR1719162	199904429	4221	TARA_N000001006	Eukaryotic size fraction metatranscriptome	Carradec et al., 2018	Tara Oceans Expedition (2009-2013)	TARA_084	2011-01-03T11:05	-60.2287	-60.6476	SRF	[SRF] surface water layer (ENVO:00010504)	5	Polar Biome	[SO] Southern Ocean (MRGID:1907)	[ANTA] Antarctic Province (MRGID:21502)	ERR1719162,ERR1719157
084_SRF_180to2000	0	0	ERR1719196,ERR1719483	251699509	1311	TARA_N000001362	Eukaryotic size fraction metatranscriptome	Carradec et al., 2018	Tara Oceans Expedition (2009-2013)	TARA_084	2011-01-03T12:17	-60.2584	-60.6226	SRF	[SRF] surface water layer (ENVO:00010504)	5	Polar Biome	[SO] Southern Ocean (MRGID:1907)	[ANTA] Antarctic Province (MRGID:21502)	ERR1719196,ERR1719483
084_SRF_20to180	0	0	ERR1719148,ERR1719491	196333013	2547	TARA_N000001442	Eukaryotic size fraction metatranscriptome	Carradec et al., 2018	Tara Oceans Expedition (2009-2013)	TARA_084	2011-01-03T13:58	-60.3046	-60.5715	SRF	[SRF] surface water layer (ENVO:00010504)	5	Polar Biome	[SO] Southern Ocean (MRGID:1907)	[ANTA] Antarctic Province (MRGID:21502)	ERR1719148,ERR1719491
084_SRF_5to20	0	0	ERR1712161,ERR1712238	142106525	2187	TARA_N000001440	Eukaryotic size fraction metatranscriptome	Carradec et al., 2018	Tara Oceans Expedition (2009-2013)	TARA_084	2011-01-03T18:17	-60.4016	-60.4488	SRF	[SRF] surface water layer (ENVO:00010504)	5	Polar Biome	[SO] Southern Ocean (MRGID:1907)	[ANTA] Antarctic Province (MRGID:21502)	ERR1712238,ERR1712161
085_DCM_0.22to3	0	0	ERR599104,ERR599121	211426038	7721	TARA_B100000795	Prokaryotic size fraction metatranscriptome	Salazar et al., 2019	Tara Oceans Expedition (2009-2013)	TARA_085	2011-01-06T19:34	-62.2231	-49.2139	DCM	[DCM] deep chlorophyll maximum layer (ENVO:01000326)	90	Polar Biome	[SO] Southern Ocean (MRGID:1907)	[ANTA] Antarctic Province (MRGID:21502)	ERR599104,ERR599121
085_DCM_0.8to5	0	0	ERR1712166,ERR1712195	193670564	1380	TARA_N000001030	Eukaryotic size fraction metatranscriptome	Carradec et al., 2018	Tara Oceans Expedition (2009-2013)	TARA_085	2011-01-06T19:34	-62.2231	-49.2139	DCM	[DCM] deep chlorophyll maximum layer (ENVO:01000326)	90	Polar Biome	[SO] Southern Ocean (MRGID:1907)	[ANTA] Antarctic Province (MRGID:21502)	ERR1712166,ERR1712195
085_DCM_180to2000	0	0	ERR1740134,ERR1740137	176589741	166	TARA_N000001042	Eukaryotic size fraction metatranscriptome	Carradec et al., 2018	Tara Oceans Expedition (2009-2013)	TARA_085	2011-01-06T17:58	-62.1943	-49.2502	DCM	[DCM] deep chlorophyll maximum layer (ENVO:01000326)	90	Polar Biome	[SO] Southern Ocean (MRGID:1907)	[ANTA] Antarctic Province (MRGID:21502)	ERR1740134,ERR1740137
085_DCM_20to180	0	0	ERR1719246,ERR1719469	194758208	2388	TARA_N000001019	Eukaryotic size fraction metatranscriptome	Carradec et al., 2018	Tara Oceans Expedition (2009-2013)	TARA_085	2011-01-06T18:25	-62.2024	-49.2382	DCM	[DCM] deep chlorophyll maximum layer (ENVO:01000326)	90	Polar Biome	[SO] Southern Ocean (MRGID:1907)	[ANTA] Antarctic Province (MRGID:21502)	ERR1719469,ERR1719246
085_DCM_5to20	0	0	ERR1711957,ERR1712160	149367390	5155	TARA_N000001034	Eukaryotic size fraction metatranscriptome	Carradec et al., 2018	Tara Oceans Expedition (2009-2013)	TARA_085	2011-01-06T18:57	-62.21	-49.2245	DCM	[DCM] deep chlorophyll maximum layer (ENVO:01000326)	90	Polar Biome	[SO] Southern Ocean (MRGID:1907)	[ANTA] Antarctic Province (MRGID:21502)	ERR1711957,ERR1712160
085_SRF_0.8to2000	0	0	ERR1740115,ERR1740117	219888633	6774	TARA_N000001024	Eukaryotic size fraction metatranscriptome	Carradec et al., 2018	Tara Oceans Expedition (2009-2013)	TARA_085	2011-01-06T10:38	-62.0385	-49.529	SRF	[SRF] surface water layer (ENVO:00010504)	5	Polar Biome	[SO] Southern Ocean (MRGID:1907)	[ANTA] Antarctic Province (MRGID:21502)	ERR1740117,ERR1740115
085_SRF_0.8to5	0	0	ERR1740130,ERR1740133	224018499	12704	TARA_N000001029	Eukaryotic size fraction metatranscriptome	Carradec et al., 2018	Tara Oceans Expedition (2009-2013)	TARA_085	2011-01-06T10:38	-62.0385	-49.529	SRF	[SRF] surface water layer (ENVO:00010504)	5	Polar Biome	[SO] Southern Ocean (MRGID:1907)	[ANTA] Antarctic Province (MRGID:21502)	ERR1740133,ERR1740130
085_SRF_180to2000	0	0	ERR1740124,ERR1740136	228011012	7148	TARA_N000001040	Eukaryotic size fraction metatranscriptome	Carradec et al., 2018	Tara Oceans Expedition (2009-2013)	TARA_085	2011-01-06T12:45	-62.0773	-49.4534	SRF	[SRF] surface water layer (ENVO:00010504)	5	Polar Biome	[SO] Southern Ocean (MRGID:1907)	[ANTA] Antarctic Province (MRGID:21502)	ERR1740136,ERR1740124
085_SRF_20to180	0	0	ERR1740135,ERR1740139	237853108	5189	TARA_N000001017	Eukaryotic size fraction metatranscriptome	Carradec et al., 2018	Tara Oceans Expedition (2009-2013)	TARA_085	2011-01-06T15:29	-62.14	-49.3273	SRF	[SRF] surface water layer (ENVO:00010504)	5	Polar Biome	[SO] Southern Ocean (MRGID:1907)	[ANTA] Antarctic Province (MRGID:21502)	ERR1740135,ERR1740139
086_SRF_0.22to3	0	0	ERR3586950,ERR3586999,ERR3587054	119315811	983	TARA_B100000811	Prokaryotic size fraction metatranscriptome	Salazar et al., 2019	Tara Oceans Expedition (2009-2013)	TARA_086	2011-01-09T10:54	-64.3595	-53.0063	SRF	[SRF] surface water layer (ENVO:00010504)	5	Polar Biome	[SO] Southern Ocean (MRGID:1907)	[APLR] Austral Polar Province (MRGID:21503)	ERR3586950,ERR3586999,ERR3587054
087_SRF_0.22to3	0	0	ERR3586952,ERR3587000,ERR3587056	114082177	600	TARA_B100000562	Prokaryotic size fraction metatranscriptome	Salazar et al., 2019	Tara Oceans Expedition (2009-2013)	TARA_087	2011-01-17T17:12	-63.8768	-56.0916	SRF	[SRF] surface water layer (ENVO:00010504)	5	Polar Biome	[SO] Southern Ocean (MRGID:1907)	[APLR] Austral Polar Province (MRGID:21503)	ERR3586952,ERR3587000,ERR3587056
088_SRF_0.22to3	0	0	ERR3586977,ERR3587099	108252582	503	TARA_B100000851	Prokaryotic size fraction metatranscriptome	Salazar et al., 2019	Tara Oceans Expedition (2009-2013)	TARA_088	2011-01-22T08:38	-63.4015	-56.7938	SRF	[SRF] surface water layer (ENVO:00010504)	5	Polar Biome	[SO] Southern Ocean (MRGID:1907)	[APLR] Austral Polar Province (MRGID:21503)	ERR3586977,ERR3587099
091_SRF_0.22to3	0	0	ERR3586954,ERR3587058	59166964	497	TARA_B100000865	Prokaryotic size fraction metatranscriptome	Salazar et al., 2019	Tara Oceans Expedition (2009-2013)	TARA_091	2011-02-25T12:42	-34.161	-73.0995	SRF	[SRF] surface water layer (ENVO:00010504)	5	Coastal Biome	[SPO] South Pacific Ocean (MRGID:1910)	[CHIL] Chile-Peru Current Coastal Province (MRGID:21495)	ERR3586954,ERR3587058
093_DCM_0.22to3	0	0	ERR3586957,ERR3587061	133825339	758	TARA_B100001061	Prokaryotic size fraction metatranscriptome	Salazar et al., 2019	Tara Oceans Expedition (2009-2013)	TARA_093	2011-03-12T19:36	-33.9116	-73.0537	DCM	[DCM] deep chlorophyll maximum layer (ENVO:01000326)	35	Coastal Biome	[SPO] South Pacific Ocean (MRGID:1910)	[CHIL] Chile-Peru Current Coastal Province (MRGID:21495)	ERR3586957,ERR3587061
093_DCM_180to2000	0	0	ERR1719250,ERR1719496	223477077	176	TARA_N000001123	Eukaryotic size fraction metatranscriptome	Carradec et al., 2018	Tara Oceans Expedition (2009-2013)	TARA_093	2011-03-12T19:00	-33.9477	-73.0635	DCM	[DCM] deep chlorophyll maximum layer (ENVO:01000326)	35	Coastal Biome	[SPO] South Pacific Ocean (MRGID:1910)	[CHIL] Chile-Peru Current Coastal Province (MRGID:21495)	ERR1719496,ERR1719250
093_DCM_5to20	0	0	ERR1712013	134798134	2516	TARA_N000001098	Eukaryotic size fraction metatranscriptome	Carradec et al., 2018	Tara Oceans Expedition (2009-2013)	TARA_093	2011-03-12T19:36	-33.9116	-73.0537	DCM	[DCM] deep chlorophyll maximum layer (ENVO:01000326)	35	Coastal Biome	[SPO] South Pacific Ocean (MRGID:1910)	[CHIL] Chile-Peru Current Coastal Province (MRGID:21495)	ERR1712013
093_SRF_20to180	0	0	ERR1719206,ERR1719477	200417514	224	TARA_N000001290	Eukaryotic size fraction metatranscriptome	Carradec et al., 2018	Tara Oceans Expedition (2009-2013)	TARA_093	2011-03-12T11:34	-34.0614	-73.1066	SRF	[SRF] surface water layer (ENVO:00010504)	5	Coastal Biome	[SPO] South Pacific Ocean (MRGID:1910)	[CHIL] Chile-Peru Current Coastal Province (MRGID:21495)	ERR1719477,ERR1719206
093_SRF_5to20	0	0	ERR1719317,ERR1719513	175002352	327	TARA_N000001292	Eukaryotic size fraction metatranscriptome	Carradec et al., 2018	Tara Oceans Expedition (2009-2013)	TARA_093	2011-03-12T11:34	-34.0614	-73.1066	SRF	[SRF] surface water layer (ENVO:00010504)	5	Coastal Biome	[SPO] South Pacific Ocean (MRGID:1910)	[CHIL] Chile-Peru Current Coastal Province (MRGID:21495)	ERR1719317,ERR1719513
096_DCM_0.22to3	0	0	ERR3586891,ERR3587063	97309833	358	TARA_B100000987	Prokaryotic size fraction metatranscriptome	Salazar et al., 2019	Tara Oceans Expedition (2009-2013)	TARA_096	2011-03-24T19:09	-29.668	-101.228	DCM	[DCM] deep chlorophyll maximum layer (ENVO:01000326)	155	Trades Biome	[SPO] South Pacific Ocean (MRGID:1910)	[SPSG] South Pacific Subtropical Gyre Province, North and South (MRGID:21486)	ERR3586891,ERR3587063
097_DCM_0.22to3	0	0	ERR3586894,ERR3587066	129443162	989	TARA_B100000973	Prokaryotic size fraction metatranscriptome	Salazar et al., 2019	Tara Oceans Expedition (2009-2013)	TARA_097	2011-03-28T22:23	-28.1874	-107.638	DCM	[DCM] deep chlorophyll maximum layer (ENVO:01000326)	175	Trades Biome	[SPO] South Pacific Ocean (MRGID:1910)	[SPSG] South Pacific Subtropical Gyre Province, North and South (MRGID:21486)	ERR3586894,ERR3587066
097_MES_0.22to3	0	0	ERR3586893,ERR3587065	141569732	7055	TARA_B100001000	Prokaryotic size fraction metatranscriptome	Salazar et al., 2019	Tara Oceans Expedition (2009-2013)	TARA_097	2011-03-28T12:55	-28.1762	-107.402	MES	[MES] marine water layer (ENVO:01000295) within the mesopelagic zone (ENVO:00000213)	310	Trades Biome	[SPO] South Pacific Ocean (MRGID:1910)	[SPSG] South Pacific Subtropical Gyre Province, North and South (MRGID:21486)	ERR3586893,ERR3587065
098_DCM_180to2000	0	0	ERR1719219	179631190	391	TARA_N000001594	Eukaryotic size fraction metatranscriptome	Carradec et al., 2018	Tara Oceans Expedition (2009-2013)	TARA_098	2011-04-04T17:07	-25.8162	-111.735	DCM	[DCM] deep chlorophyll maximum layer (ENVO:01000326)	180	Trades Biome	[SPO] South Pacific Ocean (MRGID:1910)	[SPSG] South Pacific Subtropical Gyre Province, North and South (MRGID:21486)	ERR1719219
098_DCM_20to180	0	0	ERR1719479,ERR1719510	245476616	683	TARA_N000001584	Eukaryotic size fraction metatranscriptome	Carradec et al., 2018	Tara Oceans Expedition (2009-2013)	TARA_098	2011-04-04T17:07	-25.8162	-111.735	DCM	[DCM] deep chlorophyll maximum layer (ENVO:01000326)	180	Trades Biome	[SPO] South Pacific Ocean (MRGID:1910)	[SPSG] South Pacific Subtropical Gyre Province, North and South (MRGID:21486)	ERR1719479,ERR1719510
098_DCM_5to20	0	0	ERR1711974,ERR1712108	143324807	14289	TARA_N000001580	Eukaryotic size fraction metatranscriptome	Carradec et al., 2018	Tara Oceans Expedition (2009-2013)	TARA_098	2011-04-03T21:50	-25.826	-111.729	DCM	[DCM] deep chlorophyll maximum layer (ENVO:01000326)	188	Trades Biome	[SPO] South Pacific Ocean (MRGID:1910)	[SPSG] South Pacific Subtropical Gyre Province, North and South (MRGID:21486)	ERR1712108,ERR1711974
098_MES_0.22to3	0	0	ERR3586897,ERR3587069	168839400	13915	TARA_B100001010	Prokaryotic size fraction metatranscriptome	Salazar et al., 2019	Tara Oceans Expedition (2009-2013)	TARA_098	2011-04-04T13:55	-25.8076	-111.691	MES	[MES] marine water layer (ENVO:01000295) within the mesopelagic zone (ENVO:00000213)	488	Trades Biome	[SPO] South Pacific Ocean (MRGID:1910)	[SPSG] South Pacific Subtropical Gyre Province, North and South (MRGID:21486)	ERR3586897,ERR3587069
098_SRF_180to2000	0	0	ERR1719184,ERR1719368	223365239	264	TARA_N000001586	Eukaryotic size fraction metatranscriptome	Carradec et al., 2018	Tara Oceans Expedition (2009-2013)	TARA_098	2011-04-03T14:17	-25.8073	-111.736	SRF	[SRF] surface water layer (ENVO:00010504)	5	Trades Biome	[SPO] South Pacific Ocean (MRGID:1910)	[SPSG] South Pacific Subtropical Gyre Province, North and South (MRGID:21486)	ERR1719368,ERR1719184
098_SRF_20to180	0	0	ERR1719433,ERR1719492	242537411	571	TARA_N000001582	Eukaryotic size fraction metatranscriptome	Carradec et al., 2018	Tara Oceans Expedition (2009-2013)	TARA_098	2011-04-03T16:28	-25.8105	-111.733	SRF	[SRF] surface water layer (ENVO:00010504)	5	Trades Biome	[SPO] South Pacific Ocean (MRGID:1910)	[SPSG] South Pacific Subtropical Gyre Province, North and South (MRGID:21486)	ERR1719433,ERR1719492
100_DCM_0.8to5	0	0	ERR1740118,ERR1740132	238608770	4097	TARA_N000001610	Eukaryotic size fraction metatranscriptome	Carradec et al., 2018	Tara Oceans Expedition (2009-2013)	TARA_100	2011-04-15T19:38	-12.9723	-96.0122	DCM	[DCM] deep chlorophyll maximum layer (ENVO:01000326)	50	Trades Biome	[SPO] South Pacific Ocean (MRGID:1910)	[SPSG] South Pacific Subtropical Gyre Province, North and South (MRGID:21486)	ERR1740118,ERR1740132
100_DCM_180to2000	0	0	ERR1740131,ERR1740140	241867559	620	TARA_N000001622	Eukaryotic size fraction metatranscriptome	Carradec et al., 2018	Tara Oceans Expedition (2009-2013)	TARA_100	2011-04-15T23:30	-12.9214	-96.0953	DCM	[DCM] deep chlorophyll maximum layer (ENVO:01000326)	50	Trades Biome	[SPO] South Pacific Ocean (MRGID:1910)	[SPSG] South Pacific Subtropical Gyre Province, North and South (MRGID:21486)	ERR1740140,ERR1740131
100_MES_0.8to3	0	0	ERR1711958,ERR1712104	124466448	72282	TARA_N000001642	Eukaryotic size fraction metatranscriptome	Carradec et al., 2018	Tara Oceans Expedition (2009-2013)	TARA_100	2011-04-16T13:03	-12.9794	-96.0232	dDCM	[DCM] deep chlorophyll maximum layer (ENVO:01000326)	177	Trades Biome	[SPO] South Pacific Ocean (MRGID:1910)	[SPSG] South Pacific Subtropical Gyre Province, North and South (MRGID:21486)	ERR1712104,ERR1711958
100_MES_gt3	0	0	ERR1711961,ERR1712068	156422033	113680	TARA_N000001643	Eukaryotic size fraction metatranscriptome	Carradec et al., 2018	Tara Oceans Expedition (2009-2013)	TARA_100	2011-04-16T13:03	-12.9794	-96.0232	dDCM	[DCM] deep chlorophyll maximum layer (ENVO:01000326)	177	Trades Biome	[SPO] South Pacific Ocean (MRGID:1910)	[SPSG] South Pacific Subtropical Gyre Province, North and South (MRGID:21486)	ERR1711961,ERR1712068
100_SRF_0.8to2000	0	0	ERR1719156,ERR1719428	219038811	2942	TARA_N000001604	Eukaryotic size fraction metatranscriptome	Carradec et al., 2018	Tara Oceans Expedition (2009-2013)	TARA_100	2011-04-15T12:45	-13.0023	-95.9759	SRF	[SRF] surface water layer (ENVO:00010504)	5	Trades Biome	[SPO] South Pacific Ocean (MRGID:1910)	[SPSG] South Pacific Subtropical Gyre Province, North and South (MRGID:21486)	ERR1719156,ERR1719428
100_SRF_0.8to5	0	0	ERR1719161,ERR1719388	250683482	4068	TARA_N000001608	Eukaryotic size fraction metatranscriptome	Carradec et al., 2018	Tara Oceans Expedition (2009-2013)	TARA_100	2011-04-15T12:45	-13.0023	-95.9759	SRF	[SRF] surface water layer (ENVO:00010504)	5	Trades Biome	[SPO] South Pacific Ocean (MRGID:1910)	[SPSG] South Pacific Subtropical Gyre Province, North and South (MRGID:21486)	ERR1719161,ERR1719388
100_SRF_20to180	0	0	ERR1711884,ERR1712214	178132252	126365	TARA_N000001616	Eukaryotic size fraction metatranscriptome	Carradec et al., 2018	Tara Oceans Expedition (2009-2013)	TARA_100	2011-04-15T13:27	-12.991	-95.9893	SRF	[SRF] surface water layer (ENVO:00010504)	5	Trades Biome	[SPO] South Pacific Ocean (MRGID:1910)	[SPSG] South Pacific Subtropical Gyre Province, North and South (MRGID:21486)	ERR1711884,ERR1712214
100_SRF_5to20	0	0	ERR1719254,ERR1719401	241499686	2816	TARA_N000001612	Eukaryotic size fraction metatranscriptome	Carradec et al., 2018	Tara Oceans Expedition (2009-2013)	TARA_100	2011-04-15T16:25	-12.9488	-96.0293	SRF	[SRF] surface water layer (ENVO:00010504)	5	Trades Biome	[SPO] South Pacific Ocean (MRGID:1910)	[SPSG] South Pacific Subtropical Gyre Province, North and South (MRGID:21486)	ERR1719254,ERR1719401
102_DCM_0.8to5	0	0	ERR1719146,ERR1719321	239618398	6346	TARA_N000001652	Eukaryotic size fraction metatranscriptome	Carradec et al., 2018	Tara Oceans Expedition (2009-2013)	TARA_102	2011-04-22T21:13	-5.2669	-85.2732	DCM	[DCM] deep chlorophyll maximum layer (ENVO:01000326)	40	Trades Biome	[SPO] South Pacific Ocean (MRGID:1910)	[PEOD] Pacific Equatorial Divergence Province (MRGID:21489)	ERR1719321,ERR1719146
102_DCM_180to2000	0	0	ERR1711875,ERR1711942	146816298	19291	TARA_N000001664	Eukaryotic size fraction metatranscriptome	Carradec et al., 2018	Tara Oceans Expedition (2009-2013)	TARA_102	2011-04-22T19:20	-5.2692	-85.2121	DCM	[DCM] deep chlorophyll maximum layer (ENVO:01000326)	40	Trades Biome	[SPO] South Pacific Ocean (MRGID:1910)	[PEOD] Pacific Equatorial Divergence Province (MRGID:21489)	ERR1711942,ERR1711875
102_DCM_20to180	0	0	ERR1711983,ERR1712095	162404261	23338	TARA_N000001660	Eukaryotic size fraction metatranscriptome	Carradec et al., 2018	Tara Oceans Expedition (2009-2013)	TARA_102	2011-04-22T20:17	-5.2686	-85.248	DCM	[DCM] deep chlorophyll maximum layer (ENVO:01000326)	40	Trades Biome	[SPO] South Pacific Ocean (MRGID:1910)	[PEOD] Pacific Equatorial Divergence Province (MRGID:21489)	ERR1712095,ERR1711983
102_SRF_0.8to5	0	0	ERR1719172,ERR1719375	227182548	10797	TARA_N000001650	Eukaryotic size fraction metatranscriptome	Carradec et al., 2018	Tara Oceans Expedition (2009-2013)	TARA_102	2011-04-21T20:07	-5.2529	-85.1545	SRF	[SRF] surface water layer (ENVO:00010504)	5	Trades Biome	[SPO] South Pacific Ocean (MRGID:1910)	[PEOD] Pacific Equatorial Divergence Province (MRGID:21489)	ERR1719172,ERR1719375
102_SRF_180to2000	0	0	ERR1719308,ERR1719312	212203789	216	TARA_N000001662	Eukaryotic size fraction metatranscriptome	Carradec et al., 2018	Tara Oceans Expedition (2009-2013)	TARA_102	2011-04-21T23:03	-5.2537	-85.2221	SRF	[SRF] surface water layer (ENVO:00010504)	5	Trades Biome	[SPO] South Pacific Ocean (MRGID:1910)	[PEOD] Pacific Equatorial Divergence Province (MRGID:21489)	ERR1719312,ERR1719308
102_SRF_20to180	0	0	ERR1719232,ERR1719438	217116383	547	TARA_N000001658	Eukaryotic size fraction metatranscriptome	Carradec et al., 2018	Tara Oceans Expedition (2009-2013)	TARA_102	2011-04-21T20:42	-5.2514	-85.1696	SRF	[SRF] surface water layer (ENVO:00010504)	5	Trades Biome	[SPO] South Pacific Ocean (MRGID:1910)	[PEOD] Pacific Equatorial Divergence Province (MRGID:21489)	ERR1719232,ERR1719438
106_MES_0.22to3	0	0	ERR3586960,ERR3587006	144362956	2609	TARA_B100000920	Prokaryotic size fraction metatranscriptome	Salazar et al., 2019	Tara Oceans Expedition (2009-2013)	TARA_106	2011-05-04T12:45	0.0063	-84.585	MES	[MES] marine water layer (ENVO:01000295) within the mesopelagic zone (ENVO:00000213)	380	Coastal Biome	[SPO] South Pacific Ocean (MRGID:1910)	[CHIL] Chile-Peru Current Coastal Province (MRGID:21495)	ERR3586960,ERR3587006
106_SRF_0.22to3	0	0	ERR3586958,ERR3587005	80286263	6173	TARA_B100000916	Prokaryotic size fraction metatranscriptome	Salazar et al., 2019	Tara Oceans Expedition (2009-2013)	TARA_106	2011-05-03T12:27	-0.0283	-84.5862	SRF	[SRF] surface water layer (ENVO:00010504)	5	Coastal Biome	[SPO] South Pacific Ocean (MRGID:1910)	[CHIL] Chile-Peru Current Coastal Province (MRGID:21495)	ERR3586958,ERR3587005
109_DCM_0.8to2000	0	0	ERR1719281,ERR1719299	195999376	4208	TARA_N000001728	Eukaryotic size fraction metatranscriptome	Carradec et al., 2018	Tara Oceans Expedition (2009-2013)	TARA_109	2011-05-12T22:15	2.0299	-84.5546	DCM	[DCM] deep chlorophyll maximum layer (ENVO:01000326)	30	Coastal Biome	[NPO] North Pacific Ocean (MRGID:1908)	[CHIL] Chile-Peru Current Coastal Province (MRGID:21495)	ERR1719281,ERR1719299
109_DCM_20to180a	0	0	ERR1719147,ERR1719481	201257431	477	TARA_N000001796	Eukaryotic size fraction metatranscriptome	Carradec et al., 2018	Tara Oceans Expedition (2009-2013)	TARA_109	2011-05-13T20:14	2.0218	-84.5652	DCM	[DCM] deep chlorophyll maximum layer (ENVO:01000326)	40	Coastal Biome	[NPO] North Pacific Ocean (MRGID:1908)	[CHIL] Chile-Peru Current Coastal Province (MRGID:21495)	ERR1719147,ERR1719481
109_SRF_180to2000	0	0	ERR1719286,ERR1719300	186729904	129	TARA_N000001742	Eukaryotic size fraction metatranscriptome	Carradec et al., 2018	Tara Oceans Expedition (2009-2013)	TARA_109	2011-05-12T17:55	2.0574	-84.5546	SRF	[SRF] surface water layer (ENVO:00010504)	5	Coastal Biome	[NPO] North Pacific Ocean (MRGID:1908)	[CHIL] Chile-Peru Current Coastal Province (MRGID:21495)	ERR1719286,ERR1719300
109_SRF_20to180	0	0	ERR1719208,ERR1719471	226754775	899	TARA_N000001738	Eukaryotic size fraction metatranscriptome	Carradec et al., 2018	Tara Oceans Expedition (2009-2013)	TARA_109	2011-05-12T14:00	1.9958	-84.576	SRF	[SRF] surface water layer (ENVO:00010504)	5	Coastal Biome	[NPO] North Pacific Ocean (MRGID:1908)	[CHIL] Chile-Peru Current Coastal Province (MRGID:21495)	ERR1719208,ERR1719471
109_SRF_5to20	0	0	ERR1719168,ERR1719373	219232846	989	TARA_N000001734	Eukaryotic size fraction metatranscriptome	Carradec et al., 2018	Tara Oceans Expedition (2009-2013)	TARA_109	2011-05-12T16:31	2.0399	-84.5599	SRF	[SRF] surface water layer (ENVO:00010504)	5	Coastal Biome	[NPO] North Pacific Ocean (MRGID:1908)	[CHIL] Chile-Peru Current Coastal Province (MRGID:21495)	ERR1719373,ERR1719168
110_DCM_180to2000	0	0	ERR1719347,ERR1719358	206172386	238	TARA_N000001764	Eukaryotic size fraction metatranscriptome	Carradec et al., 2018	Tara Oceans Expedition (2009-2013)	TARA_110	2011-05-22T20:50	-1.8155	-84.629	DCM	[DCM] deep chlorophyll maximum layer (ENVO:01000326)	50	Trades Biome	[SPO] South Pacific Ocean (MRGID:1910)	[SPSG] South Pacific Subtropical Gyre Province, North and South (MRGID:21486)	ERR1719347,ERR1719358
110_MES_0.22to3	0	0	ERR3586900,ERR3587071	103708721	4316	TARA_B100001076	Prokaryotic size fraction metatranscriptome	Salazar et al., 2019	Tara Oceans Expedition (2009-2013)	TARA_110	2011-05-22T13:20	-1.8902	-84.6141	MES	[MES] marine water layer (ENVO:01000295) within the mesopelagic zone (ENVO:00000213)	380	Trades Biome	[SPO] South Pacific Ocean (MRGID:1910)	[SPSG] South Pacific Subtropical Gyre Province, North and South (MRGID:21486)	ERR3586900,ERR3587071
110_SRF_180to2000	0	0	ERR1711954,ERR1712081	193946368	7974	TARA_N000001762	Eukaryotic size fraction metatranscriptome	Carradec et al., 2018	Tara Oceans Expedition (2009-2013)	TARA_110	2011-05-21T16:07	-1.9389	-84.611	SRF	[SRF] surface water layer (ENVO:00010504)	5	Trades Biome	[SPO] South Pacific Ocean (MRGID:1910)	[SPSG] South Pacific Subtropical Gyre Province, North and South (MRGID:21486)	ERR1711954,ERR1712081
110_SRF_20to180	0	0	ERR1719170,ERR1719445	187713742	734	TARA_N000001758	Eukaryotic size fraction metatranscriptome	Carradec et al., 2018	Tara Oceans Expedition (2009-2013)	TARA_110	2011-05-21T14:32	-1.9778	-84.5992	SRF	[SRF] surface water layer (ENVO:00010504)	5	Trades Biome	[SPO] South Pacific Ocean (MRGID:1910)	[SPSG] South Pacific Subtropical Gyre Province, North and South (MRGID:21486)	ERR1719170,ERR1719445
111_DCM_0.8to2000	0	0	ERR1719262,ERR1719355	239841812	3259	TARA_N000001814	Eukaryotic size fraction metatranscriptome	Carradec et al., 2018	Tara Oceans Expedition (2009-2013)	TARA_111	2011-05-31T20:28	-16.9587	-100.675	DCM	[DCM] deep chlorophyll maximum layer (ENVO:01000326)	90	Trades Biome	[SPO] South Pacific Ocean (MRGID:1910)	[SPSG] South Pacific Subtropical Gyre Province, North and South (MRGID:21486)	ERR1719262,ERR1719355
111_DCM_180to2000	0	0	ERR1719187,ERR1719290	240315785	1416	TARA_N000001828	Eukaryotic size fraction metatranscriptome	Carradec et al., 2018	Tara Oceans Expedition (2009-2013)	TARA_111	2011-06-01T21:56	-16.9741	-100.668	DCM	[DCM] deep chlorophyll maximum layer (ENVO:01000326)	90	Trades Biome	[SPO] South Pacific Ocean (MRGID:1910)	[SPSG] South Pacific Subtropical Gyre Province, North and South (MRGID:21486)	ERR1719290,ERR1719187
111_DCM_20to180	0	0	ERR1719211,ERR1719412	234586130	1152	TARA_N000001824	Eukaryotic size fraction metatranscriptome	Carradec et al., 2018	Tara Oceans Expedition (2009-2013)	TARA_111	2011-06-01T22:20	-16.9763	-100.679	DCM	[DCM] deep chlorophyll maximum layer (ENVO:01000326)	90	Trades Biome	[SPO] South Pacific Ocean (MRGID:1910)	[SPSG] South Pacific Subtropical Gyre Province, North and South (MRGID:21486)	ERR1719211,ERR1719412
111_SRF_0.8to2000	0	0	ERR1719191,ERR1719236	216080976	4039	TARA_N000001810	Eukaryotic size fraction metatranscriptome	Carradec et al., 2018	Tara Oceans Expedition (2009-2013)	TARA_111	2011-05-31T14:25	-16.9601	-100.633	SRF	[SRF] surface water layer (ENVO:00010504)	5	Trades Biome	[SPO] South Pacific Ocean (MRGID:1910)	[SPSG] South Pacific Subtropical Gyre Province, North and South (MRGID:21486)	ERR1719191,ERR1719236
111_SRF_180to2000	0	0	ERR1719447,ERR1719462	254872025	622	TARA_N000001826	Eukaryotic size fraction metatranscriptome	Carradec et al., 2018	Tara Oceans Expedition (2009-2013)	TARA_111	2011-05-31T17:08	-16.9554	-100.691	SRF	[SRF] surface water layer (ENVO:00010504)	5	Trades Biome	[SPO] South Pacific Ocean (MRGID:1910)	[SPSG] South Pacific Subtropical Gyre Province, North and South (MRGID:21486)	ERR1719447,ERR1719462
111_SRF_20to180	0	0	ERR1711992,ERR1712241	185729192	1135	TARA_N000001823	Eukaryotic size fraction metatranscriptome	Carradec et al., 2018	Tara Oceans Expedition (2009-2013)	TARA_111	2011-05-31T15:41	-16.9581	-100.659	SRF	[SRF] surface water layer (ENVO:00010504)	5	Trades Biome	[SPO] South Pacific Ocean (MRGID:1910)	[SPSG] South Pacific Subtropical Gyre Province, North and South (MRGID:21486)	ERR1711992,ERR1712241
112_DCM_0.22to3	0	0	ERR3586902,ERR3587010	124155202	1653	TARA_B100000943	Prokaryotic size fraction metatranscriptome	Salazar et al., 2019	Tara Oceans Expedition (2009-2013)	TARA_112	2011-06-15T00:55	-23.2189	-129.5	DCM	[DCM] deep chlorophyll maximum layer (ENVO:01000326)	155	Trades Biome	[SPO] South Pacific Ocean (MRGID:1910)	[SPSG] South Pacific Subtropical Gyre Province, North and South (MRGID:21486)	ERR3586902,ERR3587010
122_SRF_5to20	0	0	ERR1711897,ERR1711933,ERR1712207	162975763	62074	TARA_N000001943	Eukaryotic size fraction metatranscriptome	Carradec et al., 2018	Tara Oceans Expedition (2009-2013)	TARA_122	2011-07-27T01:27	-8.996	-139.281	SRF	[SRF] surface water layer (ENVO:00010504)	5	Trades Biome	[SPO] South Pacific Ocean (MRGID:1910)	[SPSG] South Pacific Subtropical Gyre Province, North and South (MRGID:21486)	ERR1712207,ERR1711933,ERR1711897
123_SRF_20to180	0	0	ERR1719297,ERR1719307,ERR1719410	270128431	1494	TARA_N000001996	Eukaryotic size fraction metatranscriptome	Carradec et al., 2018	Tara Oceans Expedition (2009-2013)	TARA_123	2011-07-31T23:07	-8.9056	-140.279	SRF	[SRF] surface water layer (ENVO:00010504)	5	Trades Biome	[SPO] South Pacific Ocean (MRGID:1910)	[SPSG] South Pacific Subtropical Gyre Province, North and South (MRGID:21486)	ERR1719297,ERR1719410,ERR1719307
123_SRF_5to20	0	0	ERR1719343,ERR1719413,ERR1719437	210157231	1678	TARA_N000001994	Eukaryotic size fraction metatranscriptome	Carradec et al., 2018	Tara Oceans Expedition (2009-2013)	TARA_123	2011-07-31T19:16	-8.8984	-140.309	SRF	[SRF] surface water layer (ENVO:00010504)	5	Trades Biome	[SPO] South Pacific Ocean (MRGID:1910)	[SPSG] South Pacific Subtropical Gyre Province, North and South (MRGID:21486)	ERR1719437,ERR1719413,ERR1719343
124_SRF_180to2000	0	0	ERR1719175,ERR1719365,ERR1719381,ERR1719391	297696739	407	TARA_N000002043	Eukaryotic size fraction metatranscriptome	Carradec et al., 2018	Tara Oceans Expedition (2009-2013)	TARA_124	2011-08-04T21:27	-9.1508	-140.497	SRF	[SRF] surface water layer (ENVO:00010504)	5	Trades Biome	[SPO] South Pacific Ocean (MRGID:1910)	[SPSG] South Pacific Subtropical Gyre Province, North and South (MRGID:21486)	ERR1719391,ERR1719175,ERR1719381,ERR1719365
124_SRF_20to180	0	0	ERR1711949,ERR1712155	137638276	39373	TARA_N000002041	Eukaryotic size fraction metatranscriptome	Carradec et al., 2018	Tara Oceans Expedition (2009-2013)	TARA_124	2011-08-05T01:13	-9.1463	-140.515	SRF	[SRF] surface water layer (ENVO:00010504)	5	Trades Biome	[SPO] South Pacific Ocean (MRGID:1910)	[SPSG] South Pacific Subtropical Gyre Province, North and South (MRGID:21486)	ERR1711949,ERR1712155
125_SRF_0.8to2000	0	0	ERR1719213,ERR1719404,ERR1719459	229007976	3087	TARA_N000002017	Eukaryotic size fraction metatranscriptome	Carradec et al., 2018	Tara Oceans Expedition (2009-2013)	TARA_125	2011-08-08T17:33	-8.9111	-142.557	SRF	[SRF] surface water layer (ENVO:00010504)	5	Trades Biome	[SPO] South Pacific Ocean (MRGID:1910)	[SPSG] South Pacific Subtropical Gyre Province, North and South (MRGID:21486)	ERR1719404,ERR1719213,ERR1719459
125_SRF_180to2000	0	0	ERR1719249,ERR1719295,ERR1719385	254592956	453	TARA_N000002025	Eukaryotic size fraction metatranscriptome	Carradec et al., 2018	Tara Oceans Expedition (2009-2013)	TARA_125	2011-08-08T20:16	-8.892	-142.636	SRF	[SRF] surface water layer (ENVO:00010504)	5	Trades Biome	[SPO] South Pacific Ocean (MRGID:1910)	[SPSG] South Pacific Subtropical Gyre Province, North and South (MRGID:21486)	ERR1719295,ERR1719249,ERR1719385
125_SRF_20to180	0	0	ERR1711923,ERR1712102	180208439	41532	TARA_N000002024	Eukaryotic size fraction metatranscriptome	Carradec et al., 2018	Tara Oceans Expedition (2009-2013)	TARA_125	2011-08-08T21:50	-8.894	-142.631	SRF	[SRF] surface water layer (ENVO:00010504)	5	Trades Biome	[SPO] South Pacific Ocean (MRGID:1910)	[SPSG] South Pacific Subtropical Gyre Province, North and South (MRGID:21486)	ERR1712102,ERR1711923
128_DCM_0.22to3	0	0	ERR3586981,ERR3587103	142930904	1576	TARA_B100000611	Prokaryotic size fraction metatranscriptome	Salazar et al., 2019	Tara Oceans Expedition (2009-2013)	TARA_128	2011-09-05T18:40	0.0222	-153.686	DCM	[DCM] deep chlorophyll maximum layer (ENVO:01000326)	40	Trades Biome	[SPO] South Pacific Ocean (MRGID:1910)	[PEOD] Pacific Equatorial Divergence Province (MRGID:21489)	ERR3586981,ERR3587103
128_DCM_180to2000	0	0	ERR1711867,ERR1712101	127296851	14370	TARA_N000002303	Eukaryotic size fraction metatranscriptome	Carradec et al., 2018	Tara Oceans Expedition (2009-2013)	TARA_128	2011-09-05T02:29	0.0348	-153.786	DCM	[DCM] deep chlorophyll maximum layer (ENVO:01000326)	40	Trades Biome	[SPO] South Pacific Ocean (MRGID:1910)	[PEOD] Pacific Equatorial Divergence Province (MRGID:21489)	ERR1711867,ERR1712101
128_DCM_20to180	0	0	ERR1711902,ERR1712152	139000847	16461	TARA_N000002299	Eukaryotic size fraction metatranscriptome	Carradec et al., 2018	Tara Oceans Expedition (2009-2013)	TARA_128	2011-09-05T03:00	0.0396	-153.807	DCM	[DCM] deep chlorophyll maximum layer (ENVO:01000326)	40	Trades Biome	[SPO] South Pacific Ocean (MRGID:1910)	[PEOD] Pacific Equatorial Divergence Province (MRGID:21489)	ERR1711902,ERR1712152
128_SRF_180to2000	0	0	ERR1711989,ERR1712175	103910033	51158	TARA_N000002301	Eukaryotic size fraction metatranscriptome	Carradec et al., 2018	Tara Oceans Expedition (2009-2013)	TARA_128	2011-09-04T20:50	0.0193	-153.749	SRF	[SRF] surface water layer (ENVO:00010504)	5	Trades Biome	[SPO] South Pacific Ocean (MRGID:1910)	[PEOD] Pacific Equatorial Divergence Province (MRGID:21489)	ERR1711989,ERR1712175
128_SRF_5to20	0	0	ERR1712157,ERR1712174	151484530	7581	TARA_N000002293	Eukaryotic size fraction metatranscriptome	Carradec et al., 2018	Tara Oceans Expedition (2009-2013)	TARA_128	2011-09-05T16:38	0.0078	-153.626	SRF	[SRF] surface water layer (ENVO:00010504)	5	Trades Biome	[SPO] South Pacific Ocean (MRGID:1910)	[PEOD] Pacific Equatorial Divergence Province (MRGID:21489)	ERR1712157,ERR1712174
131_DCM_0.8to5	0	0	ERR1719169,ERR1719456	223375196	3207	TARA_N000002354	Eukaryotic size fraction metatranscriptome	Carradec et al., 2018	Tara Oceans Expedition (2009-2013)	TARA_131	2011-09-30T17:37	22.7901	-157.944	DCM	[DCM] deep chlorophyll maximum layer (ENVO:01000326)	110	Trades Biome	[NPO] North Pacific Ocean (MRGID:1908)	[NPTG] North Pacific Tropical Gyre Province (MRGID:21487)	ERR1719169,ERR1719456
131_DCM_20to180	0	0	ERR1712020,ERR1712077	187311135	15733	TARA_N000002362	Eukaryotic size fraction metatranscriptome	Carradec et al., 2018	Tara Oceans Expedition (2009-2013)	TARA_131	2011-09-30T21:37	22.7384	-158.071	DCM	[DCM] deep chlorophyll maximum layer (ENVO:01000326)	110	Trades Biome	[NPO] North Pacific Ocean (MRGID:1908)	[NPTG] North Pacific Tropical Gyre Province (MRGID:21487)	ERR1712077,ERR1712020
131_DCM_5to20	0	0	ERR1711979,ERR1712050	163800548	24442	TARA_N000002358	Eukaryotic size fraction metatranscriptome	Carradec et al., 2018	Tara Oceans Expedition (2009-2013)	TARA_131	2011-09-30T22:11	22.7281	-158.091	DCM	[DCM] deep chlorophyll maximum layer (ENVO:01000326)	110	Trades Biome	[NPO] North Pacific Ocean (MRGID:1908)	[NPTG] North Pacific Tropical Gyre Province (MRGID:21487)	ERR1712050,ERR1711979
131_SRF_180to2000	0	0	ERR1719202,ERR1719419	268214769	629	TARA_N000002364	Eukaryotic size fraction metatranscriptome	Carradec et al., 2018	Tara Oceans Expedition (2009-2013)	TARA_131	2011-09-30T00:56	22.7511	-157.963	SRF	[SRF] surface water layer (ENVO:00010504)	5	Trades Biome	[NPO] North Pacific Ocean (MRGID:1908)	[NPTG] North Pacific Tropical Gyre Province (MRGID:21487)	ERR1719202,ERR1719419
131_SRF_5to20	0	0	ERR1719493,ERR1719499	244102219	1016	TARA_N000002356	Eukaryotic size fraction metatranscriptome	Carradec et al., 2018	Tara Oceans Expedition (2009-2013)	TARA_131	2011-09-30T03:33	22.7091	-158.025	SRF	[SRF] surface water layer (ENVO:00010504)	5	Trades Biome	[NPO] North Pacific Ocean (MRGID:1908)	[NPTG] North Pacific Tropical Gyre Province (MRGID:21487)	ERR1719493,ERR1719499
132_DCM_0.8to5	0	0	ERR1712072,ERR1712132	134464114	4040	TARA_N000002418	Eukaryotic size fraction metatranscriptome	Carradec et al., 2018	Tara Oceans Expedition (2009-2013)	TARA_132	2011-10-05T00:59	31.5168	-159.046	DCM	[DCM] deep chlorophyll maximum layer (ENVO:01000326)	115	Westerlies Biome	[NPO] North Pacific Ocean (MRGID:1908)	[NPST] North Pacific Subtropical and Polar Front Provinces (MRGID:21484)	ERR1712132,ERR1712072
132_DCM_180to2000	0	0	ERR1719228,ERR1719292	184739148	517	TARA_N000002402	Eukaryotic size fraction metatranscriptome	Carradec et al., 2018	Tara Oceans Expedition (2009-2013)	TARA_132	2011-10-05T00:27	31.5237	-159.035	DCM	[DCM] deep chlorophyll maximum layer (ENVO:01000326)	115	Westerlies Biome	[NPO] North Pacific Ocean (MRGID:1908)	[NPST] North Pacific Subtropical and Polar Front Provinces (MRGID:21484)	ERR1719292,ERR1719228
132_DCM_5to20	0	0	ERR1711930,ERR1712066	134357131	23287	TARA_N000002414	Eukaryotic size fraction metatranscriptome	Carradec et al., 2018	Tara Oceans Expedition (2009-2013)	TARA_132	2011-10-05T04:12	31.471	-159.101	DCM	[DCM] deep chlorophyll maximum layer (ENVO:01000326)	115	Westerlies Biome	[NPO] North Pacific Ocean (MRGID:1908)	[NPST] North Pacific Subtropical and Polar Front Provinces (MRGID:21484)	ERR1712066,ERR1711930
132_SRF_0.8to2000	0	0	ERR1719230,ERR1719372	191923430	2148	TARA_N000002420	Eukaryotic size fraction metatranscriptome	Carradec et al., 2018	Tara Oceans Expedition (2009-2013)	TARA_132	2011-10-04T17:46	31.5213	-158.996	SRF	[SRF] surface water layer (ENVO:00010504)	5	Westerlies Biome	[NPO] North Pacific Ocean (MRGID:1908)	[NPST] North Pacific Subtropical and Polar Front Provinces (MRGID:21484)	ERR1719372,ERR1719230
132_SRF_0.8to5	0	0	ERR1711987,ERR1711988	172494176	4033	TARA_N000002416	Eukaryotic size fraction metatranscriptome	Carradec et al., 2018	Tara Oceans Expedition (2009-2013)	TARA_132	2011-10-04T17:46	31.5213	-158.996	SRF	[SRF] surface water layer (ENVO:00010504)	5	Westerlies Biome	[NPO] North Pacific Ocean (MRGID:1908)	[NPST] North Pacific Subtropical and Polar Front Provinces (MRGID:21484)	ERR1711988,ERR1711987
132_SRF_180to2000	0	0	ERR1711926,ERR1711973	144392204	2698	TARA_N000002400	Eukaryotic size fraction metatranscriptome	Carradec et al., 2018	Tara Oceans Expedition (2009-2013)	TARA_132	2011-10-04T20:12	31.5024	-159.039	SRF	[SRF] surface water layer (ENVO:00010504)	5	Westerlies Biome	[NPO] North Pacific Ocean (MRGID:1908)	[NPST] North Pacific Subtropical and Polar Front Provinces (MRGID:21484)	ERR1711926,ERR1711973
132_SRF_20to180	0	0	ERR1719200,ERR1719485	205878927	461	TARA_N000002404	Eukaryotic size fraction metatranscriptome	Carradec et al., 2018	Tara Oceans Expedition (2009-2013)	TARA_132	2011-10-04T21:28	31.4901	-159.067	SRF	[SRF] surface water layer (ENVO:00010504)	5	Westerlies Biome	[NPO] North Pacific Ocean (MRGID:1908)	[NPST] North Pacific Subtropical and Polar Front Provinces (MRGID:21484)	ERR1719485,ERR1719200
133_DCM_0.22to3	0	0	ERR3586911,ERR3586912,ERR3586913,ERR3586914,ERR3586915,ERR3586916,ERR3586917,ERR3586918	173590770	20082	TARA_B100001090	Prokaryotic size fraction metatranscriptome	Salazar et al., 2019	Tara Oceans Expedition (2009-2013)	TARA_133	2011-10-19T00:09	35.4002	-127.75	DCM	[DCM] deep chlorophyll maximum layer (ENVO:01000326)	45	Westerlies Biome	[NPO] North Pacific Ocean (MRGID:1908)	[NPST] North Pacific Subtropical and Polar Front Provinces (MRGID:21484)	ERR3586911,ERR3586912,ERR3586913,ERR3586914,ERR3586915,ERR3586916,ERR3586917,ERR3586918,ERR3587021
135_DCM_180to2000	0	0	ERR1719318,ERR1719470	245249370	764	TARA_N000002199	Eukaryotic size fraction metatranscriptome	Carradec et al., 2018	Tara Oceans Expedition (2009-2013)	TARA_135	2011-10-24T00:15	32.9916	-121.854	DCM	[DCM] deep chlorophyll maximum layer (ENVO:01000326)	30	Coastal Biome	[NPO] North Pacific Ocean (MRGID:1908)	[OCAL] Offshore California Current (MRGID:21493)	ERR1719470,ERR1719318
135_DCM_20to180	0	0	ERR1719205,ERR1719350	230936040	1950	TARA_N000002195	Eukaryotic size fraction metatranscriptome	Carradec et al., 2018	Tara Oceans Expedition (2009-2013)	TARA_135	2011-10-24T00:34	32.9909	-121.852	DCM	[DCM] deep chlorophyll maximum layer (ENVO:01000326)	30	Coastal Biome	[NPO] North Pacific Ocean (MRGID:1908)	[OCAL] Offshore California Current (MRGID:21493)	ERR1719205,ERR1719350
135_SRF_180to2000	0	0	ERR1719494,ERR1719505	198164584	200	TARA_N000002175	Eukaryotic size fraction metatranscriptome	Carradec et al., 2018	Tara Oceans Expedition (2009-2013)	TARA_135	2011-10-23T16:15	33.008	-121.758	SRF	[SRF] surface water layer (ENVO:00010504)	5	Coastal Biome	[NPO] North Pacific Ocean (MRGID:1908)	[OCAL] Offshore California Current (MRGID:21493)	ERR1719494,ERR1719505
135_SRF_20to180	0	0	ERR1711940,ERR1712143	134013083	229774	TARA_N000002193	Eukaryotic size fraction metatranscriptome	Carradec et al., 2018	Tara Oceans Expedition (2009-2013)	TARA_135	2011-10-23T18:03	33.02	-121.741	SRF	[SRF] surface water layer (ENVO:00010504)	5	Coastal Biome	[NPO] North Pacific Ocean (MRGID:1908)	[OCAL] Offshore California Current (MRGID:21493)	ERR1711940,ERR1712143
136_SRF_180to2000	0	0	ERR1711889,ERR1712240	159892025	8633	TARA_N000002967	Eukaryotic size fraction metatranscriptome	Carradec et al., 2018	Tara Oceans Expedition (2009-2013)	TARA_136	2011-11-30T17:16	17.0769	-118.896	SRF	[SRF] surface water layer (ENVO:00010504)	5	Trades Biome	[NPO] North Pacific Ocean (MRGID:1908)	[NPTG] North Pacific Tropical Gyre Province (MRGID:21487)	ERR1711889,ERR1712240
136_SRF_20to180	0	0	ERR1719179,ERR1719422	183731810	478	TARA_N000002965	Eukaryotic size fraction metatranscriptome	Carradec et al., 2018	Tara Oceans Expedition (2009-2013)	TARA_136	2011-11-30T19:15	17.0552	-118.901	SRF	[SRF] surface water layer (ENVO:00010504)	5	Trades Biome	[NPO] North Pacific Ocean (MRGID:1908)	[NPTG] North Pacific Tropical Gyre Province (MRGID:21487)	ERR1719179,ERR1719422
136_SRF_5to20	0	0	ERR1719277,ERR1719363	188249612	1219	TARA_N000002963	Eukaryotic size fraction metatranscriptome	Carradec et al., 2018	Tara Oceans Expedition (2009-2013)	TARA_136	2011-11-30T22:40	17.0149	-118.917	SRF	[SRF] surface water layer (ENVO:00010504)	5	Trades Biome	[NPO] North Pacific Ocean (MRGID:1908)	[NPTG] North Pacific Tropical Gyre Province (MRGID:21487)	ERR1719277,ERR1719363
137_DCM_180to2000	0	0	ERR1712112,ERR1712114	123992877	17055	TARA_N000002942	Eukaryotic size fraction metatranscriptome	Carradec et al., 2018	Tara Oceans Expedition (2009-2013)	TARA_137	2011-12-02T22:10	14.2005	-116.703	DCM	[DCM] deep chlorophyll maximum layer (ENVO:01000326)	40	Trades Biome	[NPO] North Pacific Ocean (MRGID:1908)	[PNEC] North Pacific Equatorial Countercurrent Province (MRGID:21488)	ERR1712112,ERR1712114
137_DCM_20to180	0	0	ERR1719288,ERR1719367	247136402	689	TARA_N000002940	Eukaryotic size fraction metatranscriptome	Carradec et al., 2018	Tara Oceans Expedition (2009-2013)	TARA_137	2011-12-02T22:37	14.1987	-116.716	DCM	[DCM] deep chlorophyll maximum layer (ENVO:01000326)	40	Trades Biome	[NPO] North Pacific Ocean (MRGID:1908)	[PNEC] North Pacific Equatorial Countercurrent Province (MRGID:21488)	ERR1719367,ERR1719288
137_SRF_180to2000	0	0	ERR1711873,ERR1712163	144967800	47880	TARA_N000002931	Eukaryotic size fraction metatranscriptome	Carradec et al., 2018	Tara Oceans Expedition (2009-2013)	TARA_137	2011-12-02T15:11	14.2004	-116.64	SRF	[SRF] surface water layer (ENVO:00010504)	5	Trades Biome	[NPO] North Pacific Ocean (MRGID:1908)	[PNEC] North Pacific Equatorial Countercurrent Province (MRGID:21488)	ERR1711873,ERR1712163
137_SRF_20to180	0	0	ERR1719270	214107924	432	TARA_N000002929	Eukaryotic size fraction metatranscriptome	Carradec et al., 2018	Tara Oceans Expedition (2009-2013)	TARA_137	2011-12-02T16:36	14.1927	-116.647	SRF	[SRF] surface water layer (ENVO:00010504)	5	Trades Biome	[NPO] North Pacific Ocean (MRGID:1908)	[PNEC] North Pacific Equatorial Countercurrent Province (MRGID:21488)	ERR1719270
137_SRF_5to20	0	0	ERR1719394	178402697	689	TARA_N000002927	Eukaryotic size fraction metatranscriptome	Carradec et al., 2018	Tara Oceans Expedition (2009-2013)	TARA_137	2011-12-02T17:23	14.1853	-116.684	SRF	[SRF] surface water layer (ENVO:00010504)	5	Trades Biome	[NPO] North Pacific Ocean (MRGID:1908)	[PNEC] North Pacific Equatorial Countercurrent Province (MRGID:21488)	ERR1719394
138_DCM_180to2000	0	0	ERR1712082,ERR1712239	152458378	9023	TARA_N000003017	Eukaryotic size fraction metatranscriptome	Carradec et al., 2018	Tara Oceans Expedition (2009-2013)	TARA_138	2011-12-11T17:39	6.3363	-103.075	DCM	[DCM] deep chlorophyll maximum layer (ENVO:01000326)	60	Trades Biome	[NPO] North Pacific Ocean (MRGID:1908)	[PNEC] North Pacific Equatorial Countercurrent Province (MRGID:21488)	ERR1712239,ERR1712082
138_DCM_5to20	0	0	ERR1719190,ERR1719436	213745094	1433	TARA_N000003013	Eukaryotic size fraction metatranscriptome	Carradec et al., 2018	Tara Oceans Expedition (2009-2013)	TARA_138	2011-12-11T16:27	6.3356	-103.04	DCM	[DCM] deep chlorophyll maximum layer (ENVO:01000326)	60	Trades Biome	[NPO] North Pacific Ocean (MRGID:1908)	[PNEC] North Pacific Equatorial Countercurrent Province (MRGID:21488)	ERR1719190,ERR1719436
138_SRF_180to2000	0	0	ERR1719167	201807049	253	TARA_N000003007	Eukaryotic size fraction metatranscriptome	Carradec et al., 2018	Tara Oceans Expedition (2009-2013)	TARA_138	2011-12-10T15:06	6.3306	-102.953	SRF	[SRF] surface water layer (ENVO:00010504)	5	Trades Biome	[NPO] North Pacific Ocean (MRGID:1908)	[PNEC] North Pacific Equatorial Countercurrent Province (MRGID:21488)	ERR1719167
138_SRF_20to180	0	0	ERR1719166,ERR1719336	259128550	917	TARA_N000003005	Eukaryotic size fraction metatranscriptome	Carradec et al., 2018	Tara Oceans Expedition (2009-2013)	TARA_138	2011-12-10T16:25	6.3199	-102.96	SRF	[SRF] surface water layer (ENVO:00010504)	5	Trades Biome	[NPO] North Pacific Ocean (MRGID:1908)	[PNEC] North Pacific Equatorial Countercurrent Province (MRGID:21488)	ERR1719336,ERR1719166
139_SRF_180to2000	0	0	ERR1719304,ERR1719342	182508036	108	TARA_N000003043	Eukaryotic size fraction metatranscriptome	Carradec et al., 2018	Tara Oceans Expedition (2009-2013)	TARA_139	2011-12-15T20:07	6.4946	-95.0463	SRF	[SRF] surface water layer (ENVO:00010504)	5	Trades Biome	[NPO] North Pacific Ocean (MRGID:1908)	[PNEC] North Pacific Equatorial Countercurrent Province (MRGID:21488)	ERR1719304,ERR1719342
142_DCM_0.22to3	0	0	ERR3586768,ERR3586769,ERR3586770,ERR3586771,ERR3587024	160047627	5272	TARA_B100002056	Prokaryotic size fraction metatranscriptome	Salazar et al., 2019	Tara Oceans Expedition (2009-2013)	TARA_142	2012-01-09T20:17	25.6168	-88.4532	DCM	[DCM] deep chlorophyll maximum layer (ENVO:01000326)	125	Coastal Biome	[NAO] North Atlantic Ocean (MRGID:1912)	[CARB] Caribbean Province (MRGID:21466)	ERR3586768,ERR3586769,ERR3586770,ERR3586771,ERR3587024
142_DCM_0.8to5	0	0	ERR1711939,ERR1712230	163682723	2021	TARA_N000003104	Eukaryotic size fraction metatranscriptome	Carradec et al., 2018	Tara Oceans Expedition (2009-2013)	TARA_142	2012-01-09T20:17	25.6168	-88.4532	DCM	[DCM] deep chlorophyll maximum layer (ENVO:01000326)	125	Coastal Biome	[NAO] North Atlantic Ocean (MRGID:1912)	[CARB] Caribbean Province (MRGID:21466)	ERR1712230,ERR1711939
142_DCM_180to2000	0	0	ERR1719244	190018349	284	TARA_N000003098	Eukaryotic size fraction metatranscriptome	Carradec et al., 2018	Tara Oceans Expedition (2009-2013)	TARA_142	2012-01-09T18:52	25.5773	-88.4308	DCM	[DCM] deep chlorophyll maximum layer (ENVO:01000326)	125	Coastal Biome	[NAO] North Atlantic Ocean (MRGID:1912)	[CARB] Caribbean Province (MRGID:21466)	ERR1719244
142_DCM_20to180	0	0	ERR1712038,ERR1712165	196870798	17105	TARA_N000003100	Eukaryotic size fraction metatranscriptome	Carradec et al., 2018	Tara Oceans Expedition (2009-2013)	TARA_142	2012-01-09T19:26	25.5921	-88.4388	DCM	[DCM] deep chlorophyll maximum layer (ENVO:01000326)	125	Coastal Biome	[NAO] North Atlantic Ocean (MRGID:1912)	[CARB] Caribbean Province (MRGID:21466)	ERR1712165,ERR1712038
142_DCM_5to20	0	0	ERR1712029,ERR1712111	166730190	598	TARA_N000003102	Eukaryotic size fraction metatranscriptome	Carradec et al., 2018	Tara Oceans Expedition (2009-2013)	TARA_142	2012-01-09T20:17	25.6168	-88.4532	DCM	[DCM] deep chlorophyll maximum layer (ENVO:01000326)	125	Coastal Biome	[NAO] North Atlantic Ocean (MRGID:1912)	[CARB] Caribbean Province (MRGID:21466)	ERR1712029,ERR1712111
142_MES_0.22to3	0	0	ERR3586772,ERR3586773,ERR3586774,ERR3586775,ERR3587025	184879103	13339	TARA_B100002046	Prokaryotic size fraction metatranscriptome	Salazar et al., 2019	Tara Oceans Expedition (2009-2013)	TARA_142	2012-01-10T14:49	25.6236	-88.45	MES	[MES] marine water layer (ENVO:01000295) within the mesopelagic zone (ENVO:00000213)	640	Coastal Biome	[NAO] North Atlantic Ocean (MRGID:1912)	[CARB] Caribbean Province (MRGID:21466)	ERR3586772,ERR3586773,ERR3586774,ERR3586775,ERR3587025
142_SRF_0.8to5	0	0	ERR1719165,ERR1719487	187939007	4049	TARA_N000003083	Eukaryotic size fraction metatranscriptome	Carradec et al., 2018	Tara Oceans Expedition (2009-2013)	TARA_142	2012-01-09T13:41	25.5264	-88.394	SRF	[SRF] surface water layer (ENVO:00010504)	5	Coastal Biome	[NAO] North Atlantic Ocean (MRGID:1912)	[CARB] Caribbean Province (MRGID:21466)	ERR1719165,ERR1719487
142_SRF_180to2000	0	0	ERR1719474	191064905	253	TARA_N000003089	Eukaryotic size fraction metatranscriptome	Carradec et al., 2018	Tara Oceans Expedition (2009-2013)	TARA_142	2012-01-09T15:04	25.5593	-88.4126	SRF	[SRF] surface water layer (ENVO:00010504)	5	Coastal Biome	[NAO] North Atlantic Ocean (MRGID:1912)	[CARB] Caribbean Province (MRGID:21466)	ERR1719474
142_SRF_20to180	0	0	ERR1711994	169565100	136849	TARA_N000003087	Eukaryotic size fraction metatranscriptome	Carradec et al., 2018	Tara Oceans Expedition (2009-2013)	TARA_142	2012-01-09T16:13	25.5877	-88.4275	SRF	[SRF] surface water layer (ENVO:00010504)	5	Coastal Biome	[NAO] North Atlantic Ocean (MRGID:1912)	[CARB] Caribbean Province (MRGID:21466)	ERR1711994
143_DCM_180to2000	0	0	ERR1719309	132171880	313	TARA_N000003148	Eukaryotic size fraction metatranscriptome	Carradec et al., 2018	Tara Oceans Expedition (2009-2013)	TARA_143	2012-01-16T20:52	29.8253	-79.6833	DCM	[DCM] deep chlorophyll maximum layer (ENVO:01000326)	40	Coastal Biome	[NAO] North Atlantic Ocean (MRGID:1912)	[CHSB] Cheasapeake Bay Province	ERR1719309
143_DCM_20to180	0	0	ERR1719150	209752250	1088	TARA_N000003156	Eukaryotic size fraction metatranscriptome	Carradec et al., 2018	Tara Oceans Expedition (2009-2013)	TARA_143	2012-01-16T19:44	29.7902	-79.6437	DCM	[DCM] deep chlorophyll maximum layer (ENVO:01000326)	40	Coastal Biome	[NAO] North Atlantic Ocean (MRGID:1912)	[CHSB] Cheasapeake Bay Province	ERR1719150
143_SRF_0.22to3	0	0	ERR3586858,ERR3586859,ERR3586860,ERR3586861,ERR3586862,ERR3586863,ERR3586864,ERR3586865	205857709	76686	TARA_B100001215	Prokaryotic size fraction metatranscriptome	Salazar et al., 2019	Tara Oceans Expedition (2009-2013)	TARA_143	2012-01-16T12:30	29.6394	-79.5395	SRF	[SRF] surface water layer (ENVO:00010504)	5	Coastal Biome	[NAO] North Atlantic Ocean (MRGID:1912)	[CHSB] Cheasapeake Bay Province	ERR3586858,ERR3586859,ERR3586860,ERR3586861,ERR3586862,ERR3586863,ERR3586864,ERR3586865,ERR3587026
143_SRF_180to2000	0	0	ERR1719495	188801160	205	TARA_N000003141	Eukaryotic size fraction metatranscriptome	Carradec et al., 2018	Tara Oceans Expedition (2009-2013)	TARA_143	2012-01-16T14:25	29.6721	-79.5929	SRF	[SRF] surface water layer (ENVO:00010504)	5	Coastal Biome	[NAO] North Atlantic Ocean (MRGID:1912)	[CHSB] Cheasapeake Bay Province	ERR1719495
143_SRF_20to180	0	0	ERR1719192	183228524	775	TARA_N000003153	Eukaryotic size fraction metatranscriptome	Carradec et al., 2018	Tara Oceans Expedition (2009-2013)	TARA_143	2012-01-16T19:22	29.7812	-79.6299	SRF	[SRF] surface water layer (ENVO:00010504)	5	Coastal Biome	[NAO] North Atlantic Ocean (MRGID:1912)	[CHSB] Cheasapeake Bay Province	ERR1719192
143_SRF_5to20	0	0	ERR1712099,ERR1712113	179953024	8578	TARA_N000003139	Eukaryotic size fraction metatranscriptome	Carradec et al., 2018	Tara Oceans Expedition (2009-2013)	TARA_143	2012-01-16T16:49	29.7186	-79.6636	SRF	[SRF] surface water layer (ENVO:00010504)	5	Coastal Biome	[NAO] North Atlantic Ocean (MRGID:1912)	[CHSB] Cheasapeake Bay Province	ERR1712113,ERR1712099
144_SRF_180to2000	0	0	ERR1719402	118930363	554	TARA_N000003191	Eukaryotic size fraction metatranscriptome	Carradec et al., 2018	Tara Oceans Expedition (2009-2013)	TARA_144	2012-01-30T02:39	36.345	-72.7586	SRF	[SRF] surface water layer (ENVO:00010504)	5	Westerlies Biome / Coastal Biome	[NAO] North Atlantic Ocean (MRGID:1912)	[NAST-W] North Atlantic Subtropical Gyral Province (MRGID:21455) / [CHSB] Cheasapeake Bay Province	ERR1719402
144_SRF_20to180	0	0	ERR1712218	150550965	35463	TARA_N000003187	Eukaryotic size fraction metatranscriptome	Carradec et al., 2018	Tara Oceans Expedition (2009-2013)	TARA_144	2012-01-30T00:10	36.3385	-72.7366	SRF	[SRF] surface water layer (ENVO:00010504)	5	Westerlies Biome / Coastal Biome	[NAO] North Atlantic Ocean (MRGID:1912)	[NAST-W] North Atlantic Subtropical Gyral Province (MRGID:21455) / [CHSB] Cheasapeake Bay Province	ERR1712218
145_MES_0.22to3	0	0	ERR3587029	29775076	1135	TARA_B100001139	Prokaryotic size fraction metatranscriptome	Salazar et al., 2019	Tara Oceans Expedition (2009-2013)	TARA_145	2012-02-02T18:36	39.2392	-70.0343	MES	[MES] marine water layer (ENVO:01000295) within the mesopelagic zone (ENVO:00000213)	590	Westerlies Biome	[NAO] North Atlantic Ocean (MRGID:1912)	[GFST] Gulf Stream Province (MRGID:21454)	ERR3587029
145_SRF_180to2000	0	0	ERR1719397	212708005	498	TARA_N000003231	Eukaryotic size fraction metatranscriptome	Carradec et al., 2018	Tara Oceans Expedition (2009-2013)	TARA_145	2012-02-02T13:48	39.2214	-70.0322	SRF	[SRF] surface water layer (ENVO:00010504)	5	Westerlies Biome	[NAO] North Atlantic Ocean (MRGID:1912)	[GFST] Gulf Stream Province (MRGID:21454)	ERR1719397
145_SRF_20to180	0	0	ERR1712051	151449287	30861	TARA_N000003227	Eukaryotic size fraction metatranscriptome	Carradec et al., 2018	Tara Oceans Expedition (2009-2013)	TARA_145	2012-02-02T14:46	39.2077	-70.034	SRF	[SRF] surface water layer (ENVO:00010504)	5	Westerlies Biome	[NAO] North Atlantic Ocean (MRGID:1912)	[GFST] Gulf Stream Province (MRGID:21454)	ERR1712051
145_SRF_5to20	0	0	ERR1719203	182818809	1254	TARA_N000003223	Eukaryotic size fraction metatranscriptome	Carradec et al., 2018	Tara Oceans Expedition (2009-2013)	TARA_145	2012-02-02T15:44	39.194	-70.0499	SRF	[SRF] surface water layer (ENVO:00010504)	5	Westerlies Biome	[NAO] North Atlantic Ocean (MRGID:1912)	[GFST] Gulf Stream Province (MRGID:21454)	ERR1719203
146_SRF_180to2000	0	0	ERR1719233,ERR1719425	202867191	279	TARA_N000003240	Eukaryotic size fraction metatranscriptome	Carradec et al., 2018	Tara Oceans Expedition (2009-2013)	TARA_146	2012-02-15T15:15	34.7631	-71.2422	SRF	[SRF] surface water layer (ENVO:00010504)	5	Westerlies Biome	[NAO] North Atlantic Ocean (MRGID:1912)	[NAST-W] North Atlantic Subtropical Gyral Province (MRGID:21455) / [GFST] Gulf Stream Province (MRGID:21454)	ERR1719425,ERR1719233
146_SRF_20to180	0	0	ERR1719273	183694666	725	TARA_N000003246	Eukaryotic size fraction metatranscriptome	Carradec et al., 2018	Tara Oceans Expedition (2009-2013)	TARA_146	2012-02-15T16:08	34.7942	-71.2229	SRF	[SRF] surface water layer (ENVO:00010504)	5	Westerlies Biome	[NAO] North Atlantic Ocean (MRGID:1912)	[NAST-W] North Atlantic Subtropical Gyral Province (MRGID:21455) / [GFST] Gulf Stream Province (MRGID:21454)	ERR1719273
146_SRF_5to20	0	0	ERR1712228	121638473	11895	TARA_N000003257	Eukaryotic size fraction metatranscriptome	Carradec et al., 2018	Tara Oceans Expedition (2009-2013)	TARA_146	2012-02-15T16:49	34.8217	-71.21	SRF	[SRF] surface water layer (ENVO:00010504)	5	Westerlies Biome	[NAO] North Atlantic Ocean (MRGID:1912)	[NAST-W] North Atlantic Subtropical Gyral Province (MRGID:21455) / [GFST] Gulf Stream Province (MRGID:21454)	ERR1712228
147_SRF_0.22to3	0	0	ERR3587117,ERR3587179	131093888	8536	TARA_B100001158	Prokaryotic size fraction metatranscriptome	Salazar et al., 2019	Tara Oceans Expedition (2009-2013)	TARA_147	2012-02-18T14:22	33.061	-66.5435	SRF	[SRF] surface water layer (ENVO:00010504)	5	Westerlies Biome	[NAO] North Atlantic Ocean (MRGID:1912)	[NAST-W] North Atlantic Subtropical Gyral Province (MRGID:21455)	ERR3587117,ERR3587179
147_SRF_180to2000	0	0	ERR1719177,ERR1719280	186977565	567	TARA_N000002109	Eukaryotic size fraction metatranscriptome	Carradec et al., 2018	Tara Oceans Expedition (2009-2013)	TARA_147	2012-02-18T19:10	33.0096	-66.547	SRF	[SRF] surface water layer (ENVO:00010504)	5	Westerlies Biome	[NAO] North Atlantic Ocean (MRGID:1912)	[NAST-W] North Atlantic Subtropical Gyral Province (MRGID:21455)	ERR1719177,ERR1719280
147_SRF_20to180	0	0	ERR1719266,ERR1719338	198125717	849	TARA_N000002107	Eukaryotic size fraction metatranscriptome	Carradec et al., 2018	Tara Oceans Expedition (2009-2013)	TARA_147	2012-02-18T19:54	32.9997	-66.5655	SRF	[SRF] surface water layer (ENVO:00010504)	5	Westerlies Biome	[NAO] North Atlantic Ocean (MRGID:1912)	[NAST-W] North Atlantic Subtropical Gyral Province (MRGID:21455)	ERR1719338,ERR1719266
147_SRF_5to20	0	0	ERR1712083	135062009	6525	TARA_N000002105	Eukaryotic size fraction metatranscriptome	Carradec et al., 2018	Tara Oceans Expedition (2009-2013)	TARA_147	2012-02-18T21:23	32.9701	-66.5548	SRF	[SRF] surface water layer (ENVO:00010504)	5	Westerlies Biome	[NAO] North Atlantic Ocean (MRGID:1912)	[NAST-W] North Atlantic Subtropical Gyral Province (MRGID:21455)	ERR1712083
148_SRF_5to20	0	0	ERR1711920	114142095	2222	TARA_N000002115	Eukaryotic size fraction metatranscriptome	Carradec et al., 2018	Tara Oceans Expedition (2009-2013)	TARA_148	2012-02-24T15:43	31.8103	-64.1348	SRF	[SRF] surface water layer (ENVO:00010504)	5	Westerlies Biome	[NAO] North Atlantic Ocean (MRGID:1912)	[NAST-W] North Atlantic Subtropical Gyral Province (MRGID:21455)	ERR1711920
149_SRF_180to2000	0	0	ERR1712212	154000481	3749	TARA_N000002141	Eukaryotic size fraction metatranscriptome	Carradec et al., 2018	Tara Oceans Expedition (2009-2013)	TARA_149	2012-03-01T13:01	34.0823	-49.8695	SRF	[SRF] surface water layer (ENVO:00010504)	5	Westerlies Biome	[NAO] North Atlantic Ocean (MRGID:1912)	[NAST-W] North Atlantic Subtropical Gyral Province (MRGID:21455)	ERR1712212
149_SRF_20to180	0	0	ERR1711997	142336936	13660	TARA_N000002139	Eukaryotic size fraction metatranscriptome	Carradec et al., 2018	Tara Oceans Expedition (2009-2013)	TARA_149	2012-03-01T14:22	34.0639	-49.844	SRF	[SRF] surface water layer (ENVO:00010504)	5	Westerlies Biome	[NAO] North Atlantic Ocean (MRGID:1912)	[NAST-W] North Atlantic Subtropical Gyral Province (MRGID:21455)	ERR1711997
149_SRF_5to20	0	0	ERR1712087	123788537	7373	TARA_N000002137	Eukaryotic size fraction metatranscriptome	Carradec et al., 2018	Tara Oceans Expedition (2009-2013)	TARA_149	2012-03-01T14:59	34.0533	-49.8355	SRF	[SRF] surface water layer (ENVO:00010504)	5	Westerlies Biome	[NAO] North Atlantic Ocean (MRGID:1912)	[NAST-W] North Atlantic Subtropical Gyral Province (MRGID:21455)	ERR1712087
150_DCM_0.8to5	0	0	ERR1719467	168831037	4232	TARA_N000002145	Eukaryotic size fraction metatranscriptome	Carradec et al., 2018	Tara Oceans Expedition (2009-2013)	TARA_150	2012-03-05T17:34	35.8427	-37.1526	DCM	[DCM] deep chlorophyll maximum layer (ENVO:01000326)	40	Westerlies Biome	[NAO] North Atlantic Ocean (MRGID:1912)	[NAST-W] North Atlantic Subtropical Gyral Province (MRGID:21455)	ERR1719467
150_DCM_180to2000	0	0	ERR1719430	201969238	769	TARA_N000002719	Eukaryotic size fraction metatranscriptome	Carradec et al., 2018	Tara Oceans Expedition (2009-2013)	TARA_150	2012-03-05T19:57	35.7867	-37.0916	DCM	[DCM] deep chlorophyll maximum layer (ENVO:01000326)	40	Westerlies Biome	[NAO] North Atlantic Ocean (MRGID:1912)	[NAST-W] North Atlantic Subtropical Gyral Province (MRGID:21455)	ERR1719430
150_DCM_20to180	0	0	ERR1719278	137663690	527	TARA_N000002717	Eukaryotic size fraction metatranscriptome	Carradec et al., 2018	Tara Oceans Expedition (2009-2013)	TARA_150	2012-03-05T16:47	35.8605	-37.178	DCM	[DCM] deep chlorophyll maximum layer (ENVO:01000326)	40	Westerlies Biome	[NAO] North Atlantic Ocean (MRGID:1912)	[NAST-W] North Atlantic Subtropical Gyral Province (MRGID:21455)	ERR1719278
150_SRF_0.8to5	0	0	ERR1719258	119458759	7687	TARA_N000002697	Eukaryotic size fraction metatranscriptome	Carradec et al., 2018	Tara Oceans Expedition (2009-2013)	TARA_150	2012-03-05T09:25	35.9346	-37.3032	SRF	[SRF] surface water layer (ENVO:00010504)	5	Westerlies Biome	[NAO] North Atlantic Ocean (MRGID:1912)	[NAST-W] North Atlantic Subtropical Gyral Province (MRGID:21455)	ERR1719258
150_SRF_180to2000	0	0	ERR1719209	126446771	1155	TARA_N000002703	Eukaryotic size fraction metatranscriptome	Carradec et al., 2018	Tara Oceans Expedition (2009-2013)	TARA_150	2012-03-05T10:33	35.9167	-37.2761	SRF	[SRF] surface water layer (ENVO:00010504)	5	Westerlies Biome	[NAO] North Atlantic Ocean (MRGID:1912)	[NAST-W] North Atlantic Subtropical Gyral Province (MRGID:21455)	ERR1719209
150_SRF_20to180	0	0	ERR1719400	169199307	510	TARA_N000002701	Eukaryotic size fraction metatranscriptome	Carradec et al., 2018	Tara Oceans Expedition (2009-2013)	TARA_150	2012-03-05T12:07	35.8913	-37.2369	SRF	[SRF] surface water layer (ENVO:00010504)	5	Westerlies Biome	[NAO] North Atlantic Ocean (MRGID:1912)	[NAST-W] North Atlantic Subtropical Gyral Province (MRGID:21455)	ERR1719400
150_SRF_5to20	0	0	ERR1719382	167812478	1583	TARA_N000002699	Eukaryotic size fraction metatranscriptome	Carradec et al., 2018	Tara Oceans Expedition (2009-2013)	TARA_150	2012-03-05T13:45	35.8641	-37.1831	SRF	[SRF] surface water layer (ENVO:00010504)	5	Westerlies Biome	[NAO] North Atlantic Ocean (MRGID:1912)	[NAST-W] North Atlantic Subtropical Gyral Province (MRGID:21455)	ERR1719382
151_DCM_0.22to3	0	0	ERR3586780,ERR3586781,ERR3586782,ERR3586783,ERR3587030	167486961	2676	TARA_B100001557	Prokaryotic size fraction metatranscriptome	Salazar et al., 2019	Tara Oceans Expedition (2009-2013)	TARA_151	2012-03-09T17:42	36.1811	-28.9373	DCM	[DCM] deep chlorophyll maximum layer (ENVO:01000326)	80	Westerlies Biome	[NAO] North Atlantic Ocean (MRGID:1912)	[NAST-E] North Atlantic Subtropical Gyral Province (MRGID:21467)	ERR3586780,ERR3586781,ERR3586782,ERR3586783,ERR3587030
151_DCM_0.8to2000	0	0	ERR1719337,ERR1719371	160440609	5642	TARA_N000002739	Eukaryotic size fraction metatranscriptome	Carradec et al., 2018	Tara Oceans Expedition (2009-2013)	TARA_151	2012-03-09T17:42	36.1811	-28.9373	DCM	[DCM] deep chlorophyll maximum layer (ENVO:01000326)	80	Westerlies Biome	[NAO] North Atlantic Ocean (MRGID:1912)	[NAST-E] North Atlantic Subtropical Gyral Province (MRGID:21467)	ERR1719337,ERR1719371
151_DCM_180to2000	0	0	ERR1712055	144062591	12102	TARA_N000002751	Eukaryotic size fraction metatranscriptome	Carradec et al., 2018	Tara Oceans Expedition (2009-2013)	TARA_151	2012-03-09T17:05	36.1765	-28.9694	DCM	[DCM] deep chlorophyll maximum layer (ENVO:01000326)	80	Westerlies Biome	[NAO] North Atlantic Ocean (MRGID:1912)	[NAST-E] North Atlantic Subtropical Gyral Province (MRGID:21467)	ERR1712055
151_DCM_20to180	0	0	ERR1712088,ERR1712158	202387130	1850	TARA_N000002755	Eukaryotic size fraction metatranscriptome	Carradec et al., 2018	Tara Oceans Expedition (2009-2013)	TARA_151	2012-03-09T16:17	36.1736	-29.003	DCM	[DCM] deep chlorophyll maximum layer (ENVO:01000326)	80	Westerlies Biome	[NAO] North Atlantic Ocean (MRGID:1912)	[NAST-E] North Atlantic Subtropical Gyral Province (MRGID:21467)	ERR1712158,ERR1712088
151_SRF_180to2000	0	0	ERR1719370	141095121	527	TARA_N000002753	Eukaryotic size fraction metatranscriptome	Carradec et al., 2018	Tara Oceans Expedition (2009-2013)	TARA_151	2012-03-09T09:49	36.1631	-29.0143	SRF	[SRF] surface water layer (ENVO:00010504)	5	Westerlies Biome	[NAO] North Atlantic Ocean (MRGID:1912)	[NAST-E] North Atlantic Subtropical Gyral Province (MRGID:21467)	ERR1719370
151_SRF_20to180	0	0	ERR1719220	197550516	761	TARA_N000002749	Eukaryotic size fraction metatranscriptome	Carradec et al., 2018	Tara Oceans Expedition (2009-2013)	TARA_151	2012-03-09T11:11	36.15	-28.9989	SRF	[SRF] surface water layer (ENVO:00010504)	5	Westerlies Biome	[NAO] North Atlantic Ocean (MRGID:1912)	[NAST-E] North Atlantic Subtropical Gyral Province (MRGID:21467)	ERR1719220
151_SRF_5to20	0	0	ERR1712203	140147859	6099	TARA_N000002745	Eukaryotic size fraction metatranscriptome	Carradec et al., 2018	Tara Oceans Expedition (2009-2013)	TARA_151	2012-03-09T12:42	36.1399	-28.9689	SRF	[SRF] surface water layer (ENVO:00010504)	5	Westerlies Biome	[NAO] North Atlantic Ocean (MRGID:1912)	[NAST-E] North Atlantic Subtropical Gyral Province (MRGID:21467)	ERR1712203
152_MIX_0.8to2000b	0	0	ERR1719305,ERR1719398	210088227	2903	TARA_N000002482	Eukaryotic size fraction metatranscriptome	Carradec et al., 2018	Tara Oceans Expedition (2009-2013)	TARA_152	2012-03-20T21:44	43.7899	-16.9692	MIX	[MIX] marine epipelagic wind mixed layer (ENVO:01000061)	25	Westerlies Biome	[NAO] North Atlantic Ocean (MRGID:1912)	[NAST-E] North Atlantic Subtropical Gyral Province (MRGID:21467)	ERR1719305,ERR1719398
152_MIX_0.8to2000c	0	0	ERR1711934,ERR1712010	165988209	5271	TARA_N000002803	Eukaryotic size fraction metatranscriptome	Carradec et al., 2018	Tara Oceans Expedition (2009-2013)	TARA_152	2012-03-20T21:44	43.7899	-16.9692	MIX	[MIX] marine epipelagic wind mixed layer (ENVO:01000061)	25	Westerlies Biome	[NAO] North Atlantic Ocean (MRGID:1912)	[NAST-E] North Atlantic Subtropical Gyral Province (MRGID:21467)	ERR1711934,ERR1712010
152_MIX_0.8to5	0	0	ERR1719247,ERR1719426	242609586	5509	TARA_N000002791	Eukaryotic size fraction metatranscriptome	Carradec et al., 2018	Tara Oceans Expedition (2009-2013)	TARA_152	2012-03-20T08:48	43.7056	-16.8794	MIX	[MIX] marine epipelagic wind mixed layer (ENVO:01000061)	25	Westerlies Biome	[NAO] North Atlantic Ocean (MRGID:1912)	[NAST-E] North Atlantic Subtropical Gyral Province (MRGID:21467)	ERR1719426,ERR1719247
152_SRF_180to2000	0	0	ERR1719239	195474064	237	TARA_N000002777	Eukaryotic size fraction metatranscriptome	Carradec et al., 2018	Tara Oceans Expedition (2009-2013)	TARA_152	2012-03-19T09:09	43.6825	-16.8412	SRF	[SRF] surface water layer (ENVO:00010504)	5	Westerlies Biome	[NAO] North Atlantic Ocean (MRGID:1912)	[NAST-E] North Atlantic Subtropical Gyral Province (MRGID:21467)	ERR1719239
153_MIX_0.22to3	0	0	ERR3586784	89883487	846	TARA_B100002033	Prokaryotic size fraction metatranscriptome	Salazar et al., 2019	Tara Oceans Expedition (2009-2013)	TARA_153	2012-03-24T15:49	44.0342	-16.5455	MIX	[MIX] marine epipelagic wind mixed layer (ENVO:01000061)	100	Westerlies Biome	[NAO] North Atlantic Ocean (MRGID:1912)	[NAST-E] North Atlantic Subtropical Gyral Province (MRGID:21467)	ERR3586784
153_MIX_0.8to5	0	0	ERR1719506	195449802	4867	TARA_N000002819	Eukaryotic size fraction metatranscriptome	Carradec et al., 2018	Tara Oceans Expedition (2009-2013)	TARA_153	2012-03-24T15:49	44.0342	-16.5455	MIX	[MIX] marine epipelagic wind mixed layer (ENVO:01000061)	100	Westerlies Biome	[NAO] North Atlantic Ocean (MRGID:1912)	[NAST-E] North Atlantic Subtropical Gyral Province (MRGID:21467)	ERR1719506
153_MIX_180to2000a	0	0	ERR1719500	162328600	929	TARA_N000002807	Eukaryotic size fraction metatranscriptome	Carradec et al., 2018	Tara Oceans Expedition (2009-2013)	TARA_153	2012-03-24T18:52	44.0722	-16.4987	MIX	[MIX] marine epipelagic wind mixed layer (ENVO:01000061)	100	Westerlies Biome	[NAO] North Atlantic Ocean (MRGID:1912)	[NAST-E] North Atlantic Subtropical Gyral Province (MRGID:21467)	ERR1719500
153_MIX_180to2000b	0	0	ERR1719339,ERR1719341	247824887	314	TARA_N000002809	Eukaryotic size fraction metatranscriptome	Carradec et al., 2018	Tara Oceans Expedition (2009-2013)	TARA_153	2012-03-24T10:34	44.0852	-16.5645	MIX	[MIX] marine epipelagic wind mixed layer (ENVO:01000061)	25	Westerlies Biome	[NAO] North Atlantic Ocean (MRGID:1912)	[NAST-E] North Atlantic Subtropical Gyral Province (MRGID:21467)	ERR1719339,ERR1719341
153_MIX_20to180b	0	0	ERR1719151,ERR1719264	195507706	1143	TARA_N000002813	Eukaryotic size fraction metatranscriptome	Carradec et al., 2018	Tara Oceans Expedition (2009-2013)	TARA_153	2012-03-24T11:50	44.074	-16.547	MIX	[MIX] marine epipelagic wind mixed layer (ENVO:01000061)	25	Westerlies Biome	[NAO] North Atlantic Ocean (MRGID:1912)	[NAST-E] North Atlantic Subtropical Gyral Province (MRGID:21467)	ERR1719151,ERR1719264
153_MIX_5to20	0	0	ERR1712037,ERR1712210	182000935	3066	TARA_N000002817	Eukaryotic size fraction metatranscriptome	Carradec et al., 2018	Tara Oceans Expedition (2009-2013)	TARA_153	2012-03-24T08:13	44.0497	-16.6034	MIX	[MIX] marine epipelagic wind mixed layer (ENVO:01000061)	25	Westerlies Biome	[NAO] North Atlantic Ocean (MRGID:1912)	[NAST-E] North Atlantic Subtropical Gyral Province (MRGID:21467)	ERR1712037,ERR1712210
155_DCM_0.22to3	0	0	ERR3586709,ERR3586732	118867328	1691	TARA_B110001437	Prokaryotic size fraction metatranscriptome	Salazar et al., 2019	Tara Polar Expedition (2013-2013)	TARA_155	2013-05-25T09:07	54.5451	-16.7943	DCM	[DCM] deep chlorophyll maximum layer (ENVO:01000326)	40	Westerlies Biome	[NAO] North Atlantic Ocean (MRGID:1912)	[NADR] North Atlantic Drift Province (MRGID:21453)	ERR3586709,ERR3586732
155_DCM_180to2000	0	0	ERR6349559,ERR6349560	223526894	2006	TARA_N010000618	Eukaryotic size fraction metatranscriptome	Zayed et al., 2022	Tara Polar Expedition (2013-2013)	TARA_155	2013-05-25T12:02	54.5237	-16.6827	DCM	[DCM] deep chlorophyll maximum layer (ENVO:01000326)	40	Westerlies Biome	[NAO] North Atlantic Ocean (MRGID:1912)	[NADR] North Atlantic Drift Province (MRGID:21453)	ERR6349559,ERR6349560
155_DCM_20to180	0	0	ERR6349556,ERR6349557	222313260	4561	TARA_N010000620	Eukaryotic size fraction metatranscriptome	Zayed et al., 2022	Tara Polar Expedition (2013-2013)	TARA_155	2013-05-25T13:25	54.5131	-16.6374	DCM	[DCM] deep chlorophyll maximum layer (ENVO:01000326)	40	Westerlies Biome	[NAO] North Atlantic Ocean (MRGID:1912)	[NADR] North Atlantic Drift Province (MRGID:21453)	ERR6349556,ERR6349557
155_DCM_3to20_S1	0	0	ERR6338310	24242565	195	TARA_N010000591	Eukaryotic size fraction metatranscriptome	Zayed et al., 2022	Tara Polar Expedition (2013-2013)	TARA_155	2013-05-25T09:07	54.5451	-16.7943	DCM	[DCM] deep chlorophyll maximum layer (ENVO:01000326)	40	Westerlies Biome	[NAO] North Atlantic Ocean (MRGID:1912)	[NADR] North Atlantic Drift Province (MRGID:21453)	ERR6338310
155_DCM_3to20_S2	0	0	ERR6338311	100065358	817	TARA_N010000591	Eukaryotic size fraction metatranscriptome	Zayed et al., 2022	Tara Polar Expedition (2013-2013)	TARA_155	2013-05-25T09:07	54.5451	-16.7943	DCM	[DCM] deep chlorophyll maximum layer (ENVO:01000326)	40	Westerlies Biome	[NAO] North Atlantic Ocean (MRGID:1912)	[NADR] North Atlantic Drift Province (MRGID:21453)	ERR6338311
155_MES_0.8to2000	0	0	ERR6338308,ERR6338309	170954266	1815	TARA_N010000610	Eukaryotic size fraction metatranscriptome	Zayed et al., 2022	Tara Polar Expedition (2013-2013)	TARA_155	2013-05-24T13:15	54.5742	-16.8345	MES	[MES] marine water layer (ENVO:01000295) within the mesopelagic zone (ENVO:00000213)	751	Westerlies Biome	[NAO] North Atlantic Ocean (MRGID:1912)	[NADR] North Atlantic Drift Province (MRGID:21453)	ERR6338308,ERR6338309
155_SRF_180to2000	0	0	ERR6349561,ERR6349562	229710530	241	TARA_N010000614	Eukaryotic size fraction metatranscriptome	Zayed et al., 2022	Tara Polar Expedition (2013-2013)	TARA_155	2013-05-24T07:54	54.5651	-16.8346	SRF	[SRF] surface water layer (ENVO:00010504)	5	Westerlies Biome	[NAO] North Atlantic Ocean (MRGID:1912)	[NADR] North Atlantic Drift Province (MRGID:21453)	ERR6349561,ERR6349562
155_SRF_20to180	0	0	ERR4181781,ERR6349558	221401775	709	TARA_N010000616	Eukaryotic size fraction metatranscriptome	Zayed et al., 2022	Tara Polar Expedition (2013-2013)	TARA_155	2013-05-24T12:55	54.5636	-16.8471	SRF	[SRF] surface water layer (ENVO:00010504)	5	Westerlies Biome	[NAO] North Atlantic Ocean (MRGID:1912)	[NADR] North Atlantic Drift Province (MRGID:21453)	ERR4181781,ERR6349558
155_SRF_3to20	0	0	ERR6349554,ERR6349555	219084974	3002	TARA_N010000586	Eukaryotic size fraction metatranscriptome	Zayed et al., 2022	Tara Polar Expedition (2013-2013)	TARA_155	2013-05-24T05:36	54.5305	-16.9377	SRF	[SRF] surface water layer (ENVO:00010504)	5	Westerlies Biome	[NAO] North Atlantic Ocean (MRGID:1912)	[NADR] North Atlantic Drift Province (MRGID:21453)	ERR6349554,ERR6349555
158_DCM_0.22to3	0	0	ERR3586711,ERR3586716	101403698	2762	TARA_B110001446	Prokaryotic size fraction metatranscriptome	Salazar et al., 2019	Tara Polar Expedition (2013-2013)	TARA_158	2013-06-03T15:27	67.161	0.3964	DCM	[DCM] deep chlorophyll maximum layer (ENVO:01000326)	25	Polar Biome	[AO] Arctic Ocean (MRGID:1906)	[ARCT] Atlantic Arctic Province (MRGID:21451)	ERR3586711,ERR3586716
158_DCM_180to2000	0	0	ERR6349578,ERR6349579	233471831	330	TARA_N010000639	Eukaryotic size fraction metatranscriptome	Zayed et al., 2022	Tara Polar Expedition (2013-2013)	TARA_158	2013-06-03T14:50	67.1574	0.364	DCM	[DCM] deep chlorophyll maximum layer (ENVO:01000326)	25	Polar Biome	[AO] Arctic Ocean (MRGID:1906)	[ARCT] Atlantic Arctic Province (MRGID:21451)	ERR6349578,ERR6349579
158_DCM_20to180	0	0	ERR6349575,ERR6349576	203856118	320	TARA_N010000646	Eukaryotic size fraction metatranscriptome	Zayed et al., 2022	Tara Polar Expedition (2013-2013)	TARA_158	2013-06-03T17:50	67.1853	0.5075	DCM	[DCM] deep chlorophyll maximum layer (ENVO:01000326)	25	Polar Biome	[AO] Arctic Ocean (MRGID:1906)	[ARCT] Atlantic Arctic Province (MRGID:21451)	ERR6349575,ERR6349576
158_DCM_3to20	0	0	ERR6349571,ERR6349572	230163471	11248	TARA_N010000663	Eukaryotic size fraction metatranscriptome	Zayed et al., 2022	Tara Polar Expedition (2013-2013)	TARA_158	2013-06-03T15:27	67.161	0.3964	DCM	[DCM] deep chlorophyll maximum layer (ENVO:01000326)	25	Polar Biome	[AO] Arctic Ocean (MRGID:1906)	[ARCT] Atlantic Arctic Province (MRGID:21451)	ERR6349571,ERR6349572
158_MES_0.8to2000	0	0	ERR6349567,ERR6349568	192779083	1049	TARA_N010000657	Eukaryotic size fraction metatranscriptome	Zayed et al., 2022	Tara Polar Expedition (2013-2013)	TARA_158	2013-06-04T09:05	67.1675	0.2177	MES	[MES] marine water layer (ENVO:01000295) within the mesopelagic zone (ENVO:00000213)	651	Polar Biome	[AO] Arctic Ocean (MRGID:1906)	[ARCT] Atlantic Arctic Province (MRGID:21451)	ERR6349567,ERR6349568
158_MES_3to20	0	0	ERR6338316,ERR6338317	151162298	2803	TARA_N010000661	Eukaryotic size fraction metatranscriptome	Zayed et al., 2022	Tara Polar Expedition (2013-2013)	TARA_158	2013-06-04T09:05	67.1675	0.2177	MES	[MES] marine water layer (ENVO:01000295) within the mesopelagic zone (ENVO:00000213)	651	Polar Biome	[AO] Arctic Ocean (MRGID:1906)	[ARCT] Atlantic Arctic Province (MRGID:21451)	ERR6338316,ERR6338317
158_SRF_0.22to3	0	0	ERR3586710,ERR3586715	82132618	1392	TARA_B110001444	Prokaryotic size fraction metatranscriptome	Salazar et al., 2019	Tara Polar Expedition (2013-2013)	TARA_158	2013-06-03T07:31	67.141	0.2355	SRF	[SRF] surface water layer (ENVO:00010504)	5	Polar Biome	[AO] Arctic Ocean (MRGID:1906)	[ARCT] Atlantic Arctic Province (MRGID:21451)	ERR3586710,ERR3586715
158_SRF_180to2000_S1	0	0	ERR6338318	43507311	38	TARA_N010000642	Eukaryotic size fraction metatranscriptome	Zayed et al., 2022	Tara Polar Expedition (2013-2013)	TARA_158	2013-06-03T09:46	67.1188	0.3271	SRF	[SRF] surface water layer (ENVO:00010504)	5	Polar Biome	[AO] Arctic Ocean (MRGID:1906)	[ARCT] Atlantic Arctic Province (MRGID:21451)	ERR6338318
158_SRF_180to2000_S2	0	0	ERR6338319	72188850	26	TARA_N010000642	Eukaryotic size fraction metatranscriptome	Zayed et al., 2022	Tara Polar Expedition (2013-2013)	TARA_158	2013-06-03T09:46	67.1188	0.3271	SRF	[SRF] surface water layer (ENVO:00010504)	5	Polar Biome	[AO] Arctic Ocean (MRGID:1906)	[ARCT] Atlantic Arctic Province (MRGID:21451)	ERR6338319
158_SRF_20to180	0	0	ERR4181782,ERR6349577	208690157	273	TARA_N010000650	Eukaryotic size fraction metatranscriptome	Zayed et al., 2022	Tara Polar Expedition (2013-2013)	TARA_158	2013-06-03T11:04	67.1179	0.392	SRF	[SRF] surface water layer (ENVO:00010504)	5	Polar Biome	[AO] Arctic Ocean (MRGID:1906)	[ARCT] Atlantic Arctic Province (MRGID:21451)	ERR4181782,ERR6349577
158_SRF_3to20	0	0	ERR6349573,ERR6349574	197117680	12112	TARA_N010000662	Eukaryotic size fraction metatranscriptome	Zayed et al., 2022	Tara Polar Expedition (2013-2013)	TARA_158	2013-06-03T07:31	67.141	0.2355	SRF	[SRF] surface water layer (ENVO:00010504)	5	Polar Biome	[AO] Arctic Ocean (MRGID:1906)	[ARCT] Atlantic Arctic Province (MRGID:21451)	ERR6349573,ERR6349574
163_MES_0.22to3	0	0	ERR3586713,ERR3586747	114351429	694	TARA_B110000200	Prokaryotic size fraction metatranscriptome	Salazar et al., 2019	Tara Polar Expedition (2013-2013)	TARA_163	2013-06-10T08:38	76.1246	1.3648	MES	[MES] marine water layer (ENVO:01000295) within the mesopelagic zone (ENVO:00000213)	499	Polar Biome	[AO] Arctic Ocean (MRGID:1906)	[BPLR] Boreal Polar Province (MRGID:21450)	ERR3586713,ERR3586747
163_MES_0.8to2000	0	0	ERR6338320,ERR6338321	137972364	1236	TARA_N010000481	Eukaryotic size fraction metatranscriptome	Zayed et al., 2022	Tara Polar Expedition (2013-2013)	TARA_163	2013-06-10T08:38	76.1246	1.3648	MES	[MES] marine water layer (ENVO:01000295) within the mesopelagic zone (ENVO:00000213)	499	Polar Biome	[AO] Arctic Ocean (MRGID:1906)	[BPLR] Boreal Polar Province (MRGID:21450)	ERR6338320,ERR6338321
163_MES_3to20	0	0	ERR6338322,ERR6338323	150296577	2227	TARA_N010000479	Eukaryotic size fraction metatranscriptome	Zayed et al., 2022	Tara Polar Expedition (2013-2013)	TARA_163	2013-06-10T08:38	76.1246	1.3648	MES	[MES] marine water layer (ENVO:01000295) within the mesopelagic zone (ENVO:00000213)	499	Polar Biome	[AO] Arctic Ocean (MRGID:1906)	[BPLR] Boreal Polar Province (MRGID:21450)	ERR6338322,ERR6338323
163_SRF_0.22to3	0	0	ERR3586712,ERR3586717	98794689	4651	TARA_B110001467	Prokaryotic size fraction metatranscriptome	Salazar et al., 2019	Tara Polar Expedition (2013-2013)	TARA_163	2013-06-09T07:39	76.1825	1.3918	SRF	[SRF] surface water layer (ENVO:00010504)	5	Polar Biome	[AO] Arctic Ocean (MRGID:1906)	[BPLR] Boreal Polar Province (MRGID:21450)	ERR3586712,ERR3586717
163_SRF_0.8to2000	0	0	ERR6349580,ERR6349581	243083616	26583	TARA_N010000667	Eukaryotic size fraction metatranscriptome	Zayed et al., 2022	Tara Polar Expedition (2013-2013)	TARA_163	2013-06-09T07:39	76.1825	1.3918	SRF	[SRF] surface water layer (ENVO:00010504)	5	Polar Biome	[AO] Arctic Ocean (MRGID:1906)	[BPLR] Boreal Polar Province (MRGID:21450)	ERR6349580,ERR6349581
163_SRF_180to2000	0	0	ERR6349584,ERR6349585	206735457	22829	TARA_N010000467	Eukaryotic size fraction metatranscriptome	Zayed et al., 2022	Tara Polar Expedition (2013-2013)	TARA_163	2013-06-09T09:07	76.1872	1.5879	SRF	[SRF] surface water layer (ENVO:00010504)	5	Polar Biome	[AO] Arctic Ocean (MRGID:1906)	[BPLR] Boreal Polar Province (MRGID:21450)	ERR6349584,ERR6349585
163_SRF_3to20	0	0	ERR6349582,ERR6349583	267705044	28981	TARA_N010000679	Eukaryotic size fraction metatranscriptome	Zayed et al., 2022	Tara Polar Expedition (2013-2013)	TARA_163	2013-06-09T07:39	76.1825	1.3918	SRF	[SRF] surface water layer (ENVO:00010504)	5	Polar Biome	[AO] Arctic Ocean (MRGID:1906)	[BPLR] Boreal Polar Province (MRGID:21450)	ERR6349582,ERR6349583
168_DCM_0.22to3	0	0	ERR3586696,ERR3586718	116213678	577	TARA_B110000044	Prokaryotic size fraction metatranscriptome	Salazar et al., 2019	Tara Polar Expedition (2013-2013)	TARA_168	2013-07-01T12:34	72.5432	44.102	DCM	[DCM] deep chlorophyll maximum layer (ENVO:01000326)	40	Polar Biome	[AO] Arctic Ocean (MRGID:1906)	[BPLR] Boreal Polar Province (MRGID:21450)	ERR3586696,ERR3586718
168_DCM_180to2000	0	0	ERR6349604,ERR6349605	208903998	323	TARA_N010000506	Eukaryotic size fraction metatranscriptome	Zayed et al., 2022	Tara Polar Expedition (2013-2013)	TARA_168	2013-07-01T15:39	72.6025	44.1798	DCM	[DCM] deep chlorophyll maximum layer (ENVO:01000326)	40	Polar Biome	[AO] Arctic Ocean (MRGID:1906)	[BPLR] Boreal Polar Province (MRGID:21450)	ERR6349604,ERR6349605
168_DCM_3to20	0	0	ERR6349592,ERR6349593	230948231	2733	TARA_N010000496	Eukaryotic size fraction metatranscriptome	Zayed et al., 2022	Tara Polar Expedition (2013-2013)	TARA_168	2013-07-01T12:34	72.5432	44.102	DCM	[DCM] deep chlorophyll maximum layer (ENVO:01000326)	40	Polar Biome	[AO] Arctic Ocean (MRGID:1906)	[BPLR] Boreal Polar Province (MRGID:21450)	ERR6349592,ERR6349593
168_MIX_0.22to3	0	0	ERR3586697,ERR3586749	84828078	324	TARA_B110000035	Prokaryotic size fraction metatranscriptome	Salazar et al., 2019	Tara Polar Expedition (2013-2013)	TARA_168	2013-07-02T04:24	72.5199	44.0552	MIX	[MIX] marine epipelagic wind mixed layer (ENVO:01000061)	10-100	Polar Biome	[AO] Arctic Ocean (MRGID:1906)	[BPLR] Boreal Polar Province (MRGID:21450)	ERR3586697,ERR3586749
168_MIX_0.8to2000	0	0	ERR6349588,ERR6349589	244176094	2492	TARA_N010000526	Eukaryotic size fraction metatranscriptome	Zayed et al., 2022	Tara Polar Expedition (2013-2013)	TARA_168	2013-07-02T04:24	72.5199	44.0552	MIX	[MIX] marine epipelagic wind mixed layer (ENVO:01000061)	10-100	Polar Biome	[AO] Arctic Ocean (MRGID:1906)	[BPLR] Boreal Polar Province (MRGID:21450)	ERR6349588,ERR6349589
168_MIX_180to2000	0	0	ERR6349606,ERR6349607	280697328	294	TARA_N010000539	Eukaryotic size fraction metatranscriptome	Zayed et al., 2022	Tara Polar Expedition (2013-2013)	TARA_168	2013-07-02T10:10	72.5557	44.096	MIX	[MIX] marine epipelagic wind mixed layer (ENVO:01000061)	0-100	Polar Biome	[AO] Arctic Ocean (MRGID:1906)	[BPLR] Boreal Polar Province (MRGID:21450)	ERR6349606,ERR6349607
168_MIX_20to180	0	0	ERR6349600,ERR6349601	194463666	631	TARA_N010000531	Eukaryotic size fraction metatranscriptome	Zayed et al., 2022	Tara Polar Expedition (2013-2013)	TARA_168	2013-07-02T04:05	72.5144	44.0528	MIX	[MIX] marine epipelagic wind mixed layer (ENVO:01000061)	0-100	Polar Biome	[AO] Arctic Ocean (MRGID:1906)	[BPLR] Boreal Polar Province (MRGID:21450)	ERR6349600,ERR6349601
168_SRF_0.22to3	0	0	ERR3586695,ERR3586748	121278323	216	TARA_B110000023	Prokaryotic size fraction metatranscriptome	Salazar et al., 2019	Tara Polar Expedition (2013-2013)	TARA_168	2013-07-01T03:20	72.5128	44.0775	SRF	[SRF] surface water layer (ENVO:00010504)	5	Polar Biome	[AO] Arctic Ocean (MRGID:1906)	[BPLR] Boreal Polar Province (MRGID:21450)	ERR3586695,ERR3586748
168_SRF_0.8to2000	0	0	ERR6349590,ERR6349591	236156691	2398	TARA_N010000490	Eukaryotic size fraction metatranscriptome	Zayed et al., 2022	Tara Polar Expedition (2013-2013)	TARA_168	2013-07-01T03:20	72.5128	44.0775	SRF	[SRF] surface water layer (ENVO:00010504)	5	Polar Biome	[AO] Arctic Ocean (MRGID:1906)	[BPLR] Boreal Polar Province (MRGID:21450)	ERR6349590,ERR6349591
168_SRF_180to2000	0	0	ERR6349608,ERR6349609	231032359	129	TARA_N010000510	Eukaryotic size fraction metatranscriptome	Zayed et al., 2022	Tara Polar Expedition (2013-2013)	TARA_168	2013-07-01T06:24	72.5977	44.1348	SRF	[SRF] surface water layer (ENVO:00010504)	5	Polar Biome	[AO] Arctic Ocean (MRGID:1906)	[BPLR] Boreal Polar Province (MRGID:21450)	ERR6349608,ERR6349609
168_SRF_20to180	0	0	ERR6349602,ERR6349603	218289909	703	TARA_N010000537	Eukaryotic size fraction metatranscriptome	Zayed et al., 2022	Tara Polar Expedition (2013-2013)	TARA_168	2013-07-01T08:04	72.6406	44.1545	SRF	[SRF] surface water layer (ENVO:00010504)	5	Polar Biome	[AO] Arctic Ocean (MRGID:1906)	[BPLR] Boreal Polar Province (MRGID:21450)	ERR6349602,ERR6349603
168_SRF_3to20	0	0	ERR6349596,ERR6349597	222451627	2342	TARA_N010000501	Eukaryotic size fraction metatranscriptome	Zayed et al., 2022	Tara Polar Expedition (2013-2013)	TARA_168	2013-07-01T03:20	72.5128	44.0775	SRF	[SRF] surface water layer (ENVO:00010504)	5	Polar Biome	[AO] Arctic Ocean (MRGID:1906)	[BPLR] Boreal Polar Province (MRGID:21450)	ERR6349596,ERR6349597
173_DCM_0.22to3	0	0	ERR3586699,ERR3586719	125673198	609	TARA_B110000085	Prokaryotic size fraction metatranscriptome	Salazar et al., 2019	Tara Polar Expedition (2013-2013)	TARA_173	2013-07-08T11:00	78.9354	79.0604	DCM	[DCM] deep chlorophyll maximum layer (ENVO:01000326)	35	Polar Biome	[AO] Arctic Ocean (MRGID:1906)	[BPLR] Boreal Polar Province (MRGID:21450)	ERR3586699,ERR3586719
173_DCM_0.8to2000	0	0	ERR6349610,ERR6349611	240025098	5742	TARA_N010000547	Eukaryotic size fraction metatranscriptome	Zayed et al., 2022	Tara Polar Expedition (2013-2013)	TARA_173	2013-07-08T11:00	78.9354	79.0604	DCM	[DCM] deep chlorophyll maximum layer (ENVO:01000326)	35	Polar Biome	[AO] Arctic Ocean (MRGID:1906)	[BPLR] Boreal Polar Province (MRGID:21450)	ERR6349610,ERR6349611
173_DCM_3to20	0	0	ERR6349614,ERR6349615	212199156	4909	TARA_N010000560	Eukaryotic size fraction metatranscriptome	Zayed et al., 2022	Tara Polar Expedition (2013-2013)	TARA_173	2013-07-08T11:00	78.9354	79.0604	DCM	[DCM] deep chlorophyll maximum layer (ENVO:01000326)	35	Polar Biome	[AO] Arctic Ocean (MRGID:1906)	[BPLR] Boreal Polar Province (MRGID:21450)	ERR6349614,ERR6349615
173_SRF_0.22to3	0	0	ERR3586698,ERR3586750	113535139	775	TARA_B110000083	Prokaryotic size fraction metatranscriptome	Salazar et al., 2019	Tara Polar Expedition (2013-2013)	TARA_173	2013-07-08T04:12	78.9564	79.4201	SRF	[SRF] surface water layer (ENVO:00010504)	5	Polar Biome	[AO] Arctic Ocean (MRGID:1906)	[BPLR] Boreal Polar Province (MRGID:21450)	ERR3586698,ERR3586750
173_SRF_180to2000	0	0	ERR6349624,ERR6349625	216824199	921	TARA_N010000318	Eukaryotic size fraction metatranscriptome	Zayed et al., 2022	Tara Polar Expedition (2013-2013)	TARA_173	2013-07-08T07:43	78.9299	79.2276	SRF	[SRF] surface water layer (ENVO:00010504)	5	Polar Biome	[AO] Arctic Ocean (MRGID:1906)	[BPLR] Boreal Polar Province (MRGID:21450)	ERR6349624,ERR6349625
173_SRF_20to180	0	0	ERR6349618,ERR6349619,ERR6349620,ERR6349621	316446281	1563	TARA_N010000567	Eukaryotic size fraction metatranscriptome	Zayed et al., 2022	Tara Polar Expedition (2013-2013)	TARA_173	2013-07-08T06:01	78.9354	79.3763	SRF	[SRF] surface water layer (ENVO:00010504)	5	Polar Biome	[AO] Arctic Ocean (MRGID:1906)	[BPLR] Boreal Polar Province (MRGID:21450)	ERR6349618,ERR6349619,ERR6349620,ERR6349621
173_SRF_3to20	0	0	ERR6349616,ERR6349617	217630745	2705	TARA_N010000555	Eukaryotic size fraction metatranscriptome	Zayed et al., 2022	Tara Polar Expedition (2013-2013)	TARA_173	2013-07-08T04:12	78.9564	79.4201	SRF	[SRF] surface water layer (ENVO:00010504)	5	Polar Biome	[AO] Arctic Ocean (MRGID:1906)	[BPLR] Boreal Polar Province (MRGID:21450)	ERR6349616,ERR6349617
175_MIX_0.22to3	0	0	ERR3586702,ERR3586740	103158587	720	TARA_B110000122	Prokaryotic size fraction metatranscriptome	Salazar et al., 2019	Tara Polar Expedition (2013-2013)	TARA_175	2013-07-11T06:13	79.3349	66.2954	MIX	[MIX] marine epipelagic wind mixed layer (ENVO:01000061)	10-100	Polar Biome	[AO] Arctic Ocean (MRGID:1906)	[BPLR] Boreal Polar Province (MRGID:21450)	ERR3586702,ERR3586740
175_MIX_0.8to2000	0	0	ERR6349626,ERR6349627	204192726	3717	TARA_N010000330	Eukaryotic size fraction metatranscriptome	Zayed et al., 2022	Tara Polar Expedition (2013-2013)	TARA_175	2013-07-11T06:13	79.3349	66.2954	MIX	[MIX] marine epipelagic wind mixed layer (ENVO:01000061)	10-100	Polar Biome	[AO] Arctic Ocean (MRGID:1906)	[BPLR] Boreal Polar Province (MRGID:21450)	ERR6349626,ERR6349627
175_MIX_180to2000	0	0	ERR6349638,ERR6349639,ERR6349640	228133739	541	TARA_N010000338	Eukaryotic size fraction metatranscriptome	Zayed et al., 2022	Tara Polar Expedition (2013-2013)	TARA_175	2013-07-11T12:25	79.4865	66.1758	MIX	[MIX] marine epipelagic wind mixed layer (ENVO:01000061)	0-100	Polar Biome	[AO] Arctic Ocean (MRGID:1906)	[BPLR] Boreal Polar Province (MRGID:21450)	ERR6349638,ERR6349639,ERR6349640
175_MIX_20to180	0	0	ERR6349634,ERR6349635	217720867	7034	TARA_N010000326	Eukaryotic size fraction metatranscriptome	Zayed et al., 2022	Tara Polar Expedition (2013-2013)	TARA_175	2013-07-11T05:45	79.3473	66.2868	MIX	[MIX] marine epipelagic wind mixed layer (ENVO:01000061)	0-100	Polar Biome	[AO] Arctic Ocean (MRGID:1906)	[BPLR] Boreal Polar Province (MRGID:21450)	ERR6349634,ERR6349635
175_MIX_3to20	0	0	ERR6349630,ERR6349631	237465846	15326	TARA_N010000334	Eukaryotic size fraction metatranscriptome	Zayed et al., 2022	Tara Polar Expedition (2013-2013)	TARA_175	2013-07-11T06:13	79.3349	66.2954	MIX	[MIX] marine epipelagic wind mixed layer (ENVO:01000061)	10-100	Polar Biome	[AO] Arctic Ocean (MRGID:1906)	[BPLR] Boreal Polar Province (MRGID:21450)	ERR6349630,ERR6349631
175_SRF_0.22to3	0	0	ERR3586700,ERR3586720	141053599	792	TARA_B110000110	Prokaryotic size fraction metatranscriptome	Salazar et al., 2019	Tara Polar Expedition (2013-2013)	TARA_175	2013-07-10T03:58	79.2233	66.3435	SRF	[SRF] surface water layer (ENVO:00010504)	5	Polar Biome	[AO] Arctic Ocean (MRGID:1906)	[BPLR] Boreal Polar Province (MRGID:21450)	ERR3586700,ERR3586720
175_SRF_0.8to2000	0	0	ERR6349628,ERR6349629	227410229	7001	TARA_N010000452	Eukaryotic size fraction metatranscriptome	Zayed et al., 2022	Tara Polar Expedition (2013-2013)	TARA_175	2013-07-10T03:58	79.2233	66.3435	SRF	[SRF] surface water layer (ENVO:00010504)	5	Polar Biome	[AO] Arctic Ocean (MRGID:1906)	[BPLR] Boreal Polar Province (MRGID:21450)	ERR6349628,ERR6349629
175_SRF_180to2000	0	0	ERR6349641,ERR6349642,ERR6349643	222228897	87	TARA_N010000198	Eukaryotic size fraction metatranscriptome	Zayed et al., 2022	Tara Polar Expedition (2013-2013)	TARA_175	2013-07-10T05:42	79.2263	66.397	SRF	[SRF] surface water layer (ENVO:00010504)	5	Polar Biome	[AO] Arctic Ocean (MRGID:1906)	[BPLR] Boreal Polar Province (MRGID:21450)	ERR6349641,ERR6349642,ERR6349643
175_SRF_20to180	0	0	ERR6349636,ERR6349637	235076807	249	TARA_N010000190	Eukaryotic size fraction metatranscriptome	Zayed et al., 2022	Tara Polar Expedition (2013-2013)	TARA_175	2013-07-10T07:39	79.2009	66.6071	SRF	[SRF] surface water layer (ENVO:00010504)	5	Polar Biome	[AO] Arctic Ocean (MRGID:1906)	[BPLR] Boreal Polar Province (MRGID:21450)	ERR6349636,ERR6349637
175_ZZZ_0.22to3	0	0	ERR3586701,ERR3586739	121899317	657	TARA_B110000112	Prokaryotic size fraction metatranscriptome	Salazar et al., 2019	Tara Polar Expedition (2013-2013)	TARA_175	2013-07-10T11:00	79.2026	66.4827	ZZZ	[ZZZ] marine water layer (ENVO:01000295)	199	Polar Biome	[AO] Arctic Ocean (MRGID:1906)	[BPLR] Boreal Polar Province (MRGID:21450)	ERR3586701,ERR3586739
175_ZZZ_0.8to2000	0	0	ERR6338324,ERR6338325	189183411	1799	TARA_N010000450	Eukaryotic size fraction metatranscriptome	Zayed et al., 2022	Tara Polar Expedition (2013-2013)	TARA_175	2013-07-10T11:00	79.2026	66.4827	ZZZ	[ZZZ] marine water layer (ENVO:01000295)	200	Polar Biome	[AO] Arctic Ocean (MRGID:1906)	[BPLR] Boreal Polar Province (MRGID:21450)	ERR6338324,ERR6338325
175_ZZZ_3to20	0	0	ERR6338326,ERR6338327,ERR6338328,ERR6338329	213845142	1451	TARA_N010000439	Eukaryotic size fraction metatranscriptome	Zayed et al., 2022	Tara Polar Expedition (2013-2013)	TARA_175	2013-07-10T11:00	79.2026	66.4827	ZZZ	[ZZZ] marine water layer (ENVO:01000295)	200	Polar Biome	[AO] Arctic Ocean (MRGID:1906)	[BPLR] Boreal Polar Province (MRGID:21450)	ERR6338326,ERR6338327,ERR6338328,ERR6338329
178_SRF_0.22to3	0	0	ERR3586703,ERR3586721	119418969	1147	TARA_B110000204	Prokaryotic size fraction metatranscriptome	Salazar et al., 2019	Tara Polar Expedition (2013-2013)	TARA_178	2013-07-15T02:11	77.1604	73.2057	SRF	[SRF] surface water layer (ENVO:00010504)	5	Polar Biome	[AO] Arctic Ocean (MRGID:1906)	[BPLR] Boreal Polar Province (MRGID:21450)	ERR3586703,ERR3586721
178_SRF_180to2000	0	0	ERR6349649,ERR6349650	232339867	19	TARA_N010000846	Eukaryotic size fraction metatranscriptome	Zayed et al., 2022	Tara Polar Expedition (2013-2013)	TARA_178	2013-07-15T06:08	77.3047	73.2462	SRF	[SRF] surface water layer (ENVO:00010504)	5	Polar Biome	[AO] Arctic Ocean (MRGID:1906)	[BPLR] Boreal Polar Province (MRGID:21450)	ERR6349649,ERR6349650
178_SRF_20to180	0	0	ERR4181783,ERR6349648	202706842	277	TARA_N010000854	Eukaryotic size fraction metatranscriptome	Zayed et al., 2022	Tara Polar Expedition (2013-2013)	TARA_178	2013-07-15T04:06	77.2302	73.1903	SRF	[SRF] surface water layer (ENVO:00010504)	5	Polar Biome	[AO] Arctic Ocean (MRGID:1906)	[BPLR] Boreal Polar Province (MRGID:21450)	ERR4181783,ERR6349648
180_DCM_0.8to2000	0	0	ERR6349651,ERR6349652	229606295	1824	TARA_N010000862	Eukaryotic size fraction metatranscriptome	Zayed et al., 2022	Tara Polar Expedition (2013-2013)	TARA_180	2013-07-18T08:27	74.8283	76.2096	DCM	[DCM] deep chlorophyll maximum layer (ENVO:01000326)	30	Polar Biome	[AO] Arctic Ocean (MRGID:1906)	[BPLR] Boreal Polar Province (MRGID:21450)	ERR6349651,ERR6349652
180_DCM_180to2000	0	0	ERR6349661,ERR6349662	256489573	1815	TARA_N010000840	Eukaryotic size fraction metatranscriptome	Zayed et al., 2022	Tara Polar Expedition (2013-2013)	TARA_180	2013-07-18T11:53	74.8237	76.3349	DCM	[DCM] deep chlorophyll maximum layer (ENVO:01000326)	35	Polar Biome	[AO] Arctic Ocean (MRGID:1906)	[BPLR] Boreal Polar Province (MRGID:21450)	ERR6349661,ERR6349662
180_DCM_20to180	0	0	ERR6349657,ERR6349658	217097731	934	TARA_N010000851	Eukaryotic size fraction metatranscriptome	Zayed et al., 2022	Tara Polar Expedition (2013-2013)	TARA_180	2013-07-18T12:23	74.8203	76.2723	DCM	[DCM] deep chlorophyll maximum layer (ENVO:01000326)	30	Polar Biome	[AO] Arctic Ocean (MRGID:1906)	[BPLR] Boreal Polar Province (MRGID:21450)	ERR6349657,ERR6349658
180_DCM_3to20	0	0	ERR6338330,ERR6338331,ERR6338332,ERR6338333	230016360	2436	TARA_N010000880	Eukaryotic size fraction metatranscriptome	Zayed et al., 2022	Tara Polar Expedition (2013-2013)	TARA_180	2013-07-18T08:27	74.8283	76.2096	DCM	[DCM] deep chlorophyll maximum layer (ENVO:01000326)	30	Polar Biome	[AO] Arctic Ocean (MRGID:1906)	[BPLR] Boreal Polar Province (MRGID:21450)	ERR6338330,ERR6338331,ERR6338332,ERR6338333
180_SRF_0.22to3	0	0	ERR3586704,ERR3586722	88128968	331	TARA_B110000501	Prokaryotic size fraction metatranscriptome	Salazar et al., 2019	Tara Polar Expedition (2013-2013)	TARA_180	2013-07-18T02:04	74.8023	76.1478	SRF	[SRF] surface water layer (ENVO:00010504)	5	Polar Biome	[AO] Arctic Ocean (MRGID:1906)	[BPLR] Boreal Polar Province (MRGID:21450)	ERR3586704,ERR3586722
180_SRF_180to2000	0	0	ERR6349663,ERR6349664	260996107	1642	TARA_N010000895	Eukaryotic size fraction metatranscriptome	Zayed et al., 2022	Tara Polar Expedition (2013-2013)	TARA_180	2013-07-18T03:05	74.8063	76.1759	SRF	[SRF] surface water layer (ENVO:00010504)	5	Polar Biome	[AO] Arctic Ocean (MRGID:1906)	[BPLR] Boreal Polar Province (MRGID:21450)	ERR6349663,ERR6349664
180_SRF_20to180	0	0	ERR6349659,ERR6349660	253261582	945	TARA_N010000889	Eukaryotic size fraction metatranscriptome	Zayed et al., 2022	Tara Polar Expedition (2013-2013)	TARA_180	2013-07-18T04:51	74.8039	76.0932	SRF	[SRF] surface water layer (ENVO:00010504)	5	Polar Biome	[AO] Arctic Ocean (MRGID:1906)	[BPLR] Boreal Polar Province (MRGID:21450)	ERR6349659,ERR6349660
188_DCM_0.22to3	0	0	ERR3586707,ERR3586725	157447290	402	TARA_B110000235	Prokaryotic size fraction metatranscriptome	Salazar et al., 2019	Tara Polar Expedition (2013-2013)	TARA_188	2013-08-15T07:54	78.3555	91.6084	DCM	[DCM] deep chlorophyll maximum layer (ENVO:01000326)	17	Polar Biome	[AO] Arctic Ocean (MRGID:1906)	[BPLR] Boreal Polar Province (MRGID:21450)	ERR3586707,ERR3586725
188_DCM_0.8to2000	0	0	ERR6349665,ERR6349666	255810349	3763	TARA_N010000906	Eukaryotic size fraction metatranscriptome	Zayed et al., 2022	Tara Polar Expedition (2013-2013)	TARA_188	2013-08-15T07:54	78.3555	91.6084	DCM	[DCM] deep chlorophyll maximum layer (ENVO:01000326)	17	Polar Biome	[AO] Arctic Ocean (MRGID:1906)	[BPLR] Boreal Polar Province (MRGID:21450)	ERR6349665,ERR6349666
188_DCM_180to2000	0	0	ERR6349677,ERR6349678	262615355	525	TARA_N010000929	Eukaryotic size fraction metatranscriptome	Zayed et al., 2022	Tara Polar Expedition (2013-2013)	TARA_188	2013-08-15T10:51	78.3208	91.6222	DCM	[DCM] deep chlorophyll maximum layer (ENVO:01000326)	18	Polar Biome	[AO] Arctic Ocean (MRGID:1906)	[BPLR] Boreal Polar Province (MRGID:21450)	ERR6349677,ERR6349678
188_DCM_20to180	0	0	ERR6349673,ERR6349674	252911261	1645	TARA_N010000925	Eukaryotic size fraction metatranscriptome	Zayed et al., 2022	Tara Polar Expedition (2013-2013)	TARA_188	2013-08-15T10:16	78.3322	91.6427	DCM	[DCM] deep chlorophyll maximum layer (ENVO:01000326)	20	Polar Biome	[AO] Arctic Ocean (MRGID:1906)	[BPLR] Boreal Polar Province (MRGID:21450)	ERR6349673,ERR6349674
188_DCM_3to20	0	0	ERR6349669,ERR6349670	235468341	5178	TARA_N010000911	Eukaryotic size fraction metatranscriptome	Zayed et al., 2022	Tara Polar Expedition (2013-2013)	TARA_188	2013-08-15T07:54	78.3555	91.6084	DCM	[DCM] deep chlorophyll maximum layer (ENVO:01000326)	17	Polar Biome	[AO] Arctic Ocean (MRGID:1906)	[BPLR] Boreal Polar Province (MRGID:21450)	ERR6349669,ERR6349670
188_SRF_0.22to3	0	0	ERR3586706,ERR3586724	140992572	327	TARA_B110000233	Prokaryotic size fraction metatranscriptome	Salazar et al., 2019	Tara Polar Expedition (2013-2013)	TARA_188	2013-08-15T00:30	78.2518	91.8557	SRF	[SRF] surface water layer (ENVO:00010504)	5	Polar Biome	[AO] Arctic Ocean (MRGID:1906)	[BPLR] Boreal Polar Province (MRGID:21450)	ERR3586706,ERR3586724
188_SRF_0.8to2000	0	0	ERR6349667,ERR6349668	241093501	3228	TARA_N010000897	Eukaryotic size fraction metatranscriptome	Zayed et al., 2022	Tara Polar Expedition (2013-2013)	TARA_188	2013-08-15T00:30	78.2518	91.8557	SRF	[SRF] surface water layer (ENVO:00010504)	5	Polar Biome	[AO] Arctic Ocean (MRGID:1906)	[BPLR] Boreal Polar Province (MRGID:21450)	ERR6349667,ERR6349668
188_SRF_180to2000	0	0	ERR6349679,ERR6349680	232563258	1872	TARA_N010000921	Eukaryotic size fraction metatranscriptome	Zayed et al., 2022	Tara Polar Expedition (2013-2013)	TARA_188	2013-08-15T02:16	78.2943	91.7398	SRF	[SRF] surface water layer (ENVO:00010504)	5	Polar Biome	[AO] Arctic Ocean (MRGID:1906)	[BPLR] Boreal Polar Province (MRGID:21450)	ERR6349679,ERR6349680
188_SRF_20to180	0	0	ERR6349675,ERR6349676	205737144	3025	TARA_N010000917	Eukaryotic size fraction metatranscriptome	Zayed et al., 2022	Tara Polar Expedition (2013-2013)	TARA_188	2013-08-15T04:39	78.3389	91.6572	SRF	[SRF] surface water layer (ENVO:00010504)	5	Polar Biome	[AO] Arctic Ocean (MRGID:1906)	[BPLR] Boreal Polar Province (MRGID:21450)	ERR6349675,ERR6349676
188_SRF_3to20	0	0	ERR6349671,ERR6349672	242020345	3484	TARA_N010000901	Eukaryotic size fraction metatranscriptome	Zayed et al., 2022	Tara Polar Expedition (2013-2013)	TARA_188	2013-08-15T00:30	78.2518	91.8557	SRF	[SRF] surface water layer (ENVO:00010504)	5	Polar Biome	[AO] Arctic Ocean (MRGID:1906)	[BPLR] Boreal Polar Province (MRGID:21450)	ERR6349671,ERR6349672
189_DCM_0.22to3	0	0	ERR3586680,ERR3586727	141009851	3128	TARA_B110000255	Prokaryotic size fraction metatranscriptome	Salazar et al., 2019	Tara Polar Expedition (2013-2013)	TARA_189	2013-08-27T11:40	77.9668	116.656	DCM	[DCM] deep chlorophyll maximum layer (ENVO:01000326)	20	Polar Biome	[AO] Arctic Ocean (MRGID:1906)	[BPLR] Boreal Polar Province (MRGID:21450)	ERR3586680,ERR3586727
189_DCM_180to2000	0	0	ERR6349688,ERR6349689	211973409	33	TARA_N010000015	Eukaryotic size fraction metatranscriptome	Zayed et al., 2022	Tara Polar Expedition (2013-2013)	TARA_189	2013-08-27T04:34	77.9401	116.904	DCM	[DCM] deep chlorophyll maximum layer (ENVO:01000326)	35	Polar Biome	[AO] Arctic Ocean (MRGID:1906)	[BPLR] Boreal Polar Province (MRGID:21450)	ERR6349688,ERR6349689
189_DCM_20to180	0	0	ERR6349683,ERR6349684,ERR6349685	261574363	600	TARA_N010000007	Eukaryotic size fraction metatranscriptome	Zayed et al., 2022	Tara Polar Expedition (2013-2013)	TARA_189	2013-08-27T10:51	77.9464	116.764	DCM	[DCM] deep chlorophyll maximum layer (ENVO:01000326)	20	Polar Biome	[AO] Arctic Ocean (MRGID:1906)	[BPLR] Boreal Polar Province (MRGID:21450)	ERR6349683,ERR6349684,ERR6349685
189_DCM_3to20	0	0	ERR6338338,ERR6338339	136230902	10082	TARA_N010000031	Eukaryotic size fraction metatranscriptome	Zayed et al., 2022	Tara Polar Expedition (2013-2013)	TARA_189	2013-08-27T11:40	77.9668	116.656	DCM	[DCM] deep chlorophyll maximum layer (ENVO:01000326)	20	Polar Biome	[AO] Arctic Ocean (MRGID:1906)	[BPLR] Boreal Polar Province (MRGID:21450)	ERR6338338,ERR6338339
189_MES_0.22to3	0	0	ERR3586681,ERR3586741	97032346	558	TARA_B110000257	Prokaryotic size fraction metatranscriptome	Salazar et al., 2019	Tara Polar Expedition (2013-2013)	TARA_189	2013-08-28T00:47	78.0391	116.41	MES	[MES] marine water layer (ENVO:01000295) within the mesopelagic zone (ENVO:00000213)	299	Polar Biome	[AO] Arctic Ocean (MRGID:1906)	[BPLR] Boreal Polar Province (MRGID:21450)	ERR3586681,ERR3586741
189_MES_0.8to2000	0	0	ERR6338334,ERR6338335,ERR6338336,ERR6338337	256703248	1292	TARA_N010000037	Eukaryotic size fraction metatranscriptome	Zayed et al., 2022	Tara Polar Expedition (2013-2013)	TARA_189	2013-08-28T00:47	78.0391	116.41	MES	[MES] marine water layer (ENVO:01000295) within the mesopelagic zone (ENVO:00000213)	299	Polar Biome	[AO] Arctic Ocean (MRGID:1906)	[BPLR] Boreal Polar Province (MRGID:21450)	ERR6338334,ERR6338335,ERR6338336,ERR6338337
189_MES_3to20	0	0	ERR6338340,ERR6338341,ERR6338342,ERR6338343	229447773	1091	TARA_N010000041	Eukaryotic size fraction metatranscriptome	Zayed et al., 2022	Tara Polar Expedition (2013-2013)	TARA_189	2013-08-28T00:47	78.0391	116.41	MES	[MES] marine water layer (ENVO:01000295) within the mesopelagic zone (ENVO:00000213)	299	Polar Biome	[AO] Arctic Ocean (MRGID:1906)	[BPLR] Boreal Polar Province (MRGID:21450)	ERR6338340,ERR6338341,ERR6338342,ERR6338343
189_SRF_0.22to3	0	0	ERR3586679,ERR3586726	147029026	862	TARA_B110000253	Prokaryotic size fraction metatranscriptome	Salazar et al., 2019	Tara Polar Expedition (2013-2013)	TARA_189	2013-08-27T01:53	77.9028	117.154	SRF	[SRF] surface water layer (ENVO:00010504)	5	Polar Biome	[AO] Arctic Ocean (MRGID:1906)	[BPLR] Boreal Polar Province (MRGID:21450)	ERR3586679,ERR3586726
189_SRF_180to2000	0	0	ERR6349690,ERR6349691	209586467	240	TARA_N010000011	Eukaryotic size fraction metatranscriptome	Zayed et al., 2022	Tara Polar Expedition (2013-2013)	TARA_189	2013-08-27T04:12	77.9352	116.946	SRF	[SRF] surface water layer (ENVO:00010504)	5	Polar Biome	[AO] Arctic Ocean (MRGID:1906)	[BPLR] Boreal Polar Province (MRGID:21450)	ERR6349690,ERR6349691
191_SRF_180to2000	0	0	ERR6349694,ERR6349695	251927338	6011	TARA_N010000065	Eukaryotic size fraction metatranscriptome	Zayed et al., 2022	Tara Polar Expedition (2013-2013)	TARA_191	2013-09-02T23:25	71.5719	160.938	SRF	[SRF] surface water layer (ENVO:00010504)	5	Polar Biome	[AO] Arctic Ocean (MRGID:1906)	[BPLR] Boreal Polar Province (MRGID:21450)	ERR6349694,ERR6349695
191_SRF_20to180	0	0	ERR6349692,ERR6349693	209556848	1923	TARA_N010000061	Eukaryotic size fraction metatranscriptome	Zayed et al., 2022	Tara Polar Expedition (2013-2013)	TARA_191	2013-09-03T00:35	71.5402	160.943	SRF	[SRF] surface water layer (ENVO:00010504)	5	Polar Biome	[AO] Arctic Ocean (MRGID:1906)	[BPLR] Boreal Polar Province (MRGID:21450)	ERR6349692,ERR6349693
193_SRF_0.22to3	0	0	ERR3586683,ERR3586743	48579011	443	TARA_B110000975	Prokaryotic size fraction metatranscriptome	Salazar et al., 2019	Tara Polar Expedition (2013-2013)	TARA_193	2013-09-08T02:45	71.0704	174.992	SRF	[SRF] surface water layer (ENVO:00010504)	5	Polar Biome	[AO] Arctic Ocean (MRGID:1906)	[BPLR] Boreal Polar Province (MRGID:21450)	ERR3586683,ERR3586743
193_SRF_180to2000	0	0	ERR6349702,ERR6349703	253471598	410	TARA_N010000084	Eukaryotic size fraction metatranscriptome	Zayed et al., 2022	Tara Polar Expedition (2013-2013)	TARA_193	2013-09-08T04:08	71.1065	174.91	SRF	[SRF] surface water layer (ENVO:00010504)	5	Polar Biome	[AO] Arctic Ocean (MRGID:1906)	[BPLR] Boreal Polar Province (MRGID:21450)	ERR6349702,ERR6349703
193_SRF_20to180	0	0	ERR6349700,ERR6349701	208850407	389	TARA_N010000080	Eukaryotic size fraction metatranscriptome	Zayed et al., 2022	Tara Polar Expedition (2013-2013)	TARA_193	2013-09-08T05:56	71.1493	174.817	SRF	[SRF] surface water layer (ENVO:00010504)	5	Polar Biome	[AO] Arctic Ocean (MRGID:1906)	[BPLR] Boreal Polar Province (MRGID:21450)	ERR6349700,ERR6349701
193_SRF_3to20	0	0	ERR6349698,ERR6349699	198680866	2967	TARA_N010000073	Eukaryotic size fraction metatranscriptome	Zayed et al., 2022	Tara Polar Expedition (2013-2013)	TARA_193	2013-09-08T02:45	71.0704	174.992	SRF	[SRF] surface water layer (ENVO:00010504)	5	Polar Biome	[AO] Arctic Ocean (MRGID:1906)	[BPLR] Boreal Polar Province (MRGID:21450)	ERR6349698,ERR6349699
194_DCM_0.22to3	0	0	ERR3586693,ERR3586736	68857002	468	TARA_B110000966	Prokaryotic size fraction metatranscriptome	Salazar et al., 2019	Tara Polar Expedition (2013-2013)	TARA_194	2013-09-12T03:59	73.3275	-168.814	DCM	[DCM] deep chlorophyll maximum layer (ENVO:01000326)	35	Polar Biome	[AO] Arctic Ocean (MRGID:1906)	[BPLR] Boreal Polar Province (MRGID:21450)	ERR3586693,ERR3586736
194_DCM_0.8to2000	0	0	ERR6349704,ERR6349705	231614251	2339	TARA_N010000097	Eukaryotic size fraction metatranscriptome	Zayed et al., 2022	Tara Polar Expedition (2013-2013)	TARA_194	2013-09-12T03:59	73.3275	-168.814	DCM	[DCM] deep chlorophyll maximum layer (ENVO:01000326)	35	Polar Biome	[AO] Arctic Ocean (MRGID:1906)	[BPLR] Boreal Polar Province (MRGID:21450)	ERR6349704,ERR6349705
194_DCM_180to2000	0	0	ERR6349716,ERR6349717	238098682	328	TARA_N010000118	Eukaryotic size fraction metatranscriptome	Zayed et al., 2022	Tara Polar Expedition (2013-2013)	TARA_194	2013-09-12T02:24	73.3626	-168.693	DCM	[DCM] deep chlorophyll maximum layer (ENVO:01000326)	35	Polar Biome	[AO] Arctic Ocean (MRGID:1906)	[BPLR] Boreal Polar Province (MRGID:21450)	ERR6349716,ERR6349717
194_DCM_3to20	0	0	ERR6349708,ERR6349709	219259825	3761	TARA_N010000100	Eukaryotic size fraction metatranscriptome	Zayed et al., 2022	Tara Polar Expedition (2013-2013)	TARA_194	2013-09-12T03:59	73.3275	-168.814	DCM	[DCM] deep chlorophyll maximum layer (ENVO:01000326)	35	Polar Biome	[AO] Arctic Ocean (MRGID:1906)	[BPLR] Boreal Polar Province (MRGID:21450)	ERR6349708,ERR6349709
194_SRF_0.22to3	0	0	ERR3586684,ERR3586744	92439354	501	TARA_B110000969	Prokaryotic size fraction metatranscriptome	Salazar et al., 2019	Tara Polar Expedition (2013-2013)	TARA_194	2013-09-11T20:00	73.3833	-168.133	SRF	[SRF] surface water layer (ENVO:00010504)	5	Polar Biome	[AO] Arctic Ocean (MRGID:1906)	[BPLR] Boreal Polar Province (MRGID:21450)	ERR3586684,ERR3586744
194_SRF_0.8to2000	0	0	ERR6349706,ERR6349707	205710020	4369	TARA_N010000088	Eukaryotic size fraction metatranscriptome	Zayed et al., 2022	Tara Polar Expedition (2013-2013)	TARA_194	2013-09-11T20:00	73.3833	-168.133	SRF	[SRF] surface water layer (ENVO:00010504)	5	Polar Biome	[AO] Arctic Ocean (MRGID:1906)	[BPLR] Boreal Polar Province (MRGID:21450)	ERR6349706,ERR6349707
194_SRF_180to2000	0	0	ERR6349718,ERR6349719	241236368	409	TARA_N010000110	Eukaryotic size fraction metatranscriptome	Zayed et al., 2022	Tara Polar Expedition (2013-2013)	TARA_194	2013-09-11T21:37	73.3802	-168.232	SRF	[SRF] surface water layer (ENVO:00010504)	5	Polar Biome	[AO] Arctic Ocean (MRGID:1906)	[BPLR] Boreal Polar Province (MRGID:21450)	ERR6349718,ERR6349719
194_SRF_20to180	0	0	ERR6349714,ERR6349715	256834833	674	TARA_N010000106	Eukaryotic size fraction metatranscriptome	Zayed et al., 2022	Tara Polar Expedition (2013-2013)	TARA_194	2013-09-11T22:32	73.3826	-168.32	SRF	[SRF] surface water layer (ENVO:00010504)	5	Polar Biome	[AO] Arctic Ocean (MRGID:1906)	[BPLR] Boreal Polar Province (MRGID:21450)	ERR6349714,ERR6349715
196_SRF_0.22to3	0	0	ERR3586685,ERR3586728	119855687	1092	TARA_B110000303	Prokaryotic size fraction metatranscriptome	Salazar et al., 2019	Tara Polar Expedition (2013-2013)	TARA_196	2013-09-14T17:30	71.8895	-154.91	SRF	[SRF] surface water layer (ENVO:00010504)	5	Polar Biome	[AO] Arctic Ocean (MRGID:1906)	[BPLR] Boreal Polar Province (MRGID:21450)	ERR3586685,ERR3586728
196_SRF_0.8to2000	0	0	ERR6349720,ERR6349721	241298785	2471	TARA_N010000122	Eukaryotic size fraction metatranscriptome	Zayed et al., 2022	Tara Polar Expedition (2013-2013)	TARA_196	2013-09-14T17:30	71.8895	-154.91	SRF	[SRF] surface water layer (ENVO:00010504)	5	Polar Biome	[AO] Arctic Ocean (MRGID:1906)	[BPLR] Boreal Polar Province (MRGID:21450)	ERR6349720,ERR6349721
196_SRF_180to2000	0	0	ERR6349724,ERR6349725	223330419	2325	TARA_N010000135	Eukaryotic size fraction metatranscriptome	Zayed et al., 2022	Tara Polar Expedition (2013-2013)	TARA_196	2013-09-14T19:20	71.912	-154.915	SRF	[SRF] surface water layer (ENVO:00010504)	5	Polar Biome	[AO] Arctic Ocean (MRGID:1906)	[BPLR] Boreal Polar Province (MRGID:21450)	ERR6349724,ERR6349725
196_SRF_20to180	0	0	ERR6349722,ERR6349723	238536881	1004	TARA_N010000131	Eukaryotic size fraction metatranscriptome	Zayed et al., 2022	Tara Polar Expedition (2013-2013)	TARA_196	2013-09-14T20:00	71.9199	-154.934	SRF	[SRF] surface water layer (ENVO:00010504)	5	Polar Biome	[AO] Arctic Ocean (MRGID:1906)	[BPLR] Boreal Polar Province (MRGID:21450)	ERR6349722,ERR6349723
201_DCM_0.22to3	0	0	ERR3586686,ERR3586745	66445582	390	TARA_B110000906	Prokaryotic size fraction metatranscriptome	Salazar et al., 2019	Tara Polar Expedition (2013-2013)	TARA_201	2013-09-30T22:33	74.3386	-85.6208	DCM	[DCM] deep chlorophyll maximum layer (ENVO:01000326)	36	Polar Biome	[AO] Arctic Ocean (MRGID:1906)	[BPLR] Boreal Polar Province (MRGID:21450)	ERR3586686,ERR3586745
201_DCM_0.8to2000	0	0	ERR6349726,ERR6349727	210193576	982	TARA_N010000154	Eukaryotic size fraction metatranscriptome	Zayed et al., 2022	Tara Polar Expedition (2013-2013)	TARA_201	2013-09-30T22:33	74.3386	-85.6208	DCM	[DCM] deep chlorophyll maximum layer (ENVO:01000326)	36	Polar Biome	[AO] Arctic Ocean (MRGID:1906)	[BPLR] Boreal Polar Province (MRGID:21450)	ERR6349726,ERR6349727
201_DCM_20to180	0	0	ERR6349736,ERR6349737	300869363	1013	TARA_N010000170	Eukaryotic size fraction metatranscriptome	Zayed et al., 2022	Tara Polar Expedition (2013-2013)	TARA_201	2013-09-30T20:01	74.3207	-85.7363	DCM	[DCM] deep chlorophyll maximum layer (ENVO:01000326)	35	Polar Biome	[AO] Arctic Ocean (MRGID:1906)	[BPLR] Boreal Polar Province (MRGID:21450)	ERR6349736,ERR6349737
201_DCM_3to20	0	0	ERR6349732,ERR6349733	278374910	1479	TARA_N010000162	Eukaryotic size fraction metatranscriptome	Zayed et al., 2022	Tara Polar Expedition (2013-2013)	TARA_201	2013-09-30T22:33	74.3386	-85.6208	DCM	[DCM] deep chlorophyll maximum layer (ENVO:01000326)	36	Polar Biome	[AO] Arctic Ocean (MRGID:1906)	[BPLR] Boreal Polar Province (MRGID:21450)	ERR6349732,ERR6349733
201_MES_0.8to2000	0	0	ERR6349728,ERR6349729	236483245	1393	TARA_N010000185	Eukaryotic size fraction metatranscriptome	Zayed et al., 2022	Tara Polar Expedition (2013-2013)	TARA_201	2013-09-29T16:37	74.305	-85.6552	MES	[MES] marine water layer (ENVO:01000295) within the mesopelagic zone (ENVO:00000213)	441	Polar Biome	[AO] Arctic Ocean (MRGID:1906)	[BPLR] Boreal Polar Province (MRGID:21450)	ERR6349728,ERR6349729
201_MES_3to20	0	0	ERR6338347,ERR6338348	137703379	1320	TARA_N010000204	Eukaryotic size fraction metatranscriptome	Zayed et al., 2022	Tara Polar Expedition (2013-2013)	TARA_201	2013-09-29T16:37	74.305	-85.6552	MES	[MES] marine water layer (ENVO:01000295) within the mesopelagic zone (ENVO:00000213)	441	Polar Biome	[AO] Arctic Ocean (MRGID:1906)	[BPLR] Boreal Polar Province (MRGID:21450)	ERR6338347,ERR6338348
201_SRF_0.22to3	0	0	ERR3586694,ERR3586737	66361150	1348	TARA_B110000901	Prokaryotic size fraction metatranscriptome	Salazar et al., 2019	Tara Polar Expedition (2013-2013)	TARA_201	2013-09-30T15:02	74.2987	-85.7806	SRF	[SRF] surface water layer (ENVO:00010504)	5	Polar Biome	[AO] Arctic Ocean (MRGID:1906)	[BPLR] Boreal Polar Province (MRGID:21450)	ERR3586694,ERR3586737
201_SRF_0.8to2000	0	0	ERR6349730,ERR6349731	230393439	6011	TARA_N010000149	Eukaryotic size fraction metatranscriptome	Zayed et al., 2022	Tara Polar Expedition (2013-2013)	TARA_201	2013-09-30T15:02	74.2987	-85.7806	SRF	[SRF] surface water layer (ENVO:00010504)	5	Polar Biome	[AO] Arctic Ocean (MRGID:1906)	[BPLR] Boreal Polar Province (MRGID:21450)	ERR6349730,ERR6349731
201_SRF_180to2000	0	0	ERR6349742,ERR6349743	218627476	913	TARA_N010000174	Eukaryotic size fraction metatranscriptome	Zayed et al., 2022	Tara Polar Expedition (2013-2013)	TARA_201	2013-09-30T18:04	74.3253	-85.9172	SRF	[SRF] surface water layer (ENVO:00010504)	5	Polar Biome	[AO] Arctic Ocean (MRGID:1906)	[BPLR] Boreal Polar Province (MRGID:21450)	ERR6349742,ERR6349743
201_SRF_20to180	0	0	ERR6349738,ERR6349739	198544495	1085	TARA_N010000166	Eukaryotic size fraction metatranscriptome	Zayed et al., 2022	Tara Polar Expedition (2013-2013)	TARA_201	2013-09-30T18:04	74.3253	-85.9172	SRF	[SRF] surface water layer (ENVO:00010504)	5	Polar Biome	[AO] Arctic Ocean (MRGID:1906)	[BPLR] Boreal Polar Province (MRGID:21450)	ERR6349738,ERR6349739
201_SRF_3to20	0	0	ERR6349734,ERR6349735	138830885	4850	TARA_N010000157	Eukaryotic size fraction metatranscriptome	Zayed et al., 2022	Tara Polar Expedition (2013-2013)	TARA_201	2013-09-30T15:02	74.2987	-85.7806	SRF	[SRF] surface water layer (ENVO:00010504)	5	Polar Biome	[AO] Arctic Ocean (MRGID:1906)	[BPLR] Boreal Polar Province (MRGID:21450)	ERR6349734,ERR6349735
205_MES_3to20	0	0	ERR6349748,ERR6349749	200134772	978	TARA_N010000238	Eukaryotic size fraction metatranscriptome	Zayed et al., 2022	Tara Polar Expedition (2013-2013)	TARA_205	2013-10-08T18:24	72.4456	-71.8814	MES	[MES] marine water layer (ENVO:01000295) within the mesopelagic zone (ENVO:00000213)	491	Polar Biome	[AO] Arctic Ocean (MRGID:1906)	[BPLR] Boreal Polar Province (MRGID:21450)	ERR6349748,ERR6349749
205_SRF_0.22to3	0	0	ERR3586687,ERR3586746	96094770	643	TARA_B110000875	Prokaryotic size fraction metatranscriptome	Salazar et al., 2019	Tara Polar Expedition (2013-2013)	TARA_205	2013-10-08T12:15	72.4693	-71.892	SRF	[SRF] surface water layer (ENVO:00010504)	5	Polar Biome	[AO] Arctic Ocean (MRGID:1906)	[BPLR] Boreal Polar Province (MRGID:21450)	ERR3586687,ERR3586746
205_SRF_0.8to2000	0	0	ERR6349746,ERR6349747	231282547	1257	TARA_N010000212	Eukaryotic size fraction metatranscriptome	Zayed et al., 2022	Tara Polar Expedition (2013-2013)	TARA_205	2013-10-08T12:15	72.4693	-71.892	SRF	[SRF] surface water layer (ENVO:00010504)	5	Polar Biome	[AO] Arctic Ocean (MRGID:1906)	[BPLR] Boreal Polar Province (MRGID:21450)	ERR6349746,ERR6349747
205_SRF_180to2000	0	0	ERR6349754,ERR6349755	197222394	393	TARA_N010000229	Eukaryotic size fraction metatranscriptome	Zayed et al., 2022	Tara Polar Expedition (2013-2013)	TARA_205	2013-10-08T14:39	72.4376	-71.8843	SRF	[SRF] surface water layer (ENVO:00010504)	5	Polar Biome	[AO] Arctic Ocean (MRGID:1906)	[BPLR] Boreal Polar Province (MRGID:21450)	ERR6349754,ERR6349755
205_SRF_20to180	0	0	ERR6349752,ERR6349753	198048395	469	TARA_N010000225	Eukaryotic size fraction metatranscriptome	Zayed et al., 2022	Tara Polar Expedition (2013-2013)	TARA_205	2013-10-08T16:13	72.4688	-71.8979	SRF	[SRF] surface water layer (ENVO:00010504)	5	Polar Biome	[AO] Arctic Ocean (MRGID:1906)	[BPLR] Boreal Polar Province (MRGID:21450)	ERR6349752,ERR6349753
205_SRF_3to20	0	0	ERR6349750,ERR6349751	238642403	1423	TARA_N010000218	Eukaryotic size fraction metatranscriptome	Zayed et al., 2022	Tara Polar Expedition (2013-2013)	TARA_205	2013-10-08T12:15	72.4693	-71.892	SRF	[SRF] surface water layer (ENVO:00010504)	5	Polar Biome	[AO] Arctic Ocean (MRGID:1906)	[BPLR] Boreal Polar Province (MRGID:21450)	ERR6349750,ERR6349751
206_MES_0.22to3	0	0	ERR3586677,ERR3586738	139245709	918	TARA_B110000494	Prokaryotic size fraction metatranscriptome	Salazar et al., 2019	Tara Polar Expedition (2013-2013)	TARA_206	2013-10-12T18:02	70.9433	-53.5127	MES	[MES] marine water layer (ENVO:01000295) within the mesopelagic zone (ENVO:00000213)	411	Polar Biome	[AO] Arctic Ocean (MRGID:1906)	[BPLR] Boreal Polar Province (MRGID:21450)	ERR3586677,ERR3586738
206_MES_0.8to2000	0	0	ERR6349756,ERR6349757	210938130	1144	TARA_N010000281	Eukaryotic size fraction metatranscriptome	Zayed et al., 2022	Tara Polar Expedition (2013-2013)	TARA_206	2013-10-12T18:02	70.9433	-53.5127	MES	[MES] marine water layer (ENVO:01000295) within the mesopelagic zone (ENVO:00000213)	411	Polar Biome	[AO] Arctic Ocean (MRGID:1906)	[BPLR] Boreal Polar Province (MRGID:21450)	ERR6349756,ERR6349757
206_MES_3to20	0	0	ERR6349760,ERR6349761	209914557	1375	TARA_N010000283	Eukaryotic size fraction metatranscriptome	Zayed et al., 2022	Tara Polar Expedition (2013-2013)	TARA_206	2013-10-12T18:02	70.9433	-53.5127	MES	[MES] marine water layer (ENVO:01000295) within the mesopelagic zone (ENVO:00000213)	411	Polar Biome	[AO] Arctic Ocean (MRGID:1906)	[BPLR] Boreal Polar Province (MRGID:21450)	ERR6349760,ERR6349761
206_SRF_0.22to3	0	0	ERR3586688,ERR3586729	133049948	1549	TARA_B110000481	Prokaryotic size fraction metatranscriptome	Salazar et al., 2019	Tara Polar Expedition (2013-2013)	TARA_206	2013-10-12T11:09	70.9574	-53.5989	SRF	[SRF] surface water layer (ENVO:00010504)	5	Polar Biome	[AO] Arctic Ocean (MRGID:1906)	[BPLR] Boreal Polar Province (MRGID:21450)	ERR3586688,ERR3586729
206_SRF_0.8to2000	0	0	ERR6349758,ERR6349759	244962672	5808	TARA_N010000244	Eukaryotic size fraction metatranscriptome	Zayed et al., 2022	Tara Polar Expedition (2013-2013)	TARA_206	2013-10-12T11:09	70.9574	-53.5989	SRF	[SRF] surface water layer (ENVO:00010504)	5	Polar Biome	[AO] Arctic Ocean (MRGID:1906)	[BPLR] Boreal Polar Province (MRGID:21450)	ERR6349758,ERR6349759
206_SRF_180to2000	0	0	ERR6349765,ERR6349766	200107059	820	TARA_N010000272	Eukaryotic size fraction metatranscriptome	Zayed et al., 2022	Tara Polar Expedition (2013-2013)	TARA_206	2013-10-12T13:50	70.971	-53.5868	SRF	[SRF] surface water layer (ENVO:00010504)	5	Polar Biome	[AO] Arctic Ocean (MRGID:1906)	[BPLR] Boreal Polar Province (MRGID:21450)	ERR6349765,ERR6349766
206_SRF_20to180	0	0	ERR4181784,ERR6349764	237619305	122	TARA_N010000264	Eukaryotic size fraction metatranscriptome	Zayed et al., 2022	Tara Polar Expedition (2013-2013)	TARA_206	2013-10-12T15:41	70.9372	-53.5195	SRF	[SRF] surface water layer (ENVO:00010504)	5	Polar Biome	[AO] Arctic Ocean (MRGID:1906)	[BPLR] Boreal Polar Province (MRGID:21450)	ERR4181784,ERR6349764
206_SRF_3to20	0	0	ERR6349762,ERR6349763	282400974	5110	TARA_N010000253	Eukaryotic size fraction metatranscriptome	Zayed et al., 2022	Tara Polar Expedition (2013-2013)	TARA_206	2013-10-12T11:09	70.9574	-53.5989	SRF	[SRF] surface water layer (ENVO:00010504)	5	Polar Biome	[AO] Arctic Ocean (MRGID:1906)	[BPLR] Boreal Polar Province (MRGID:21450)	ERR6349762,ERR6349763
208_SRF_0.22to3	0	0	ERR3586678,ERR3586714	139393285	2283	TARA_B110000857	Prokaryotic size fraction metatranscriptome	Salazar et al., 2019	Tara Polar Expedition (2013-2013)	TARA_208	2013-10-20T10:34	69.1136	-51.5086	SRF	[SRF] surface water layer (ENVO:00010504)	5	Polar Biome	[AO] Arctic Ocean (MRGID:1906)	[BPLR] Boreal Polar Province (MRGID:21450)	ERR3586678,ERR3586714
208_SRF_0.8to2000	0	0	ERR6338349,ERR6338350	168080610	1215	TARA_N010000287	Eukaryotic size fraction metatranscriptome	Zayed et al., 2022	Tara Polar Expedition (2013-2013)	TARA_208	2013-10-20T10:34	69.1136	-51.5086	SRF	[SRF] surface water layer (ENVO:00010504)	5	Polar Biome	[AO] Arctic Ocean (MRGID:1906)	[BPLR] Boreal Polar Province (MRGID:21450)	ERR6338349,ERR6338350
208_SRF_180to2000	0	0	ERR6349770,ERR6349771	220014879	196	TARA_N010000300	Eukaryotic size fraction metatranscriptome	Zayed et al., 2022	Tara Polar Expedition (2013-2013)	TARA_208	2013-10-20T12:47	69.1163	-51.5714	SRF	[SRF] surface water layer (ENVO:00010504)	5	Polar Biome	[AO] Arctic Ocean (MRGID:1906)	[BPLR] Boreal Polar Province (MRGID:21450)	ERR6349770,ERR6349771
208_SRF_20to180	0	0	ERR4181785,ERR6349769	221318352	495	TARA_N010000291	Eukaryotic size fraction metatranscriptome	Zayed et al., 2022	Tara Polar Expedition (2013-2013)	TARA_208	2013-10-20T13:59	69.1186	-51.6096	SRF	[SRF] surface water layer (ENVO:00010504)	5	Polar Biome	[AO] Arctic Ocean (MRGID:1906)	[BPLR] Boreal Polar Province (MRGID:21450)	ERR4181785,ERR6349769
208_SRF_3to20	0	0	ERR6349767,ERR6349768	294725613	3916	TARA_N010000295	Eukaryotic size fraction metatranscriptome	Zayed et al., 2022	Tara Polar Expedition (2013-2013)	TARA_208	2013-10-20T10:34	69.1136	-51.5086	SRF	[SRF] surface water layer (ENVO:00010504)	5	Polar Biome	[AO] Arctic Ocean (MRGID:1906)	[BPLR] Boreal Polar Province (MRGID:21450)	ERR6349767,ERR6349768
209_MES_0.22to3	0	0	ERR3586690,ERR3586733	91163170	766	TARA_B110000465	Prokaryotic size fraction metatranscriptome	Salazar et al., 2019	Tara Polar Expedition (2013-2013)	TARA_209	2013-10-23T17:36	64.7	-52.996	MES	[MES] marine water layer (ENVO:01000295) within the mesopelagic zone (ENVO:00000213)	351	Polar Biome	[AO] Arctic Ocean (MRGID:1906)	[BPLR] Boreal Polar Province (MRGID:21450)	ERR3586690,ERR3586733
209_MES_3to20	0	0	ERR6349776,ERR6349777	217607806	1517	TARA_N010000938	Eukaryotic size fraction metatranscriptome	Zayed et al., 2022	Tara Polar Expedition (2013-2013)	TARA_209	2013-10-23T17:36	64.7	-52.996	MES	[MES] marine water layer (ENVO:01000295) within the mesopelagic zone (ENVO:00000213)	351	Polar Biome	[AO] Arctic Ocean (MRGID:1906)	[BPLR] Boreal Polar Province (MRGID:21450)	ERR6349776,ERR6349777
209_SRF_0.22to3	0	0	ERR3586689,ERR3586730	113955792	1708	TARA_B110000457	Prokaryotic size fraction metatranscriptome	Salazar et al., 2019	Tara Polar Expedition (2013-2013)	TARA_209	2013-10-23T10:25	64.7127	-53.0106	SRF	[SRF] surface water layer (ENVO:00010504)	5	Polar Biome	[AO] Arctic Ocean (MRGID:1906)	[BPLR] Boreal Polar Province (MRGID:21450)	ERR3586689,ERR3586730
209_SRF_0.8to2000	0	0	ERR6349774,ERR6349775	207314807	2862	TARA_N010000304	Eukaryotic size fraction metatranscriptome	Zayed et al., 2022	Tara Polar Expedition (2013-2013)	TARA_209	2013-10-23T10:25	64.7127	-53.0106	SRF	[SRF] surface water layer (ENVO:00010504)	5	Polar Biome	[AO] Arctic Ocean (MRGID:1906)	[BPLR] Boreal Polar Province (MRGID:21450)	ERR6349774,ERR6349775
209_SRF_180to2000	0	0	ERR6349781,ERR6349782	208049409	69	TARA_N010000947	Eukaryotic size fraction metatranscriptome	Zayed et al., 2022	Tara Polar Expedition (2013-2013)	TARA_209	2013-10-23T12:52	64.7534	-53.0893	SRF	[SRF] surface water layer (ENVO:00010504)	5	Polar Biome	[AO] Arctic Ocean (MRGID:1906)	[BPLR] Boreal Polar Province (MRGID:21450)	ERR6349781,ERR6349782
209_SRF_20to180	0	0	ERR4181786,ERR6349780	221207683	818	TARA_N010000943	Eukaryotic size fraction metatranscriptome	Zayed et al., 2022	Tara Polar Expedition (2013-2013)	TARA_209	2013-10-23T13:44	64.7656	-53.1291	SRF	[SRF] surface water layer (ENVO:00010504)	5	Polar Biome	[AO] Arctic Ocean (MRGID:1906)	[BPLR] Boreal Polar Province (MRGID:21450)	ERR4181786,ERR6349780
209_SRF_3to20	0	0	ERR6349778,ERR6349779	195409860	2240	TARA_N010000308	Eukaryotic size fraction metatranscriptome	Zayed et al., 2022	Tara Polar Expedition (2013-2013)	TARA_209	2013-10-23T10:25	64.7127	-53.0106	SRF	[SRF] surface water layer (ENVO:00010504)	5	Polar Biome	[AO] Arctic Ocean (MRGID:1906)	[BPLR] Boreal Polar Province (MRGID:21450)	ERR6349778,ERR6349779
210_MES_0.8to2000	0	0	ERR6349783,ERR6349784	227491750	2487	TARA_N010000955	Eukaryotic size fraction metatranscriptome	Zayed et al., 2022	Tara Polar Expedition (2013-2013)	TARA_210	2013-10-27T16:30	61.5754	-55.9846	MES	[MES] marine water layer (ENVO:01000295) within the mesopelagic zone (ENVO:00000213)	391	Polar Biome	[AO] Arctic Ocean (MRGID:1906)	[BPLR] Boreal Polar Province (MRGID:21450)	ERR6349783,ERR6349784
[truncated: 3 more rows]

## Sheet: Figure 5a
TaraOceanSampleName	PGC-ORF	Gene_group	FPKB			Figure 5a SampleID	TaraOceanSampleName
[truncated: 172,993 more rows]

## Sheet: Figure 5b
TaraOceanSampleName	PGC-ORF	Gene_group	Gene	FPKB
[truncated: 809 more rows]

## Sheet: Fig 5cd
TaraOceanSampleName	Gene	FPKB	Latitude	Longitude
[truncated: 134 more rows]

[truncated: 2 more sheets: Figure S7a, Figure S7b]
